# Supplementary material for: Contrasting patterns of gene expression indicate differing pyrethroid resistance mechanisms across the range of the New World malaria vector Anopheles albimanus
Source: PLoS One. 2019 Jan 30;14(1):e0210586. doi: 10.1371/journal.pone.0210586 (PMC6353143; doi:10.1371/journal.pone.0210586)
Supplement: S1 Table — Table of key statistics describing RNA-Seq datasets before and after processing and alignment to the reference genome. (XLSX) [file pone.0210586.s001.xlsx]

## Sheet: S1 Table
Sample ID 1	R1/R2 read pairs before trimming	R1/R2 read pairs after trimming	Unpaired (R0) reads after trimming (%) 2	Aligned reads (%) 3
San-1	27125511	26296007	662,199 (1.24%)	37,602,726 (71.50%)
San-2	28291810	27107138	535,657 (0.98%)	39,320,479 (72.53%)
San-3	38256156	37309016	825,770 (1.09%)	35,433,838 (47.49%)
PER-unx-1	34188788	33062496	847,313 (1.27%)	49,269,940 (74.51%)
PER-unx-2	40676934	39278647	838,823 (1.06%)	47,584,546 (60.57%)
PER-unx-3	32094432	31354833	661,126 (1.04%)	39,904,590 (63.63%)
PER-delta-1	34956169	33767182	763,354 (1.12%)	36,957,930 (54.72%)
PER-delta-2	37356955	36323975	767,134 (1.04%)	46,727,948 (64.32%)
PER-delta-3	32928359	32143886	693,319 (1.07%)	29,640,059 (46.11%)
PER-acyp-1	34022204	33252542	735,756 (1.09%)	42,875,741 (64.47%)
PER-acyp-2	37458823	36870037	540,838 (0.73%)	47,568,730 (64.51%)
PER-acyp-3	36026205	35217775	781,121 (1.10%)	44,799,801 (63.60%)
GTM-unx-1	50295965	49175033	970,630 (0.98%)	71,542,824 (72.74%)
GTM-unx-2	37933159	37050201	841,253 (1.12%)	45,841,679 (61.86%)
GTM-unx-3	38582438	37795102	734,443 (0.96%)	53,123,227 (70.28%)
GTM-delta-1	30357516	29566561	754,199 (1.26%)	44,179,191 (74.71%)
GTM-delta-2	30862086	30171575	667,987 (1.09%)	40,134,157 (66.51%)
GTM-delta-3	26442353	25813713	608,706 (1.17%)	28,083,066 (54.40%)
1 San=Sanarate colony; PER=Peru; GTM=Guatemala; unx=unexposed to insecticide; delta=alive after exposure to deltamethrin; acyp=alive after exposure to alpha=cypermethrin.
2 % of total trimmed reads (R1+R2+R0)
3 % of total trimmed reads used in the alignment (R1+R2)
