# Supplementary material for: Contrasting patterns of gene expression indicate differing pyrethroid resistance mechanisms across the range of the New World malaria vector Anopheles albimanus
Source: PLoS One. 2019 Jan 30;14(1):e0210586. doi: 10.1371/journal.pone.0210586 (PMC6353143; doi:10.1371/journal.pone.0210586)
Supplement: S2 Table — Full results of blast2go analysis to assign functional annotation and gene ontologies to predicted proteins from the Anopheles albimanus reference gene set AalbS2.1. (XLSX) [file pone.0210586.s002.xlsx]

## Sheet: S2 Table
Gene ID	Description (blast2go)	Description (AfunS2.1)	Description (AfunS1.3)	Description (manually edited AfunS1.3)	Annotation GO ID	Annotation GO Term	Annotation GO Category
AALB000001	integrator complex subunit 1	NULL	integrator complex subunit [Source:Projected from Anopheles gambiae (AGAP008047) VB External Description;Acc:AGAP008047]	NULL	GO:0005488	binding	Molecular Function
AALB000002	syntenin-1-like [Monomorium pharaonis]	NULL	NULL	NULL	GO:0005515	protein binding	Molecular Function
AALB000003	calcium calmodulin-dependent 3 ,5 -cyclic nucleotide phosphodiesterase 1A-like isoform X1 [Harpegnathos saltator]	Phosphodiesterase [Source:UniProtKB/TrEMBL;Acc:A0A182F0N0]	NULL	NULL	GO:0007165|GO:0006144|GO:0004114	signal transduction|3',5'-cyclic-nucleotide phosphodiesterase activity|purine nucleobase metabolic process	Molecular Function|Biological Process|Biological Process
AALB000004	mesoderm induction early response 1	NULL	NULL	NULL	GO:0003677	DNA binding	Molecular Function
AALB000005	calcium calmodulin-dependent 3 ,5 -cyclic nucleotide phosphodiesterase 1A-like isoform X5 [Apis florea]	NULL	NULL	NULL	GO:0046872|GO:0007165|GO:0016021|GO:0006144|GO:0004114	metal ion binding|signal transduction|integral component of membrane|3',5'-cyclic-nucleotide phosphodiesterase activity|purine nucleobase metabolic process	Cellular Component|Molecular Function|Molecular Function|Biological Process|Biological Process
AALB000007	maltase 1	NULL	maltase [Source:Projected from Anopheles gambiae (AGAP008961) VB External Description;Acc:AGAP008961]	NULL	GO:0005975|GO:0003824	carbohydrate metabolic process|catalytic activity	Molecular Function|Biological Process
AALB000008	larval cuticle A2B-like	NULL	cuticular protein RR-2 family [Source:Projected from Anopheles gambiae (AGAP008960) VB Community Annotation;Acc:AGAP008960]	NULL	GO:0042302	structural constituent of cuticle	Molecular Function
AALB000009	AGAP008959-PA [Anopheles gambiae PEST]	NULL	NULL	NULL	GO:0005515|GO:0046872	metal ion binding|protein binding	Molecular Function|Molecular Function
AALB000010	transcription regulator BACH2 [Microplitis demolitor]	NULL	NULL	NULL	GO:0046872	metal ion binding	Molecular Function
AALB000011	NULL	NULL	NULL	NULL	NULL	NULL	NULL
AALB000012	NULL	NULL	NULL	NULL	NULL	NULL	NULL
AALB000013	AGAP008958-PA [Anopheles gambiae PEST]	NULL	NULL	NULL	NULL	NULL	NULL
AALB000014	AGAP008958-PA [Anopheles gambiae PEST]	NULL	NULL	NULL	NULL	NULL	NULL
AALB000015	transport Sec61 subunit alpha 2 [Culex quinquefasciatus]	NULL	protein transport protein SEC61 subunit alpha [Source:Projected from Anopheles gambiae (AGAP009182) VB External Description;Acc:AGAP009182]	NULL	GO:0016020|GO:0015031	protein transport|membrane	Cellular Component|Biological Process
AALB000016	transport SEC61 subunit alpha	NULL	NULL	NULL	NULL	NULL	NULL
AALB000017	AGAP009181-PA [Anopheles gambiae PEST]	NULL	NULL	NULL	GO:0008270	zinc ion binding	Molecular Function
AALB000018	AAEL001187-PA [Aedes aegypti]	NULL	mRNA-decapping enzyme 1B [Source:Projected from Anopheles gambiae (AGAP012645) VB External Description;Acc:AGAP012645]	NULL	GO:0043085|GO:0000290|GO:0008047	enzyme activator activity|deadenylation-dependent decapping of nuclear-transcribed mRNA|positive regulation of catalytic activity	Molecular Function|Biological Process|Biological Process
AALB000019	son of sevenless	NULL	Protein son of sevenless [Source:Projected from Anopheles gambiae (AGAP009180) VB External Description;Acc:AGAP009180]	NULL	GO:0005634|GO:0003677|GO:0035023|GO:0046982|GO:0043087|GO:0005089|GO:0000786	protein heterodimerization activity|regulation of GTPase activity|Rho guanyl-nucleotide exchange factor activity|regulation of Rho protein signal transduction|nucleosome|nucleus|DNA binding	Cellular Component|Cellular Component|Molecular Function|Molecular Function|Molecular Function|Biological Process|Biological Process
AALB000020	NULL	NULL	NULL	NULL	NULL	NULL	NULL
AALB000021	reticulon-4-interacting mitochondrial isoform X1 [Bactrocera oleae]	NULL	NULL	NULL	GO:0000166|GO:0003676|GO:0008270|GO:0016491|GO:0055114	oxidation-reduction process|nucleic acid binding|oxidoreductase activity|nucleotide binding|zinc ion binding	Molecular Function|Molecular Function|Molecular Function|Molecular Function|Biological Process
AALB000022	NULL	NULL	NULL	NULL	NULL	NULL	NULL
AALB000023	AGAP009596-PA [Anopheles gambiae PEST]	NULL	NULL	NULL	GO:0005515	protein binding	Molecular Function
AALB000024	AGAP009596-PA [Anopheles gambiae PEST]	NULL	NULL	NULL	GO:0005515	protein binding	Molecular Function
AALB000025	AGAP009682-PA [Anopheles gambiae PEST]	NULL	NULL	NULL	NULL	NULL	NULL
AALB000026	DNA fragmentation factor subunit beta	NULL	DNA fragmentation factor, 40 kD, beta subunit [Source:Projected from Anopheles gambiae (AGAP009681) VB External Description;Acc:AGAP009681]	NULL	GO:0005634|GO:0005737|GO:0006309|GO:0016787	cytoplasm|apoptotic DNA fragmentation|hydrolase activity|nucleus	Cellular Component|Cellular Component|Molecular Function|Biological Process
AALB000027	probable phospholipid-transporting ATPase IIA isoform X1	Phospholipid-transporting ATPase [Source:UniProtKB/TrEMBL;Acc:A0A182F0Q4]	phospholipid-translocating ATPase [Source:Projected from Anopheles gambiae (AGAP008184) VB External Description;Acc:AGAP008184]	NULL	GO:0000287|GO:0005524|GO:0006812|GO:0015917|GO:0016021|GO:0004012	aminophospholipid transport|magnesium ion binding|phospholipid-translocating ATPase activity|integral component of membrane|ATP binding|cation transport	Cellular Component|Molecular Function|Molecular Function|Molecular Function|Biological Process|Biological Process
AALB000028	Proclotting enzyme	NULL	CLIP-domain serine protease [Source:Projected from Anopheles gambiae (AGAP008183) VB Community Annotation;Acc:AGAP008183]	NULL	GO:0006508|GO:0004252	proteolysis|serine-type endopeptidase activity	Molecular Function|Biological Process
AALB000029	NULL	NULL	NULL	NULL	NULL	NULL	NULL
AALB000030	SMG5 [Bactrocera oleae]	NULL	protein SMG5 [Source:Projected from Anopheles gambiae (AGAP008181) VB External Description;Acc:AGAP008181]	NULL	GO:0005515	protein binding	Molecular Function
AALB000031	ralBP1-associated Eps domain-containing 1 isoform X2	NULL	NULL	NULL	GO:0005515|GO:0005509	protein binding|calcium ion binding	Molecular Function|Molecular Function
AALB000032	croquemort [Culex quinquefasciatus]	NULL	Class B Scavenger Receptor (CD36 domain). [Source:Projected from Anopheles gambiae (AGAP008179) VB Community Annotation;Acc:AGAP008179]	NULL	GO:0016021	integral component of membrane	Cellular Component
AALB000033	AGAP008176-PA [Anopheles gambiae PEST]	NULL	dipeptidyl-peptidase [Source:Projected from Anopheles gambiae (AGAP008176) VB External Description;Acc:AGAP008176]	NULL	GO:0006508|GO:0008236	serine-type peptidase activity|proteolysis	Molecular Function|Biological Process
AALB000034	AGAP008178-PA [Anopheles gambiae PEST]	NULL	NULL	NULL	NULL	NULL	NULL
AALB000035	AGAP008175-PA [Anopheles gambiae PEST]	NULL	NULL	NULL	GO:0016021	integral component of membrane	Cellular Component
AALB000036	kDa salivary	NULL	NULL	NULL	NULL	NULL	NULL
AALB000037	hypothetical protein ZHAS_00009254	NULL	NULL	NULL	NULL	NULL	NULL
AALB000038	hypothetical protein ZHAS_00009255	NULL	NULL	NULL	NULL	NULL	NULL
AALB000039	brambleberry-like [Monomorium pharaonis]	NULL	NULL	NULL	GO:0016021	integral component of membrane	Cellular Component
AALB000040	abhydrolase domain-containing 4-like [Ceratitis capitata]	NULL	NULL	NULL	GO:0005811|GO:0019915|GO:0006629|GO:0052689	lipid particle|lipid metabolic process|lipid storage|carboxylic ester hydrolase activity	Cellular Component|Molecular Function|Biological Process|Biological Process
AALB000041	AGAP009068-PA [Anopheles gambiae PEST]	NULL	Zinc finger protein HPF2 [Source:Projected from Anopheles gambiae (AGAP009068) VB External Description;Acc:AGAP009068]	NULL	GO:0003676|GO:0005634|GO:0008270	nucleic acid binding|nucleus|zinc ion binding	Cellular Component|Molecular Function|Molecular Function
AALB000042	AGAP004972-PA [Anopheles gambiae PEST]	NULL	NULL	NULL	NULL	NULL	NULL
AALB000043	neuralized 2	NULL	NULL	NULL	GO:0003676|GO:0046872	metal ion binding|nucleic acid binding	Molecular Function|Molecular Function
AALB000044	RNA polymerase II degradation factor 1-like	NULL	NULL	NULL	NULL	NULL	NULL
AALB000045	AAEL013060-PA [Aedes aegypti]	NULL	NULL	NULL	NULL	NULL	NULL
AALB000046	tubulin gamma-1 chain	NULL	NULL	NULL	GO:0003924|GO:0005874|GO:0007017	microtubule|microtubule-based process|GTPase activity	Cellular Component|Molecular Function|Biological Process
AALB000047	cysteine-rich with EGF-like domain 2 isoform X1	NULL	cysteine-rich with EGF-like domain protein [Source:Projected from Anopheles gambiae (AGAP007968) VB External Description;Acc:AGAP007968]	NULL	GO:0005515|GO:0005509	protein binding|calcium ion binding	Molecular Function|Molecular Function
AALB000048	AGAP007969-PA [Anopheles gambiae PEST]	NULL	Thiamin pyrophosphokinase-related protein [Source:Projected from Anopheles gambiae (AGAP007969) VB External Description;Acc:AGAP007969]	NULL	GO:0016787	hydrolase activity	Molecular Function
AALB000049	AGAP007970-PA [Anopheles gambiae PEST]	NULL	autophagy related gene [Source:Projected from Anopheles gambiae (AGAP007970) VB Community Annotation;Acc:AGAP007970]	NULL	GO:0005515	protein binding	Molecular Function
AALB000050	AGAP000020-PA [Anopheles gambiae PEST]	NULL	NULL	NULL	GO:0006914	autophagy	Biological Process
AALB000051	lipoyltransferase mitochondrial	NULL	lipoyl(octanoyl) transferase [Source:Projected from Anopheles gambiae (AGAP000531) VB External Description;Acc:AGAP000531]	NULL	GO:0016415|GO:0042967|GO:0005737|GO:0006464|GO:0009107	cytoplasm|lipoate biosynthetic process|cellular protein modification process|acyl-carrier-protein biosynthetic process|octanoyltransferase activity	Cellular Component|Molecular Function|Biological Process|Biological Process|Biological Process
AALB000052	AAEL007450-PA [Aedes aegypti]	NULL	NULL	NULL	GO:0003676|GO:0046872	metal ion binding|nucleic acid binding	Molecular Function|Molecular Function
AALB000053	sister of odd and bowel	NULL	NULL	NULL	GO:0003676|GO:0046872	metal ion binding|nucleic acid binding	Molecular Function|Molecular Function
AALB000054	drumstick [Amyelois transitella]	NULL	NULL	NULL	GO:0003676|GO:0046872	metal ion binding|nucleic acid binding	Molecular Function|Molecular Function
AALB000055	AGAP009971-PA [Anopheles gambiae PEST]	Translation factor GUF1 homolog, mitochondrial [Source:UniProtKB/TrEMBL;Acc:A0A182F0T2]	NULL	NULL	GO:0005525|GO:0006448|GO:0045727|GO:0003746|GO:0005759|GO:0003924|GO:0043022|GO:0005840|GO:0005743	GTP binding|ribosome binding|positive regulation of translation|ribosome|mitochondrial inner membrane|mitochondrial matrix|translation elongation factor activity|GTPase activity|regulation of translational elongation	Cellular Component|Cellular Component|Molecular Function|Molecular Function|Molecular Function|Molecular Function|Biological Process|Cellular Component|Biological Process
AALB000056	MON2 homolog isoform X1	NULL	MON2 homolog [Source:Projected from Anopheles gambiae (AGAP009972) VB External Description;Acc:AGAP009972]	NULL	GO:0005488	binding	Molecular Function
AALB000057	ATP-dependent zinc metalloprotease YME1 homolog isoform X1	NULL	ATP-dependent metalloprotease [Source:Projected from Anopheles gambiae (AGAP009973) VB External Description;Acc:AGAP009973]	NULL	GO:0005524|GO:0016020|GO:0006508|GO:0004222	membrane|metalloendopeptidase activity|ATP binding|proteolysis	Cellular Component|Molecular Function|Molecular Function|Biological Process
AALB000058	salivary gland	Salivary gland protein [Source:UniProtKB/TrEMBL;Acc:Q45TQ0]	anopheline antiplatelet protein [Source:VB Community Annotation;Acc:AALB000058]	NULL	NULL	NULL	NULL
AALB000059	transcription initiation factor TFIID subunit 10	NULL	transcription initiation factor TFIID subunit [Source:Projected from Anopheles gambiae (AGAP008612) VB External Description;Acc:AGAP008612]	NULL	GO:0005634|GO:0006352	DNA-templated transcription, initiation|nucleus	Cellular Component|Biological Process
AALB000060	AGAP008611-PA [Anopheles gambiae PEST]	NULL	NULL	NULL	GO:0005515	protein binding	Molecular Function
AALB000061	forkhead box E4-like [Ceratitis capitata]	NULL	forkhead box protein L [Source:Projected from Anopheles gambiae (AGAP008606) VB External Description;Acc:AGAP008606]	NULL	GO:0005667|GO:0003700|GO:0006355|GO:0043565|GO:0045449	transcription factor activity, sequence-specific DNA binding|sequence-specific DNA binding|transcription factor complex|regulation of transcription, DNA-templated	Molecular Function|Molecular Function|Biological Process|Cellular Component|Biological Process
AALB000062	glycine--tRNA ligase	NULL	glycyl-tRNA synthetase [Source:Projected from Anopheles gambiae (AGAP008604) VB External Description;Acc:AGAP008604]	NULL	GO:0004820|GO:0005524|GO:0006426|GO:0006563|GO:0009345|GO:0006544|GO:0006566	glycine metabolic process|glycine-tRNA ligase activity|glycyl-tRNA aminoacylation|glycine-tRNA ligase complex|L-serine metabolic process|threonine metabolic process|ATP binding	Molecular Function|Molecular Function|Biological Process|Biological Process|Biological Process|Biological Process|Cellular Component
AALB000063	short-chain specific acyl- mitochondrial [Culex quinquefasciatus]	NULL	butyryl-CoA dehydrogenase [Source:Projected from Anopheles gambiae (AGAP008602) VB External Description;Acc:AGAP008602]	NULL	GO:0003995|GO:0006118|GO:0050660|GO:0055114	oxidation-reduction process|acyl-CoA dehydrogenase activity|flavin adenine dinucleotide binding|obsolete electron transport	Molecular Function|Molecular Function|Biological Process|Biological Process
AALB000064	probable ATP-dependent RNA helicase pitchoune	NULL	ATP-dependent RNA helicase DDX18/HAS1 [Source:Projected from Anopheles gambiae (AGAP008601) VB External Description;Acc:AGAP008601]	NULL	GO:0003676|GO:0005524	nucleic acid binding|ATP binding	Molecular Function|Molecular Function
AALB000065	MEF2BNB homolog	NULL	NULL	NULL	NULL	NULL	NULL
AALB000066	COP9 signalosome complex subunit 2	NULL	cop9 signalosome complex subunit [Source:Projected from Anopheles gambiae (AGAP008598) VB External Description;Acc:AGAP008598]	NULL	GO:0005515	protein binding	Molecular Function
AALB000067	Very long-chain-fatty-acid-- ligase bubblegum	NULL	long-chain-fatty-acid--CoA ligase ACSBG [Source:Projected from Anopheles gambiae (AGAP008596) VB External Description;Acc:AGAP008596]	NULL	GO:0003824|GO:0008152	catalytic activity|metabolic process	Molecular Function|Biological Process
AALB000068	insulin-like growth factor-binding complex acid labile subunit	NULL	NULL	NULL	GO:0016021	integral component of membrane	Cellular Component
AALB000069	NULL	NULL	NULL	NULL	NULL	NULL	NULL
AALB000070	AAEL003656-PA [Aedes aegypti]	NULL	NULL	NULL	GO:0099565|GO:0007271|GO:0004889|GO:0015464|GO:0045211|GO:0098655|GO:0030054|GO:0042166|GO:0005892	cation transmembrane transport|cell junction|acetylcholine-activated cation-selective channel activity|acetylcholine binding|chemical synaptic transmission, postsynaptic|acetylcholine-gated channel complex|synaptic transmission, cholinergic|postsynaptic membrane|acetylcholine receptor activity	Cellular Component|Cellular Component|Cellular Component|Molecular Function|Molecular Function|Molecular Function|Biological Process|Biological Process|Biological Process
AALB000071	nicotinic acetylcholine receptor D-alpha 5 subunit [Culex quinquefasciatus]	NULL	NULL	NULL	GO:0099565|GO:0007271|GO:0004889|GO:0015464|GO:0045211|GO:0098655|GO:0030054|GO:0042166|GO:0005892	cation transmembrane transport|cell junction|acetylcholine-activated cation-selective channel activity|acetylcholine binding|chemical synaptic transmission, postsynaptic|acetylcholine-gated channel complex|synaptic transmission, cholinergic|postsynaptic membrane|acetylcholine receptor activity	Cellular Component|Cellular Component|Cellular Component|Molecular Function|Molecular Function|Molecular Function|Biological Process|Biological Process|Biological Process
AALB000072	AGAP008588-PA [Anopheles gambiae PEST]	NULL	NULL	NULL	GO:0099565|GO:0007271|GO:0004889|GO:0015464|GO:0045211|GO:0098655|GO:0030054|GO:0042166|GO:0005892	cation transmembrane transport|cell junction|acetylcholine-activated cation-selective channel activity|acetylcholine binding|chemical synaptic transmission, postsynaptic|acetylcholine-gated channel complex|synaptic transmission, cholinergic|postsynaptic membrane|acetylcholine receptor activity	Cellular Component|Cellular Component|Cellular Component|Molecular Function|Molecular Function|Molecular Function|Biological Process|Biological Process|Biological Process
AALB000073	AGAP008588-PA [Anopheles gambiae PEST]	NULL	NULL	NULL	GO:0099565|GO:0007271|GO:0004889|GO:0015464|GO:0045211|GO:0098655|GO:0030054|GO:0042166|GO:0005892	cation transmembrane transport|cell junction|acetylcholine-activated cation-selective channel activity|acetylcholine binding|chemical synaptic transmission, postsynaptic|acetylcholine-gated channel complex|synaptic transmission, cholinergic|postsynaptic membrane|acetylcholine receptor activity	Cellular Component|Cellular Component|Cellular Component|Molecular Function|Molecular Function|Molecular Function|Biological Process|Biological Process|Biological Process
AALB000074	cGMP-dependent isozyme 1	NULL	protein kinase, cGMP-dependent [Source:Projected from Anopheles gambiae (AGAP008585) VB External Description;Acc:AGAP008585]	NULL	GO:0005524|GO:0004692|GO:0009069|GO:0006468	serine family amino acid metabolic process|cGMP-dependent protein kinase activity|protein phosphorylation|ATP binding	Molecular Function|Molecular Function|Biological Process|Biological Process
AALB000075	lysosomal alpha-mannosidase [Culex quinquefasciatus]	NULL	NULL	NULL	GO:0006517|GO:0004559|GO:0008270|GO:0016021|GO:0006013|GO:0030246	mannose metabolic process|carbohydrate binding|alpha-mannosidase activity|protein deglycosylation|integral component of membrane|zinc ion binding	Cellular Component|Molecular Function|Molecular Function|Molecular Function|Biological Process|Biological Process
AALB000076	lysosomal alpha-mannosidase isoform X2	NULL	NULL	NULL	GO:0005975|GO:0004559	carbohydrate metabolic process|alpha-mannosidase activity	Molecular Function|Biological Process
AALB000077	AGAP008776-PA [Anopheles gambiae PEST]	NULL	NULL	NULL	GO:0005515	protein binding	Molecular Function
AALB000078	AGAP008778-PA [Anopheles gambiae PEST]	NULL	NULL	NULL	GO:0005515	protein binding	Molecular Function
AALB000079	AGAP008779-PA [Anopheles gambiae PEST]	NULL	NULL	NULL	GO:0016020	membrane	Cellular Component
AALB000080	elongation of very long chain fatty acids 7-like [Plutella xylostella]	Elongation of very long chain fatty acids protein [Source:UniProtKB/TrEMBL;Acc:A0A182F0V7]	Elongation of very long chain fatty acids protein [Source:Projected from Anopheles gambiae (AGAP008780) VB External Description;Acc:AGAP008780]	NULL	GO:0016021	integral component of membrane	Cellular Component
AALB000081	elongation of very long chain fatty acids AAEL008004	Elongation of very long chain fatty acids protein [Source:UniProtKB/TrEMBL;Acc:A0A182F0V8]	Elongation of very long chain fatty acids protein [Source:Projected from Anopheles gambiae (AGAP008781) VB External Description;Acc:AGAP008781]	NULL	GO:0016021	integral component of membrane	Cellular Component
AALB000082	AGAP008782-PA [Anopheles gambiae PEST]	NULL	23.4 kDa salivary protein [Source:Projected from Anopheles gambiae (AGAP008782) VB External Description;Acc:AGAP008782]	NULL	NULL	NULL	NULL
AALB000083	hepatic isoform X2 [Athalia rosae]	Arginase [Source:UniProtKB/TrEMBL;Acc:A0A182F0W0]	arginase [Source:Projected from Anopheles gambiae (AGAP008783) VB External Description;Acc:AGAP008783]	NULL	GO:0006527|GO:0046872|GO:0006560|GO:0004053	proline metabolic process|metal ion binding|arginine catabolic process|arginase activity	Molecular Function|Molecular Function|Biological Process|Biological Process
AALB000084	ras suppressor 1	NULL	Ras suppressor protein [Source:Projected from Anopheles gambiae (AGAP008785) VB External Description;Acc:AGAP008785]	NULL	GO:0005515	protein binding	Molecular Function
AALB000085	39 kDa FK506-binding nuclear	FK506-binding protein [Source:UniProtKB/TrEMBL;Acc:A0A182F0W2]	FK506-binding nuclear protein [Source:Projected from Anopheles gambiae (AGAP007473) VB External Description;Acc:AGAP007473]	NULL	GO:0003755|GO:0005528|GO:0005730|GO:0000412|GO:0006457	FK506 binding|nucleolus|protein folding|histone peptidyl-prolyl isomerization|peptidyl-prolyl cis-trans isomerase activity	Cellular Component|Molecular Function|Molecular Function|Biological Process|Biological Process
AALB000086	disintegrin and metallo ase domain-containing 10 isoform X2	NULL	disintegrin and metalloproteinase domain-containing protein [Source:Projected from Anopheles gambiae (AGAP008790) VB External Description;Acc:AGAP008790]	NULL	GO:0007219|GO:0006509|GO:0004222	Notch signaling pathway|metalloendopeptidase activity|membrane protein ectodomain proteolysis	Molecular Function|Biological Process|Biological Process
AALB000087	centaurin-gamma-1A isoform X2	NULL	NULL	NULL	GO:0005525|GO:0005515|GO:0003824|GO:0007264|GO:0016020|GO:0005096|GO:0008152	membrane|GTP binding|catalytic activity|small GTPase mediated signal transduction|metabolic process|protein binding|GTPase activator activity	Cellular Component|Molecular Function|Molecular Function|Molecular Function|Molecular Function|Biological Process|Biological Process
AALB000088	AGAP009160-PA [Anopheles gambiae PEST]	NULL	NULL	NULL	GO:0016605|GO:0031593|GO:0007264|GO:0005096|GO:0043547|GO:0005525|GO:0043161|GO:0005737|GO:0046872|GO:0003924|GO:0016020|GO:0000060|GO:0034644|GO:0034614|GO:0030578|GO:0071944	PML body organization|membrane|protein import into nucleus, translocation|metal ion binding|small GTPase mediated signal transduction|polyubiquitin binding|cellular response to reactive oxygen species|positive regulation of GTPase activity|PML body|proteasome-mediated ubiquitin-dependent protein catabolic process|cell periphery|GTPase activity|cytoplasm|GTP binding|cellular response to UV|GTPase …	Cellular Component|Cellular Component|Cellular Component|Cellular Component|Molecular Function|Molecular Function|Molecular Function|Molecular Function|Molecular Function|Biological Process|Biological Process|Biological Process|Biological Process|Biological Process|Biological Process|Biological Process
AALB000089	centaurin-gamma-1A isoform X1 [Stomoxys calcitrans]	NULL	NULL	NULL	GO:0005525|GO:0007264|GO:0005096|GO:0005622|GO:0043547	GTP binding|small GTPase mediated signal transduction|positive regulation of GTPase activity|intracellular|GTPase activator activity	Cellular Component|Molecular Function|Molecular Function|Biological Process|Biological Process
AALB000090	deoxyribose-phosphate aldolase	NULL	deoxyribose-phosphate aldolase [Source:Projected from Anopheles gambiae (AGAP009161) VB External Description;Acc:AGAP009161]	NULL	GO:0004139|GO:0005737|GO:0006098|GO:0009264	cytoplasm|deoxyribonucleotide catabolic process|pentose-phosphate shunt|deoxyribose-phosphate aldolase activity	Cellular Component|Molecular Function|Biological Process|Biological Process
AALB000091	AGAP009162-PA [Anopheles gambiae PEST]	NULL	NULL	NULL	GO:0042302	structural constituent of cuticle	Molecular Function
AALB000092	proteasome assembly chaperone 4-like isoform X2 [Vollenhovia emeryi]	NULL	NULL	NULL	GO:0043248	proteasome assembly	Biological Process
AALB000093	AAEL002494-PA [Aedes aegypti]	NULL	NULL	NULL	NULL	NULL	NULL
AALB000094	gamma-interferon-inducible lysosomal thiol reductase	NULL	Gamma-interferon-inducible lysosomal thiol reductase precursor [Source:Projected from Anopheles gambiae (AGAP009747) VB External Description;Acc:AGAP009747]	NULL	GO:0016021	integral component of membrane	Cellular Component
AALB000095	ruvB-like helicase 2	RuvB-like helicase [Source:UniProtKB/TrEMBL;Acc:A0A182F0X2]	RuvB-like protein [Source:Projected from Anopheles gambiae (AGAP009746) VB External Description;Acc:AGAP009746]	NULL	GO:0005657|GO:0005524|GO:0043141	ATP-dependent 5'-3' DNA helicase activity|replication fork|ATP binding	Molecular Function|Molecular Function|Cellular Component
AALB000096	facilitated trehalose transporter Tret1-like [Harpegnathos saltator]	NULL	Sugar transporter ERD6-like [Source:Projected from Anopheles gambiae (AGAP009745) VB External Description;Acc:AGAP009745]	NULL	GO:0022891|GO:0055085|GO:0016021	transmembrane transport|substrate-specific transmembrane transporter activity|integral component of membrane	Cellular Component|Molecular Function|Biological Process
AALB000097	AGAP009744-PA [Anopheles gambiae PEST]	NULL	NULL	NULL	GO:0016021	integral component of membrane	Cellular Component
AALB000098	AGAP009743-PA [Anopheles gambiae PEST]	NULL	ribonuclease Z [Source:Projected from Anopheles gambiae (AGAP009743) VB External Description;Acc:AGAP009743]	NULL	GO:0045727|GO:0006388|GO:0036093|GO:0022008|GO:0007419|GO:0030307|GO:0048477|GO:0072684|GO:0005739|GO:0006409|GO:0046331|GO:0051252|GO:0016891|GO:0019233	lateral inhibition|germ cell proliferation|tRNA splicing, via endonucleolytic cleavage and ligation|mitochondrial tRNA 3'-trailer cleavage, endonucleolytic|mitochondrion|sensory perception of pain|oogenesis|endoribonuclease activity, producing 5'-phosphomonoesters|regulation of RNA metabolic process|ventral cord development|tRNA export from nucleus|neurogenesis|positive regulation of cell growth|…	Cellular Component|Molecular Function|Biological Process|Biological Process|Biological Process|Biological Process|Biological Process|Biological Process|Biological Process|Biological Process|Biological Process|Biological Process|Biological Process|Biological Process
AALB000099	serine arginine-rich splicing factor 2 isoform X1	NULL	NULL	NULL	GO:0000166|GO:0003676|GO:0016021	nucleic acid binding|integral component of membrane|nucleotide binding	Cellular Component|Molecular Function|Molecular Function
AALB000100	NULL	NULL	NULL	NULL	NULL	NULL	NULL
AALB000101	splicing factor 3b subunit 1	NULL	NULL	NULL	GO:0003723|GO:0008033|GO:0009451|GO:0004809	RNA modification|tRNA (guanine-N2-)-methyltransferase activity|tRNA processing|RNA binding	Molecular Function|Molecular Function|Biological Process|Biological Process
AALB000102	elongation factor mitochondrial	NULL	NULL	NULL	GO:0005525|GO:0005634|GO:0006448|GO:0003746|GO:0003924|GO:0005739|GO:0070125|GO:0005840	GTP binding|nucleus|ribosome|translation elongation factor activity|GTPase activity|mitochondrion|mitochondrial translational elongation|regulation of translational elongation	Cellular Component|Cellular Component|Molecular Function|Molecular Function|Molecular Function|Biological Process|Cellular Component|Biological Process
AALB000103	thioredoxin domain-containing 17 isoform X2	NULL	glutaredoxin [Source:Projected from Anopheles gambiae (AGAP009738) VB Community Annotation;Acc:AGAP009738]	NULL	GO:0006726|GO:0015036|GO:0006118|GO:0047134|GO:0030163|GO:0006508|GO:0004197|GO:0005829|GO:0035071|GO:0055114|GO:0045169|GO:0005764	disulfide oxidoreductase activity|eye pigment biosynthetic process|salivary gland cell autophagic cell death|oxidation-reduction process|cytosol|fusome|cysteine-type endopeptidase activity|protein catabolic process|protein-disulfide reductase activity|lysosome|obsolete electron transport|proteolysis	Cellular Component|Cellular Component|Cellular Component|Molecular Function|Molecular Function|Molecular Function|Biological Process|Biological Process|Biological Process|Biological Process|Biological Process|Biological Process
AALB000104	anion exchanger 1 variant 2	Anion exchange protein [Source:UniProtKB/TrEMBL;Acc:A0A182F0Y1]	Solute carrier family 4 member [Source:Projected from Anopheles gambiae (AGAP009736) VB External Description;Acc:AGAP009736]	NULL	GO:0016021|GO:0005452|GO:0006821|GO:0015701	inorganic anion exchanger activity|chloride transport|bicarbonate transport|integral component of membrane	Cellular Component|Molecular Function|Biological Process|Biological Process
AALB000105	AGAP009735-PA [Anopheles gambiae PEST]	Protein Wnt [Source:UniProtKB/TrEMBL;Acc:A0A182F0Y2]	Wingless-type MMTV integration site family, member [Source:Projected from Anopheles gambiae (AGAP009735) VB External Description;Acc:AGAP009735]	NULL	GO:0007275|GO:0016055|GO:0005576|GO:0005102	multicellular organism development|Wnt signaling pathway|receptor binding|extracellular region	Cellular Component|Molecular Function|Biological Process|Biological Process
AALB000106	AGAP004541-PA [Anopheles gambiae PEST]	NULL	NULL	NULL	GO:0005634|GO:0008270	nucleus|zinc ion binding	Cellular Component|Molecular Function
AALB000107	AGAP009734-PA [Anopheles gambiae PEST]	Protein Wnt [Source:UniProtKB/TrEMBL;Acc:A0A182F0Y4]	NULL	NULL	GO:0007275|GO:0016055|GO:0005576|GO:0005102	multicellular organism development|Wnt signaling pathway|receptor binding|extracellular region	Cellular Component|Molecular Function|Biological Process|Biological Process
AALB000108	wingless	Protein Wnt [Source:UniProtKB/TrEMBL;Acc:A0A182F0Y5]	wingless-type MMTV integration site family, member [Source:Projected from Anopheles gambiae (AGAP009734) VB External Description;Acc:AGAP009734]	NULL	GO:0007275|GO:0016055|GO:0005576|GO:0005102	multicellular organism development|Wnt signaling pathway|receptor binding|extracellular region	Cellular Component|Molecular Function|Biological Process|Biological Process
AALB000109	AGAP009733-PA [Anopheles gambiae PEST]	Protein Wnt [Source:UniProtKB/TrEMBL;Acc:A0A182F0Y6]	Wingless-type MMTV integration site family, member [Source:Projected from Anopheles gambiae (AGAP009733) VB External Description;Acc:AGAP009733]	NULL	GO:0007275|GO:0016055|GO:0005576|GO:0005102	multicellular organism development|Wnt signaling pathway|receptor binding|extracellular region	Cellular Component|Molecular Function|Biological Process|Biological Process
AALB000110	AGAP009732-PA [Anopheles gambiae PEST]	Protein Wnt [Source:UniProtKB/TrEMBL;Acc:A0A182F0Y7]	NULL	NULL	GO:0007275|GO:0016055|GO:0005576|GO:0005102	multicellular organism development|Wnt signaling pathway|receptor binding|extracellular region	Cellular Component|Molecular Function|Biological Process|Biological Process
AALB000111	Wnt10a [Culex quinquefasciatus]	Protein Wnt [Source:UniProtKB/TrEMBL;Acc:A0A182F0Y8]	Wingless-type MMTV integration site family, member 10A [Source:Projected from Anopheles gambiae (AGAP009731) VB External Description;Acc:AGAP009731]	NULL	GO:0006118|GO:0007275|GO:0009055|GO:0016055|GO:0005576|GO:0005102|GO:0020037	multicellular organism development|Wnt signaling pathway|heme binding|receptor binding|extracellular region|electron carrier activity|obsolete electron transport	Cellular Component|Molecular Function|Molecular Function|Molecular Function|Biological Process|Biological Process|Biological Process
AALB000112	neither inactivation nor afterpotential C	NULL	myosin III [Source:Projected from Anopheles gambiae (AGAP009730) VB External Description;Acc:AGAP009730]	NULL	GO:0016459|GO:0005524|GO:0004713|GO:0005515|GO:0006468|GO:0003774	myosin complex|protein tyrosine kinase activity|protein phosphorylation|protein binding|ATP binding|motor activity	Cellular Component|Molecular Function|Molecular Function|Molecular Function|Molecular Function|Biological Process
AALB000113	cardioactive peptide [Culex quinquefasciatus]	NULL	cardioacceleratory peptide [Source:Projected from Anopheles gambiae (AGAP009729) VB Community Annotation;Acc:AGAP009729]	NULL	NULL	NULL	NULL
AALB000114	techylectin-5B [Culex quinquefasciatus]	NULL	NULL	NULL	NULL	NULL	NULL
AALB000115	rho GTPase-activating 92B	NULL	NULL	NULL	GO:0005515|GO:0005737|GO:0007165	cytoplasm|signal transduction|protein binding	Cellular Component|Molecular Function|Biological Process
AALB000116	[Pediculus humanus corporis]	NULL	NULL	NULL	GO:0005515|GO:0005509|GO:0016020|GO:0007156	membrane|homophilic cell adhesion via plasma membrane adhesion molecules|protein binding|calcium ion binding	Cellular Component|Molecular Function|Molecular Function|Biological Process
AALB000117	AGAP009726-PA [Anopheles gambiae PEST]	NULL	NULL	NULL	GO:0005515|GO:0005509|GO:0007156|GO:0005886	homophilic cell adhesion via plasma membrane adhesion molecules|plasma membrane|protein binding|calcium ion binding	Cellular Component|Molecular Function|Molecular Function|Biological Process
AALB000118	GH11650 [Drosophila grimshawi]	NULL	NULL	NULL	GO:0016887|GO:0005524|GO:0005509|GO:0016020|GO:0007156	membrane|homophilic cell adhesion via plasma membrane adhesion molecules|ATPase activity|ATP binding|calcium ion binding	Cellular Component|Molecular Function|Molecular Function|Molecular Function|Biological Process
AALB000119	GM17111 [Drosophila sechellia]	NULL	NULL	NULL	GO:0005509|GO:0007156|GO:0005886	homophilic cell adhesion via plasma membrane adhesion molecules|plasma membrane|calcium ion binding	Cellular Component|Molecular Function|Biological Process
AALB000120	GL15835 [Drosophila persimilis]	NULL	NULL	NULL	GO:0005509|GO:0007156|GO:0005886	homophilic cell adhesion via plasma membrane adhesion molecules|plasma membrane|calcium ion binding	Cellular Component|Molecular Function|Biological Process
AALB000121	GH25257 [Drosophila grimshawi]	NULL	NULL	NULL	GO:0005509|GO:0016020|GO:0007156	membrane|homophilic cell adhesion via plasma membrane adhesion molecules|calcium ion binding	Cellular Component|Molecular Function|Biological Process
AALB000122	GH25257 [Drosophila grimshawi]	NULL	NULL	NULL	GO:0005509|GO:0016020|GO:0007156	membrane|homophilic cell adhesion via plasma membrane adhesion molecules|calcium ion binding	Cellular Component|Molecular Function|Biological Process
AALB000123	AGAP009725-PA [Anopheles gambiae PEST]	NULL	NULL	NULL	GO:0005509|GO:0007156|GO:0005886	homophilic cell adhesion via plasma membrane adhesion molecules|plasma membrane|calcium ion binding	Cellular Component|Molecular Function|Biological Process
AALB000124	geranylgeranyl transferase type-2 subunit alpha	NULL	geranylgeranyl transferase type-2 subunit alpha [Source:Projected from Anopheles gambiae (AGAP009724) VB External Description;Acc:AGAP009724]	NULL	GO:0008318|GO:0005968|GO:0018344|GO:0018346	Rab-protein geranylgeranyltransferase complex|protein prenylation|protein geranylgeranylation|protein prenyltransferase activity	Cellular Component|Molecular Function|Biological Process|Biological Process
AALB000125	histidine--tRNA cytoplasmic isoform X2	NULL	histidyl-tRNA synthetase [Source:Projected from Anopheles gambiae (AGAP002294) VB External Description;Acc:AGAP002294]	NULL	GO:0004821|GO:0005524|GO:0006547|GO:0006427|GO:0005737	cytoplasm|histidine metabolic process|histidyl-tRNA aminoacylation|ATP binding|histidine-tRNA ligase activity	Cellular Component|Molecular Function|Molecular Function|Biological Process|Biological Process
AALB000126	hypothetical protein AND_003539	NULL	NULL	NULL	NULL	NULL	NULL
AALB000127	neural-cadherin isoform X6	NULL	NULL	NULL	GO:0005509|GO:0016020|GO:0007156	membrane|homophilic cell adhesion via plasma membrane adhesion molecules|calcium ion binding	Cellular Component|Molecular Function|Biological Process
AALB000128	AGAP009710-PA [Anopheles gambiae PEST]	NULL	NULL	NULL	GO:0005509|GO:0007156|GO:0005886	homophilic cell adhesion via plasma membrane adhesion molecules|plasma membrane|calcium ion binding	Cellular Component|Molecular Function|Biological Process
AALB000129	AGAP009716-PA [Anopheles gambiae PEST]	NULL	cadherin [Source:Projected from Anopheles gambiae (AGAP009711) VB External Description;Acc:AGAP009711]	NULL	GO:0005515|GO:0005509|GO:0007156|GO:0005886	homophilic cell adhesion via plasma membrane adhesion molecules|plasma membrane|protein binding|calcium ion binding	Cellular Component|Molecular Function|Molecular Function|Biological Process
AALB000130	tripartite motif-containing 45	NULL	NULL	NULL	GO:0008270|GO:0005515|GO:0005622	intracellular|protein binding|zinc ion binding	Cellular Component|Molecular Function|Molecular Function
AALB000131	AGAP009708-PA [Anopheles gambiae PEST]	NULL	NULL	NULL	NULL	NULL	NULL
AALB000133	transmembrane 189 [Acromyrmex echinatior]	NULL	ubiquitin-conjugating enzyme E2 variant [Source:Projected from Anopheles gambiae (AGAP009703) VB External Description;Acc:AGAP009703]	NULL	GO:0061630|GO:0031625|GO:0005737|GO:0080132|GO:0016021|GO:0016567	cytoplasm|protein ubiquitination|fatty acid alpha-hydroxylase activity|ubiquitin protein ligase activity|integral component of membrane|ubiquitin protein ligase binding	Cellular Component|Cellular Component|Molecular Function|Molecular Function|Molecular Function|Biological Process
AALB000134	aspartate--tRNA mitochondrial isoform X1	NULL	aspartyl-tRNA synthetase [Source:Projected from Anopheles gambiae (AGAP007844) VB External Description;Acc:AGAP007844]	NULL	GO:0003676|GO:0005524|GO:0006418|GO:0004812|GO:0005737	cytoplasm|tRNA aminoacylation for protein translation|nucleic acid binding|aminoacyl-tRNA ligase activity|ATP binding	Cellular Component|Molecular Function|Molecular Function|Molecular Function|Biological Process
AALB000135	diacylglycerol O-acyltransferase 1	O-acyltransferase [Source:UniProtKB/TrEMBL;Acc:A0A182F111]	diacylglycerol O-acyltransferase [Source:Projected from Anopheles gambiae (AGAP007843) VB External Description;Acc:AGAP007843]	NULL	GO:0042967|GO:0019432|GO:0004144	triglyceride biosynthetic process|acyl-carrier-protein biosynthetic process|diacylglycerol O-acyltransferase activity	Molecular Function|Biological Process|Biological Process
AALB000136	AAEL001207-PA [Aedes aegypti]	NULL	NULL	NULL	GO:0008270	zinc ion binding	Molecular Function
AALB000137	LIM domain only 3 isoform X1 [Tribolium castaneum]	NULL	NULL	NULL	GO:0008270	zinc ion binding	Molecular Function
AALB000138	NULL	NULL	NULL	NULL	NULL	NULL	NULL
AALB000139	AAEL001198-PA [Aedes aegypti]	NULL	NULL	NULL	GO:0055085|GO:0016020|GO:0005215	transporter activity|transmembrane transport|membrane	Cellular Component|Molecular Function|Biological Process
AALB000140	AAEL001210-PA [Aedes aegypti]	NADH dehydrogenase [ubiquinone] iron-sulfur protein 6, mitochondrial [Source:UniProtKB/TrEMBL;Acc:A0A182F116]	NADH dehydrogenase (ubiquinone) Fe-S protein [Source:Projected from Anopheles gambiae (AGAP009072) VB External Description;Acc:AGAP009072]	NULL	GO:0005747|GO:0006120	mitochondrial respiratory chain complex I|mitochondrial electron transport, NADH to ubiquinone	Cellular Component|Biological Process
AALB000141	AGAP009073-PA [Anopheles gambiae PEST]	NULL	NULL	NULL	NULL	NULL	NULL
AALB000142	E3 ubiquitin- ligase Su(dx)	NULL	atrophin-1 interacting protein 5 (WW domain containing E3 ubiquitin protein li [Source:Projected from Anopheles gambiae (AGAP009074) VB External Description;Acc:AGAP009074]	NULL	GO:0005634|GO:0004842|GO:0019915|GO:0007219|GO:0005737|GO:0016874|GO:0042787	cytoplasm|Notch signaling pathway|protein ubiquitination involved in ubiquitin-dependent protein catabolic process|ubiquitin-protein transferase activity|nucleus|ligase activity|lipid storage	Cellular Component|Cellular Component|Molecular Function|Molecular Function|Biological Process|Biological Process|Biological Process
AALB000143	ATP-dependent RNA helicase WM6	NULL	NULL	NULL	GO:0003676|GO:0005524	nucleic acid binding|ATP binding	Molecular Function|Molecular Function
AALB000144	carnitine O-acetyltransferase	NULL	carnitine O-acetyltransferase [Source:Projected from Anopheles gambiae (AGAP009076) VB External Description;Acc:AGAP009076]	NULL	GO:0016746	transferase activity, transferring acyl groups	Molecular Function
AALB000145	engulfment and cell motility 1	NULL	Engulfment and cell motility protein [Source:Projected from Anopheles gambiae (AGAP009236) VB External Description;Acc:AGAP009236]	NULL	GO:0005488	binding	Molecular Function
AALB000146	AGAP009232-PA [Anopheles gambiae PEST]	NULL	NULL	NULL	GO:0003779|GO:0007010	cytoskeleton organization|actin binding	Molecular Function|Biological Process
AALB000147	class E basic helix-loop-helix 22	NULL	NULL	NULL	GO:0046983	protein dimerization activity	Molecular Function
AALB000148	GM18333 [Drosophila sechellia]	NULL	NULL	NULL	NULL	NULL	NULL
AALB000149	trans-1,2-dihydrobenzene-1,2-diol dehydrogenase-like [Musca domestica]	NULL	Dimeric dihydrodiol dehydrogenase [Source:Projected from Anopheles gambiae (AGAP009225) VB External Description;Acc:AGAP009225]	NULL	GO:0016491	oxidoreductase activity	Molecular Function
AALB000150	zinc-type alcohol dehydrogenase isoform X2	NULL	NULL	NULL	GO:0008270|GO:0016491|GO:0055114	oxidation-reduction process|oxidoreductase activity|zinc ion binding	Molecular Function|Molecular Function|Biological Process
AALB000151	thioredoxin reductase mitochondrial isoform X2	NULL	NULL	NULL	GO:0006118|GO:0006206|GO:0050660|GO:0004791|GO:0045454|GO:0055114	oxidation-reduction process|pyrimidine nucleobase metabolic process|thioredoxin-disulfide reductase activity|cell redox homeostasis|flavin adenine dinucleotide binding|obsolete electron transport	Molecular Function|Molecular Function|Biological Process|Biological Process|Biological Process|Biological Process
AALB000152	palmitoyltransferase ZDHHC23 isoform X1	Palmitoyltransferase [Source:UniProtKB/TrEMBL;Acc:A0A182F128]	NULL	NULL	GO:0008270	zinc ion binding	Molecular Function
AALB000153	AGAP008263-PA [Anopheles gambiae PEST]	NULL	pre-mRNA-processing factor [Source:Projected from Anopheles gambiae (AGAP008263) VB External Description;Acc:AGAP008263]	NULL	GO:0003723|GO:0071011|GO:0019013|GO:0071004|GO:0017058|GO:0005685|GO:0000398	FH1 domain binding|mRNA splicing, via spliceosome|viral nucleocapsid|U2-type prespliceosome|U1 snRNP|precatalytic spliceosome|RNA binding	Cellular Component|Cellular Component|Cellular Component|Cellular Component|Molecular Function|Molecular Function|Biological Process
AALB000154	AGAP008262-PA [Anopheles gambiae PEST]	NULL	NULL	NULL	NULL	NULL	NULL
AALB000155	lactosylceramide 4-alpha-galactosyltransferase [Culex quinquefasciatus]	NULL	NULL	NULL	GO:0016757	transferase activity, transferring glycosyl groups	Molecular Function
AALB000156	lactosylceramide 4-alpha-galactosyltransferase	NULL	Lactosylceramide 4-alpha-galactosyltransferase [Source:Projected from Anopheles gambiae (AGAP008259) VB External Description;Acc:AGAP008259]	NULL	GO:0043066|GO:0016021|GO:0006688|GO:0045747|GO:0035248	alpha-1,4-N-acetylgalactosaminyltransferase activity|integral component of membrane|glycosphingolipid biosynthetic process|positive regulation of Notch signaling pathway|negative regulation of apoptotic process	Cellular Component|Molecular Function|Biological Process|Biological Process|Biological Process
AALB000157	Nitric oxide synthase	NULL	NULL	NULL	GO:0000166|GO:0048037	cofactor binding|nucleotide binding	Molecular Function|Molecular Function
AALB000158	nitric oxide synthase [Stomoxys calcitrans]	NULL	nitric-oxide synthase, invertebrate [Source:Projected from Anopheles gambiae (AGAP008257) VB External Description;Acc:AGAP008257]	NULL	GO:0004517|GO:0055114|GO:0006809	oxidation-reduction process|nitric-oxide synthase activity|nitric oxide biosynthetic process	Molecular Function|Biological Process|Biological Process
AALB000159	Nitric oxide synthase	NULL	NULL	NULL	GO:0010181|GO:0016491|GO:0055114	FMN binding|oxidation-reduction process|oxidoreductase activity	Molecular Function|Molecular Function|Biological Process
AALB000160	hypothetical protein AND_004404	NULL	NULL	NULL	NULL	NULL	NULL
AALB000161	AAEL001722-PA [Aedes aegypti]	NULL	NULL	NULL	GO:0005515	protein binding	Molecular Function
AALB000162	AGAP008252-PA [Anopheles gambiae PEST]	NULL	Protein of unknown function, DUF255 family [Source:Projected from Anopheles gambiae (AGAP008252) VB External Description;Acc:AGAP008252]	NULL	GO:0003824	catalytic activity	Molecular Function
AALB000163	AP-1 complex subunit gamma-1 isoform X2 [Bactrocera oleae]	NULL	AP-1 complex subunit gamma-1 [Source:Projected from Anopheles gambiae (AGAP008251) VB External Description;Acc:AGAP008251]	NULL	GO:0016192|GO:0030131|GO:0008565|GO:0005794|GO:0005488|GO:0006886	clathrin adaptor complex|binding|protein transporter activity|Golgi apparatus|intracellular protein transport|vesicle-mediated transport	Cellular Component|Cellular Component|Molecular Function|Molecular Function|Biological Process|Biological Process
AALB000164	T-complex 1 subunit epsilon	NULL	T-complex protein, epsilon subunit [Source:Projected from Anopheles gambiae (AGAP008249) VB External Description;Acc:AGAP008249]	NULL	GO:0005524|GO:0051082|GO:0006457	protein folding|ATP binding|unfolded protein binding	Molecular Function|Molecular Function|Biological Process
AALB000165	AGAP008248-PA [Anopheles gambiae PEST]	NULL	NULL	NULL	GO:0005524|GO:0004702|GO:0046872|GO:0016021|GO:0007178|GO:0009069|GO:0023014|GO:0004675	receptor signaling protein serine/threonine kinase activity|signal transduction by protein phosphorylation|metal ion binding|serine family amino acid metabolic process|transmembrane receptor protein serine/threonine kinase activity|integral component of membrane|ATP binding|transmembrane receptor protein serine/threonine kinase signaling pathway	Cellular Component|Molecular Function|Molecular Function|Molecular Function|Molecular Function|Biological Process|Biological Process|Biological Process
AALB000166	TGF-beta receptor type-1 isoform X3	Receptor protein serine/threonine kinase [Source:UniProtKB/TrEMBL;Acc:A0A182F142]	Transforming growth factor, beta receptor 1 b [Source:Projected from Anopheles gambiae (AGAP012476) VB External Description;Acc:AGAP012476]	NULL	GO:0005524|GO:0004702|GO:0016020|GO:0007178|GO:0009069|GO:0006468|GO:0004675	receptor signaling protein serine/threonine kinase activity|membrane|serine family amino acid metabolic process|transmembrane receptor protein serine/threonine kinase activity|protein phosphorylation|ATP binding|transmembrane receptor protein serine/threonine kinase signaling pathway	Cellular Component|Molecular Function|Molecular Function|Molecular Function|Biological Process|Biological Process|Biological Process
AALB000167	gamma-butyrobetaine dioxygenase	NULL	gamma-butyrobetaine dioxygenase [Source:Projected from Anopheles gambiae (AGAP012477) VB External Description;Acc:AGAP012477]	NULL	GO:0016491|GO:0055114	oxidation-reduction process|oxidoreductase activity	Molecular Function|Biological Process
AALB000168	AGAP008245-PA [Anopheles gambiae PEST]	NULL	NULL	NULL	GO:0051015|GO:0005912|GO:0090251|GO:0030950|GO:0042249	establishment or maintenance of actin cytoskeleton polarity|adherens junction|establishment of planar polarity of embryonic epithelium|actin filament binding|protein localization involved in establishment of planar polarity	Cellular Component|Molecular Function|Biological Process|Biological Process|Biological Process
AALB000169	AGAP008244-PA [Anopheles gambiae PEST]	NULL	NULL	NULL	GO:0008061|GO:0006030|GO:0005576	extracellular region|chitin binding|chitin metabolic process	Cellular Component|Molecular Function|Biological Process
AALB000170	AAEL001710-PA [Aedes aegypti]	NULL	NULL	NULL	GO:0051015|GO:0005912|GO:0090251|GO:0030950|GO:0042249	establishment or maintenance of actin cytoskeleton polarity|adherens junction|establishment of planar polarity of embryonic epithelium|actin filament binding|protein localization involved in establishment of planar polarity	Cellular Component|Molecular Function|Biological Process|Biological Process|Biological Process
AALB000171	NULL	NULL	NULL	NULL	NULL	NULL	NULL
AALB000172	AAEL007847- partial [Aedes aegypti]	NULL	NULL	NULL	NULL	NULL	NULL
AALB000173	dual specificity tyrosine-phosphorylation-regulated kinase 2-like	NULL	dual-specificity tyrosine-(Y)-phosphorylation regulated kinase [Source:Projected from Anopheles gambiae (AGAP008241) VB External Description;Acc:AGAP008241]	NULL	GO:0005524|GO:0009069|GO:0004674|GO:0006468	protein serine/threonine kinase activity|serine family amino acid metabolic process|protein phosphorylation|ATP binding	Molecular Function|Molecular Function|Biological Process|Biological Process
AALB000174	ATP-dependent RNA helicase DHX36	NULL	NULL	NULL	GO:0003676|GO:0005524|GO:0008026	ATP-dependent helicase activity|nucleic acid binding|ATP binding	Molecular Function|Molecular Function|Molecular Function
AALB000175	G- coupled receptor 143-like	NULL	NULL	NULL	GO:0004930|GO:0007186|GO:0035240|GO:0016020|GO:0072545|GO:0072544	membrane|G-protein coupled receptor activity|G-protein coupled receptor signaling pathway|dopamine binding|tyrosine binding|L-DOPA binding	Cellular Component|Molecular Function|Molecular Function|Molecular Function|Molecular Function|Biological Process
AALB000176	THO complex subunit 2	NULL	THO complex subunit [Source:Projected from Anopheles gambiae (AGAP008236) VB Community Annotation;Acc:AGAP008236]	NULL	NULL	NULL	NULL
AALB000177	NULL	NULL	NULL	NULL	NULL	NULL	NULL
AALB000178	gastrulation defective 1 homolog	NULL	NULL	NULL	GO:0005515	protein binding	Molecular Function
AALB000179	AGAP009887-PA [Anopheles gambiae PEST]	NULL	NULL	NULL	NULL	NULL	NULL
AALB000180	transcription factor hamlet isoform X2 [Stomoxys calcitrans]	NULL	NULL	NULL	GO:0003676|GO:0046872|GO:0006355	metal ion binding|nucleic acid binding|regulation of transcription, DNA-templated	Molecular Function|Molecular Function|Biological Process
AALB000181	zinc finger and BTB domain-containing 49 [Ceratitis capitata]	NULL	NULL	NULL	GO:0003676|GO:0046872|GO:0006355	metal ion binding|nucleic acid binding|regulation of transcription, DNA-templated	Molecular Function|Molecular Function|Biological Process
AALB000182	polypeptide N-acetylgalactosaminyltransferase 1 isoform X1 [Linepithema humile]	Polypeptide N-acetylgalactosaminyltransferase [Source:UniProtKB/TrEMBL;Acc:A0A182F158]	polypeptide N-acetylgalactosaminyltransferase [Source:Projected from Anopheles gambiae (AGAP008229) VB External Description;Acc:AGAP008229]	NULL	GO:0016757|GO:0016021|GO:0006486|GO:0000139|GO:0030246	carbohydrate binding|protein glycosylation|transferase activity, transferring glycosyl groups|Golgi membrane|integral component of membrane	Cellular Component|Cellular Component|Molecular Function|Molecular Function|Biological Process
AALB000183	AGAP008228-PA [Anopheles gambiae PEST]	NULL	NULL	NULL	GO:0006570|GO:0004725|GO:0006470|GO:0008138	protein tyrosine/serine/threonine phosphatase activity|protein tyrosine phosphatase activity|protein dephosphorylation|tyrosine metabolic process	Molecular Function|Molecular Function|Biological Process|Biological Process
AALB000184	trehalose-6-phosphate synthase partial [Drosophila melanogaster]	NULL	trehalose 6-phosphate synthase/phosphatase [Source:Projected from Anopheles gambiae (AGAP008227) VB External Description;Acc:AGAP008227]	NULL	GO:0003824|GO:0005992	catalytic activity|trehalose biosynthetic process	Molecular Function|Biological Process
AALB000185	AGAP008225-PA [Anopheles gambiae PEST]	Trehalose 6-phosphate phosphatase [Source:UniProtKB/TrEMBL;Acc:A0A182F161]	NULL	NULL	GO:0003824|GO:0016020|GO:0005992	membrane|catalytic activity|trehalose biosynthetic process	Cellular Component|Molecular Function|Biological Process
AALB000186	ras-related and estrogen-regulated growth inhibitor	NULL	NULL	NULL	GO:0005525|GO:0007264|GO:0016020	membrane|GTP binding|small GTPase mediated signal transduction	Cellular Component|Molecular Function|Biological Process
AALB000187	armadillo repeat-containing 4	NULL	Armadillo repeat-containing protein [Source:Projected from Anopheles gambiae (AGAP008223) VB External Description;Acc:AGAP008223]	NULL	GO:0005515	protein binding	Molecular Function
AALB000188	GD23126 [Drosophila simulans]	NULL	NULL	NULL	GO:0005515	protein binding	Molecular Function
AALB000189	apoptosis-resistant E3 ubiquitin ligase 1 isoform X2	NULL	NULL	NULL	GO:0004842|GO:0016567	protein ubiquitination|ubiquitin-protein transferase activity	Molecular Function|Biological Process
AALB000190	hypothetical protein AND_001395	NULL	NULL	NULL	NULL	NULL	NULL
AALB000191	partial	NULL	NULL	NULL	GO:0005634|GO:0003677|GO:0005667|GO:0003700|GO:0005737|GO:0045449|GO:0006357	cytoplasm|regulation of transcription from RNA polymerase II promoter|transcription factor activity, sequence-specific DNA binding|transcription factor complex|nucleus|DNA binding|regulation of transcription, DNA-templated	Cellular Component|Cellular Component|Molecular Function|Molecular Function|Biological Process|Cellular Component|Biological Process
AALB000192	AGAP009514-PA [Anopheles gambiae PEST]	NULL	NULL	NULL	GO:0004965|GO:0010906|GO:0016021|GO:0030431|GO:0007216	sleep|regulation of glucose metabolic process|integral component of membrane|G-protein coupled GABA receptor activity|G-protein coupled glutamate receptor signaling pathway	Cellular Component|Molecular Function|Biological Process|Biological Process|Biological Process
AALB000193	AGAP009513-PA [Anopheles gambiae PEST]	NULL	NULL	NULL	GO:0005667|GO:0003700|GO:0006355|GO:0043565|GO:0045449	transcription factor activity, sequence-specific DNA binding|sequence-specific DNA binding|transcription factor complex|regulation of transcription, DNA-templated	Molecular Function|Molecular Function|Biological Process|Cellular Component|Biological Process
AALB000194	E3 ubiquitin- ligase UBR7	NULL	E3 ubiquitin-protein ligase UBR7 [Source:Projected from Anopheles gambiae (AGAP009512) VB External Description;Acc:AGAP009512]	NULL	GO:0008270	zinc ion binding	Molecular Function
AALB000195	E3 ubiquitin- ligase HECTD1 isoform X1 [Ceratitis capitata]	NULL	E3 ubiquitin-protein ligase HECTD1 [Source:Projected from Anopheles gambiae (AGAP009511) VB External Description;Acc:AGAP009511]	NULL	GO:0004842|GO:0005515|GO:0046872|GO:0016567	metal ion binding|protein ubiquitination|ubiquitin-protein transferase activity|protein binding	Molecular Function|Molecular Function|Molecular Function|Biological Process
AALB000196	malate cytoplasmic	Malate dehydrogenase [Source:UniProtKB/TrEMBL;Acc:A0A182F172]	malate dehydrogenase [Source:Projected from Anopheles gambiae (AGAP009510) VB External Description;Acc:AGAP009510]	NULL	GO:0005975|GO:0030060|GO:0006108|GO:0046487|GO:0019643|GO:0006090	carbohydrate metabolic process|reductive tricarboxylic acid cycle|glyoxylate metabolic process|malate metabolic process|pyruvate metabolic process|L-malate dehydrogenase activity	Molecular Function|Biological Process|Biological Process|Biological Process|Biological Process|Biological Process
AALB000197	piwi [Culex quinquefasciatus]	NULL	PIWI [Source:Projected from Anopheles gambiae (AGAP009509) VB Community Annotation;Acc:AGAP009509]	NULL	GO:0003676|GO:0005515	nucleic acid binding|protein binding	Molecular Function|Molecular Function
AALB000198	39S ribosomal mitochondrial	NULL	Mitochondrial ribosomal protein, L10 [Source:Projected from Anopheles gambiae (AGAP009988) VB External Description;Acc:AGAP009988]	NULL	GO:0042254|GO:0005622	intracellular|ribosome biogenesis	Cellular Component|Biological Process
AALB000199	iroquois-class homeodomain irx-5 isoform X1 [Bactrocera cucurbitae]	NULL	NULL	NULL	GO:0003677|GO:0006355	DNA binding|regulation of transcription, DNA-templated	Molecular Function|Biological Process
AALB000200	bhlh factor math6 [Culex quinquefasciatus]	NULL	Bhlh factor math6 [Source:Projected from Anopheles gambiae (AGAP009983) VB External Description;Acc:AGAP009983]	NULL	GO:0005667|GO:0003700|GO:0030154|GO:0006355|GO:0046983|GO:0045449	transcription factor activity, sequence-specific DNA binding|cell differentiation|transcription factor complex|protein dimerization activity|regulation of transcription, DNA-templated	Molecular Function|Molecular Function|Biological Process|Biological Process|Cellular Component|Biological Process
AALB000201	NULL	NULL	NULL	NULL	NULL	NULL	NULL
AALB000202	AGAP009982-PA [Anopheles gambiae PEST]	NULL	NULL	NULL	NULL	NULL	NULL
AALB000203	SWI SNF-related matrix-associated actin-dependent regulator of chromatin subfamily A containing DEAD H box 1 homolog	NULL	SWI/SNF-related matrix-associated actin-dependent regulator of chromatin subfamily A containing DEAD/H box [Source:Projected from Anopheles gambiae (AGAP009980) VB External Description;Acc:AGAP009980]	NULL	GO:0005524	ATP binding	Molecular Function
AALB000204	AGAP009979-PA [Anopheles gambiae PEST]	NULL	glycoprotein-N-acetylgalactosamine 3-beta-galactosyltransferase [Source:Projected from Anopheles gambiae (AGAP009979) VB External Description;Acc:AGAP009979]	NULL	GO:0016757|GO:0016020	membrane|transferase activity, transferring glycosyl groups	Cellular Component|Molecular Function
AALB000205	dual oxidase [Bactrocera cucurbitae]	NULL	dual oxidase: peroxidase and NADPH-oxidase domains [Source:Projected from Anopheles gambiae (AGAP009978) VB Community Annotation;Acc:AGAP009978]	NULL	GO:0004601|GO:0006979|GO:0005509|GO:0006804|GO:0055114|GO:0020037	peroxidase activity|oxidation-reduction process|heme binding|response to oxidative stress|obsolete peroxidase reaction|calcium ion binding	Molecular Function|Molecular Function|Molecular Function|Biological Process|Biological Process|Biological Process
AALB000206	dual oxidase maturation factor 1	NULL	NULL	NULL	GO:0005789|GO:0007616|GO:0006979|GO:0005515|GO:0045178|GO:0015031|GO:0016021|GO:0008355|GO:0005886|GO:0008105	protein transport|endoplasmic reticulum membrane|plasma membrane|asymmetric protein localization|olfactory learning|integral component of membrane|protein binding|response to oxidative stress|long-term memory|basal part of cell	Cellular Component|Cellular Component|Cellular Component|Cellular Component|Molecular Function|Biological Process|Biological Process|Biological Process|Biological Process|Biological Process
AALB000207	dynactin subunit 5	NULL	Dynactin 5 (p25) [Source:Projected from Anopheles gambiae (AGAP013747) VB External Description;Acc:AGAP013747]	NULL	GO:0005869|GO:0007283|GO:0008090	dynactin complex|retrograde axonal transport|spermatogenesis	Cellular Component|Biological Process|Biological Process
AALB000208	cullin-1 [Nasonia vitripennis]	NULL	cullin [Source:Projected from Anopheles gambiae (AGAP008007) VB External Description;Acc:AGAP008007]	NULL	GO:0031625|GO:0006511	ubiquitin-dependent protein catabolic process|ubiquitin protein ligase binding	Molecular Function|Biological Process
AALB000209	PC4 and SFRS1-interacting	NULL	NULL	NULL	NULL	NULL	NULL
AALB000210	AGAP008005-PA [Anopheles gambiae PEST]	NULL	NULL	NULL	NULL	NULL	NULL
AALB000211	hairy cell leukemia 1	NULL	40S ribosomal protein S27a [Source:Projected from Anopheles gambiae (AGAP008001) VB Community Annotation;Acc:AGAP008001]	NULL	GO:0000460|GO:0003735|GO:0000470|GO:0005730|GO:0005840|GO:0030687|GO:0006412	maturation of 5.8S rRNA|preribosome, large subunit precursor|maturation of LSU-rRNA|nucleolus|translation|ribosome|structural constituent of ribosome	Cellular Component|Cellular Component|Cellular Component|Molecular Function|Biological Process|Biological Process|Biological Process
AALB000212	sepiapterin reductase	NULL	NULL	NULL	GO:0004757|GO:0006729|GO:0046656|GO:0055114	tetrahydrobiopterin biosynthetic process|oxidation-reduction process|folic acid biosynthetic process|sepiapterin reductase activity	Molecular Function|Biological Process|Biological Process|Biological Process
AALB000213	sugar transporter [Culex quinquefasciatus]	NULL	NULL	NULL	GO:0022891|GO:0055085|GO:0016021	transmembrane transport|substrate-specific transmembrane transporter activity|integral component of membrane	Cellular Component|Molecular Function|Biological Process
AALB000214	S-phase kinase-associated 1A [Culex quinquefasciatus]	NULL	S-phase kinase-associated protein [Source:Projected from Anopheles gambiae (AGAP008719) VB External Description;Acc:AGAP008719]	NULL	GO:0006511	ubiquitin-dependent protein catabolic process	Biological Process
AALB000215	AGAP008718-PA [Anopheles gambiae PEST]	Sodium/hydrogen exchanger [Source:UniProtKB/TrEMBL;Acc:A0A182F191]	solute carrier family 9 (sodium/hydrogen exchanger), member 6/7 [Source:Projected from Anopheles gambiae (AGAP008718) VB External Description;Acc:AGAP008718]	NULL	GO:0006814|GO:0055085|GO:0015992|GO:0015385|GO:0016021|GO:0006885	transmembrane transport|proton transport|regulation of pH|integral component of membrane|sodium ion transport|sodium:proton antiporter activity	Cellular Component|Molecular Function|Biological Process|Biological Process|Biological Process|Biological Process
AALB000216	AAEL002070- partial [Aedes aegypti]	NULL	NULL	NULL	GO:0005615|GO:0003824|GO:0010506	catalytic activity|extracellular space|regulation of autophagy	Cellular Component|Molecular Function|Biological Process
AALB000217	septin interacting [Culex quinquefasciatus]	NULL	NULL	NULL	NULL	NULL	NULL
AALB000218	partial [Micromonas pusilla CCMP1545]	NULL	NULL	NULL	GO:0016020	membrane	Cellular Component
AALB000219	solute carrier organic anion transporter family member 4A1	Solute carrier organic anion transporter family member [Source:UniProtKB/TrEMBL;Acc:A0A182F195]	solute carrier organic anion transporter family, member 4A [Source:Projected from Anopheles gambiae (AGAP008712) VB External Description;Acc:AGAP008712]	NULL	GO:0005887|GO:0043252|GO:0015347	sodium-independent organic anion transport|integral component of plasma membrane|sodium-independent organic anion transmembrane transporter activity	Cellular Component|Molecular Function|Biological Process
AALB000220	AAEL007328-PA [Aedes aegypti]	NULL	NULL	NULL	NULL	NULL	NULL
AALB000221	partial	NULL	NULL	NULL	NULL	NULL	NULL
AALB000222	NULL	NULL	NULL	NULL	NULL	NULL	NULL
AALB000223	ubiquitin-conjugating enzyme E2Q 1 [Bactrocera cucurbitae]	NULL	ubiquitin-conjugating enzyme E2 Q [Source:Projected from Anopheles gambiae (AGAP008575) VB External Description;Acc:AGAP008575]	NULL	NULL	NULL	NULL
AALB000224	PQ-loop repeat-containing 1-like	NULL	NULL	NULL	NULL	NULL	NULL
AALB000225	AGAP008573-PA [Anopheles gambiae PEST]	NULL	NULL	NULL	GO:0016021	integral component of membrane	Cellular Component
AALB000226	mitochondrial import inner membrane translocase subunit Tim21	NULL	NULL	NULL	GO:0005744|GO:0030150	protein import into mitochondrial matrix|mitochondrial inner membrane presequence translocase complex	Cellular Component|Biological Process
AALB000227	AGAP008571-PA [Anopheles gambiae PEST]	NULL	NULL	NULL	GO:0016020	membrane	Cellular Component
AALB000228	inactive hydroxysteroid dehydrogenase 1	NULL	Steroid dehydrogenase [Source:Projected from Anopheles gambiae (AGAP008570) VB External Description;Acc:AGAP008570]	NULL	GO:0016491	oxidoreductase activity	Molecular Function
AALB000229	sugar transporter [Culex quinquefasciatus]	NULL	NULL	NULL	GO:0055085|GO:0022857|GO:0016021	transmembrane transport|transmembrane transporter activity|integral component of membrane	Cellular Component|Molecular Function|Biological Process
AALB000230	sugar transporter [Culex quinquefasciatus]	NULL	NULL	NULL	GO:0055085|GO:0022857|GO:0016021	transmembrane transport|transmembrane transporter activity|integral component of membrane	Cellular Component|Molecular Function|Biological Process
AALB000231	AGAP007756-PA [Anopheles gambiae PEST]	NULL	gustatory receptor (Gr46) [Source:VB Community Annotation;Acc:AALB000231]	NULL	GO:0050909|GO:0016021	sensory perception of taste|integral component of membrane	Cellular Component|Biological Process
AALB000232	AAEL008658-PA [Aedes aegypti]	NULL	NULL	NULL	GO:0005515	protein binding	Molecular Function
AALB000233	AGAP007757-PA [Anopheles gambiae PEST]	NULL	gustatory receptor (Gr45) [Source:VB Community Annotation;Acc:AALB000233]	NULL	GO:0050909|GO:0016021	sensory perception of taste|integral component of membrane	Cellular Component|Biological Process
AALB000234	AGAP007759-PA [Anopheles gambiae PEST]	NULL	Defective proboscis extension response [Source:Projected from Anopheles gambiae (AGAP007759) VB External Description;Acc:AGAP007759]	NULL	GO:0005515	protein binding	Molecular Function
AALB000235	Locomotion-related Hikaru genki	NULL	NULL	NULL	GO:0005515	protein binding	Molecular Function
AALB000236	AGAP007762-PA [Anopheles gambiae PEST]	NULL	NULL	NULL	NULL	NULL	NULL
AALB000237	AGAP007761-PA [Anopheles gambiae PEST]	NULL	NULL	NULL	GO:0030414|GO:0005576	peptidase inhibitor activity|extracellular region	Cellular Component|Molecular Function
AALB000238	AAEL009269-PA [Aedes aegypti]	NULL	NULL	NULL	GO:0005515	protein binding	Molecular Function
AALB000239	TLD domain-containing 1 isoform X1 [Papilio xuthus]	NULL	NULL	NULL	NULL	NULL	NULL
AALB000240	AGAP007766-PA [Anopheles gambiae PEST]	NULL	Jumonji domain containing [Source:Projected from Anopheles gambiae (AGAP007766) VB External Description;Acc:AGAP007766]	NULL	GO:0004623|GO:0009395	phospholipase A2 activity|phospholipid catabolic process	Molecular Function|Biological Process
AALB000241	AGAP007767-PA [Anopheles gambiae PEST]	BZIP1 [Source:UniProtKB/TrEMBL;Acc:H9NAC6]	NULL	NULL	GO:0005667|GO:0003700|GO:0006355|GO:0043565|GO:0045449	transcription factor activity, sequence-specific DNA binding|sequence-specific DNA binding|transcription factor complex|regulation of transcription, DNA-templated	Molecular Function|Molecular Function|Biological Process|Cellular Component|Biological Process
AALB000242	mitochondrial cytochrome c oxidase subunit 6C [Drosophila simulans]	NULL	Mitochondrial cytochrome c oxidase subunit VIC [Source:Projected from Anopheles gambiae (AGAP007768) VB External Description;Acc:AGAP007768]	NULL	GO:0004129|GO:0015992|GO:0045277|GO:0006123	cytochrome-c oxidase activity|proton transport|mitochondrial electron transport, cytochrome c to oxygen|respiratory chain complex IV	Molecular Function|Biological Process|Biological Process|Cellular Component
AALB000243	fidgetin 1	NULL	Katanin-60 [Source:Projected from Anopheles gambiae (AGAP007769) VB External Description;Acc:AGAP007769]	NULL	GO:0005524	ATP binding	Molecular Function
AALB000244	AGAP007771-PA [Anopheles gambiae PEST]	NULL	NULL	NULL	GO:0005634|GO:0005667|GO:0003713|GO:0045941	transcription factor complex|nucleus|transcription coactivator activity|positive regulation of transcription, DNA-templated	Cellular Component|Molecular Function|Cellular Component|Biological Process
AALB000245	UV radiation resistance-associated gene	NULL	NULL	NULL	GO:0010508|GO:0005773	vacuole|positive regulation of autophagy	Cellular Component|Biological Process
AALB000246	AAEL009264-PA [Aedes aegypti]	NULL	NULL	NULL	NULL	NULL	NULL
AALB000247	ATP-dependent DNA helicase PIF1	ATP-dependent DNA helicase PIF1 [Source:UniProtKB/TrEMBL;Acc:A0A182F1C3]	ATP-dependent DNA helicase PIF1 [Source:Projected from Anopheles gambiae (AGAP007775) VB External Description;Acc:AGAP007775]	NULL	GO:0005657|GO:0005524|GO:0006281|GO:0003678|GO:0000723	telomere maintenance|replication fork|DNA helicase activity|ATP binding|DNA repair	Molecular Function|Molecular Function|Biological Process|Biological Process|Cellular Component
AALB000248	AGAP009061-PA [Anopheles gambiae PEST]	NULL	NULL	NULL	GO:0005515|GO:0007165	signal transduction|protein binding	Molecular Function|Biological Process
AALB000249	AGAP009061-PA [Anopheles gambiae PEST]	NULL	NULL	NULL	GO:0005515	protein binding	Molecular Function
AALB000250	AGAP013242-PA [Anopheles gambiae PEST]	NULL	NULL	NULL	NULL	NULL	NULL
AALB000251	AGAP009063-PA [Anopheles gambiae PEST]	NULL	NULL	NULL	GO:0005515	protein binding	Molecular Function
AALB000252	AGAP013436-PA [Anopheles gambiae PEST]	NULL	NULL	NULL	NULL	NULL	NULL
AALB000253	E3 ubiquitin- ligase CHIP	NULL	STIP1 homology and U-box containing protein [Source:Projected from Anopheles gambiae (AGAP008918) VB External Description;Acc:AGAP008918]	NULL	GO:0004842|GO:0016567	protein ubiquitination|ubiquitin-protein transferase activity	Molecular Function|Biological Process
AALB000254	AAEL012586-PA [Aedes aegypti]	NULL	NULL	NULL	NULL	NULL	NULL
AALB000255	DNA topoisomerase 2	DNA topoisomerase 2 [Source:UniProtKB/TrEMBL;Acc:A0A182F1D1]	DNA topoisomerase II [Source:Projected from Anopheles gambiae (AGAP008917) VB External Description;Acc:AGAP008917]	NULL	GO:0003677|GO:0005524|GO:0003918|GO:0006265	DNA topoisomerase type II (ATP-hydrolyzing) activity|DNA topological change|ATP binding|DNA binding	Molecular Function|Molecular Function|Molecular Function|Biological Process
AALB000256	60S ribosomal L7	NULL	60S ribosomal protein L7 [Source:VB Community Annotation;Acc:AALB000256]	NULL	GO:0000463|GO:0003735|GO:0035073|GO:0051298|GO:0002181|GO:0003729|GO:0022625|GO:0019843	maturation of LSU-rRNA from tricistronic rRNA transcript (SSU-rRNA, 5.8S rRNA, LSU-rRNA)|cytosolic large ribosomal subunit|rRNA binding|pupariation|mRNA binding|centrosome duplication|structural constituent of ribosome|cytoplasmic translation	Cellular Component|Molecular Function|Molecular Function|Molecular Function|Biological Process|Biological Process|Biological Process|Biological Process
AALB000257	AGAP008915-PA [Anopheles gambiae PEST]	NULL	NULL	NULL	GO:0006691|GO:0006749|GO:0019530|GO:0006693|GO:0003840	gamma-glutamyltransferase activity|leukotriene metabolic process|glutathione metabolic process|prostaglandin metabolic process|taurine metabolic process	Molecular Function|Biological Process|Biological Process|Biological Process|Biological Process
AALB000258	activating transcription factor of chaperone isoform X2	NULL	NULL	NULL	GO:0005667|GO:0003700|GO:0006355|GO:0043565|GO:0045449	transcription factor activity, sequence-specific DNA binding|sequence-specific DNA binding|transcription factor complex|regulation of transcription, DNA-templated	Molecular Function|Molecular Function|Biological Process|Cellular Component|Biological Process
AALB000259	AGAP008913-PA [Anopheles gambiae PEST]	NULL	NULL	NULL	GO:0005515	protein binding	Molecular Function
AALB000260	NULL	NULL	NULL	NULL	NULL	NULL	NULL
AALB000261	rac GTPase-activating 1 [Ceratitis capitata]	NULL	Rac GTPase-activating protein [Source:Projected from Anopheles gambiae (AGAP008912) VB External Description;Acc:AGAP008912]	NULL	GO:0005737|GO:0046872|GO:0043087|GO:0035556	cytoplasm|regulation of GTPase activity|metal ion binding|intracellular signal transduction	Cellular Component|Molecular Function|Biological Process|Biological Process
AALB000262	AAEL012662-PA [Aedes aegypti]	NULL	NULL	NULL	GO:0046983	protein dimerization activity	Molecular Function
AALB000263	DNA polymerase delta small subunit	NULL	DNA polymerase delta small subunit [Source:Projected from Anopheles gambiae (AGAP008910) VB External Description;Acc:AGAP008910]	NULL	GO:0003677|GO:0003887|GO:0006260|GO:0042575	DNA replication|DNA polymerase complex|DNA-directed DNA polymerase activity|DNA binding	Molecular Function|Molecular Function|Biological Process|Cellular Component
AALB000264	AAEL012666-PA [Aedes aegypti]	NULL	NULL	NULL	NULL	NULL	NULL
AALB000265	actin-related 2 3 complex subunit 1A	NULL	actin-related protein 2/3 complex subunit 1A [Source:Projected from Anopheles gambiae (AGAP008908) VB External Description;Acc:AGAP008908]	NULL	GO:0005515|GO:0034314|GO:0005885	Arp2/3 complex-mediated actin nucleation|Arp2/3 protein complex|protein binding	Cellular Component|Molecular Function|Biological Process
AALB000266	hypothetical protein AND_010215	NULL	NULL	NULL	GO:0008270	zinc ion binding	Molecular Function
AALB000267	WD repeat-containing 59 homolog	NULL	WD repeat-containing protein [Source:Projected from Anopheles gambiae (AGAP008331) VB External Description;Acc:AGAP008331]	NULL	GO:0005515	protein binding	Molecular Function
AALB000268	guanine nucleotide-binding -like 1	NULL	Guanine nucleotide-binding protein-like [Source:Projected from Anopheles gambiae (AGAP008330) VB External Description;Acc:AGAP008330]	NULL	GO:0005525	GTP binding	Molecular Function
AALB000269	40S ribosomal S5	NULL	40S ribosomal protein S5 [Source:VB Community Annotation;Acc:AALB000269]	NULL	GO:0003723|GO:0003735|GO:0042254|GO:0015935|GO:0006412	translation|small ribosomal subunit|RNA binding|structural constituent of ribosome|ribosome biogenesis	Cellular Component|Molecular Function|Molecular Function|Biological Process|Biological Process
AALB000270	AAEL013023-PA [Aedes aegypti]	NULL	NULL	NULL	GO:0046872	metal ion binding	Molecular Function
AALB000271	dnaJ homolog subfamily B member 11	NULL	DnaJ homolog subfamily B member [Source:Projected from Anopheles gambiae (AGAP008327) VB External Description;Acc:AGAP008327]	NULL	GO:0051082|GO:0006457	protein folding|unfolded protein binding	Molecular Function|Biological Process
AALB000272	AGAP008326-PA [Anopheles gambiae PEST]	NULL	NULL	NULL	GO:0003824|GO:0008152	catalytic activity|metabolic process	Molecular Function|Biological Process
AALB000273	rRNA-processing UTP23 homolog	NULL	U3 small nucleolar RNA-associated protein [Source:Projected from Anopheles gambiae (AGAP008325) VB External Description;Acc:AGAP008325]	NULL	GO:0032040	small-subunit processome	Cellular Component
AALB000274	enhancer of mRNA-decapping 4 homolog isoform X2	NULL	enhancer of mRNA-decapping protein [Source:Projected from Anopheles gambiae (AGAP008324) VB External Description;Acc:AGAP008324]	NULL	GO:0005515	protein binding	Molecular Function
AALB000275	MAGUK p55 subfamily member 6	NULL	NULL	NULL	NULL	NULL	NULL
AALB000276	AGAP008322-PA [Anopheles gambiae PEST]	NULL	NULL	NULL	GO:0005887|GO:0019991|GO:0060857|GO:0035159|GO:0061028	establishment of endothelial barrier|septate junction assembly|regulation of tube length, open tracheal system|integral component of plasma membrane|establishment of glial blood-brain barrier	Cellular Component|Biological Process|Biological Process|Biological Process|Biological Process
AALB000277	AGAP008321-PA [Anopheles gambiae PEST]	NULL	Membrane protein, palmitoylated [Source:Projected from Anopheles gambiae (AGAP008321) VB External Description;Acc:AGAP008321]	NULL	GO:0005515	protein binding	Molecular Function
AALB000278	AGAP008320-PA [Anopheles gambiae PEST]	NULL	Sidestep protein [Source:Projected from Anopheles gambiae (AGAP008320) VB External Description;Acc:AGAP008320]	NULL	GO:0005515	protein binding	Molecular Function
AALB000279	AGAP008318-PA [Anopheles gambiae PEST]	NULL	NULL	NULL	NULL	NULL	NULL
AALB000280	tyrosine- kinase Btk29A isoform X1 [Bactrocera oleae]	Tyrosine-protein kinase [Source:UniProtKB/TrEMBL;Acc:A0A182F1F6]	tyrosine-protein kinase Tec [Source:Projected from Anopheles gambiae (AGAP008317) VB External Description;Acc:AGAP008317]	NULL	GO:0005524|GO:0004713|GO:0005515|GO:0006468	protein tyrosine kinase activity|protein phosphorylation|protein binding|ATP binding	Molecular Function|Molecular Function|Molecular Function|Biological Process
AALB000281	tyrosine- kinase Btk29A isoform X1 [Bactrocera oleae]	NULL	NULL	NULL	GO:0035556	intracellular signal transduction	Biological Process
AALB000282	tyrosine- kinase Btk29A	NULL	NULL	NULL	GO:0007391|GO:0018108|GO:0035277|GO:0044719|GO:0008340|GO:0008258|GO:0007301|GO:0042023|GO:0007254|GO:0007485|GO:0007349|GO:0005886|GO:0007435|GO:0030723|GO:0030833|GO:0005524|GO:0045172|GO:0045177|GO:0004715|GO:0005737|GO:0046960|GO:0007619|GO:0030717|GO:0030036	plasma membrane|imaginal disc-derived male genitalia development|salivary gland morphogenesis|head involution|courtship behavior|cellularization|peptidyl-tyrosine phosphorylation|non-membrane spanning protein tyrosine kinase activity|spiracle morphogenesis, open tracheal system|DNA endoreduplication|cytoplasm|apical part of cell|regulation of imaginal disc-derived wing size|female germline ring c…	Cellular Component|Cellular Component|Cellular Component|Cellular Component|Molecular Function|Molecular Function|Biological Process|Biological Process|Biological Process|Biological Process|Biological Process|Biological Process|Biological Process|Biological Process|Biological Process|Biological Process|Biological Process|Biological Process|Biological Process|Biological Process|Biological Process|…
AALB000283	Dolichyl-phosphate beta-glucosyltransferase	NULL	NULL	NULL	GO:0006376|GO:0003729|GO:0005685	mRNA splice site selection|mRNA binding|U1 snRNP	Cellular Component|Molecular Function|Biological Process
AALB000284	AGAP008313-PA [Anopheles gambiae PEST]	NULL	NULL	NULL	NULL	NULL	NULL
AALB000285	vacuolar fusion MON1 homolog A [Bactrocera oleae]	NULL	Vacuolar fusion protein MON1 homolog A [Source:Projected from Anopheles gambiae (AGAP009931) VB External Description;Acc:AGAP009931]	NULL	GO:0007528|GO:0043083|GO:0005829|GO:0035658|GO:0032510|GO:0017112|GO:0043547	Mon1-Ccz1 complex|synaptic cleft|cytosol|Rab guanyl-nucleotide exchange factor activity|endosome to lysosome transport via multivesicular body sorting pathway|positive regulation of GTPase activity|neuromuscular junction development	Cellular Component|Cellular Component|Cellular Component|Molecular Function|Biological Process|Biological Process|Biological Process
AALB000286	AGAP009932-PA [Anopheles gambiae PEST]	NULL	NULL	NULL	GO:0005887|GO:0004930|GO:0010470|GO:0048383|GO:0007186|GO:0043519|GO:0003380|GO:0007377|GO:0002805|GO:0003384|GO:0060027	G-protein coupled receptor activity|G-protein coupled receptor signaling pathway|regulation of antimicrobial peptide biosynthetic process|establishment or maintenance of cytoskeleton polarity involved in gastrulation|apical constriction involved in gastrulation|mesectoderm development|regulation of gastrulation|germ-band extension|regulation of myosin II filament organization|convergent extension…	Cellular Component|Molecular Function|Biological Process|Biological Process|Biological Process|Biological Process|Biological Process|Biological Process|Biological Process|Biological Process|Biological Process
AALB000287	probable G- coupled receptor 158 isoform X1 [Musca domestica]	NULL	NULL	NULL	GO:0004930|GO:0007186|GO:0016021	G-protein coupled receptor activity|G-protein coupled receptor signaling pathway|integral component of membrane	Cellular Component|Molecular Function|Biological Process
AALB000288	AGAP011197-PA	NULL	NULL	NULL	NULL	NULL	NULL
AALB000289	GH10956 [Drosophila grimshawi]	NULL	NULL	NULL	NULL	NULL	NULL
AALB000292	serine threonine- kinase SBK1 isoform X2	NULL	Serine/threonine-protein kinase SBK1 [Source:Projected from Anopheles gambiae (AGAP009934) VB External Description;Acc:AGAP009934]	NULL	GO:0005524|GO:0004672|GO:0006468	protein kinase activity|protein phosphorylation|ATP binding	Molecular Function|Molecular Function|Biological Process
AALB000293	AGAP009292-PA [Anopheles gambiae PEST]	NULL	NULL	NULL	GO:0005515	protein binding	Molecular Function
AALB000294	short stature homeobox 2	NULL	NULL	NULL	GO:0003170|GO:0032330|GO:0060272|GO:0060351|GO:2000172|GO:0060415|GO:0002063|GO:0043565|GO:0002053|GO:0048557|GO:0048743|GO:0045944|GO:0045449|GO:0000122|GO:0005634|GO:0005667|GO:0003700|GO:0050772|GO:0003209|GO:0045880|GO:0001649|GO:0035115	transcription factor activity, sequence-specific DNA binding|positive regulation of skeletal muscle fiber development|cartilage development involved in endochondral bone morphogenesis|positive regulation of transcription from RNA polymerase II promoter|transcription factor complex|nucleus|regulation of branching morphogenesis of a nerve|cardiac atrium morphogenesis|regulation of chondrocyte diffe…	Cellular Component|Molecular Function|Molecular Function|Biological Process|Biological Process|Biological Process|Biological Process|Biological Process|Biological Process|Biological Process|Biological Process|Biological Process|Biological Process|Biological Process|Biological Process|Biological Process|Biological Process|Biological Process|Biological Process|Biological Process|Cellular Component|…
AALB000295	AGAP009294-PA [Anopheles gambiae PEST]	NULL	NULL	NULL	GO:0005634|GO:0006355|GO:0043565	sequence-specific DNA binding|nucleus|regulation of transcription, DNA-templated	Cellular Component|Molecular Function|Biological Process
AALB000296	E3 ubiquitin- ligase RNF123	NULL	Kip1 ubiquitination-promoting complex protein [Source:Projected from Anopheles gambiae (AGAP009295) VB External Description;Acc:AGAP009295]	NULL	GO:0008270|GO:0005515	protein binding|zinc ion binding	Molecular Function|Molecular Function
AALB000297	splicing factor 45	NULL	splicing factor [Source:Projected from Anopheles gambiae (AGAP009296) VB External Description;Acc:AGAP009296]	NULL	GO:0000166|GO:0003676	nucleic acid binding|nucleotide binding	Molecular Function|Molecular Function
AALB000298	brain-specific homeobox	NULL	NULL	NULL	GO:0003677	DNA binding	Molecular Function
AALB000299	GTPase-activating r [Bactrocera dorsalis]	NULL	NULL	NULL	GO:0005515|GO:0007165	signal transduction|protein binding	Molecular Function|Biological Process
AALB000300	enhancer of polycomb homolog 1	Enhancer of polycomb-like protein [Source:UniProtKB/TrEMBL;Acc:A0A182F1H5]	enhancer of polycomb-like protein [Source:Projected from Anopheles gambiae (AGAP008026) VB External Description;Acc:AGAP008026]	NULL	GO:0032777|GO:0006357	regulation of transcription from RNA polymerase II promoter|Piccolo NuA4 histone acetyltransferase complex	Cellular Component|Biological Process
AALB000301	AAEL013257-PA [Aedes aegypti]	NULL	NULL	NULL	NULL	NULL	NULL
AALB000304	segmentation polarity homeobox engrailed	Homeobox protein engrailed-like [Source:UniProtKB/TrEMBL;Acc:A0A182F1H7]	segmentation polarity homeobox protein engrailed [Source:Projected from Anopheles gambiae (AGAP008023) VB Community Annotation;Acc:AGAP008023]	NULL	GO:0005634|GO:0006355|GO:0007367|GO:0043565	sequence-specific DNA binding|segment polarity determination|nucleus|regulation of transcription, DNA-templated	Cellular Component|Molecular Function|Biological Process|Biological Process
AALB000306	CG11699-RA [Drosophila melanogaster]	NULL	NULL	NULL	GO:0016021	integral component of membrane	Cellular Component
AALB000307	AGAP008299-PA [Anopheles gambiae PEST]	NULL	NULL	NULL	GO:0005488	binding	Molecular Function
AALB000308	Elongator complex 3	NULL	elongator complex protein [Source:Projected from Anopheles gambiae (AGAP008300) VB External Description;Acc:AGAP008300]	NULL	GO:0042967|GO:0051536|GO:0008080	iron-sulfur cluster binding|N-acetyltransferase activity|acyl-carrier-protein biosynthetic process	Molecular Function|Molecular Function|Biological Process
AALB000309	solute carrier family 17 member 9	NULL	solute carrier family 17 member [Source:Projected from Anopheles gambiae (AGAP008942) VB External Description;Acc:AGAP008942]	NULL	GO:0055085|GO:0016021	transmembrane transport|integral component of membrane	Cellular Component|Biological Process
AALB000310	sodium- and chloride-dependent GABA transporter ine isoform X1 [Stomoxys calcitrans]	Transporter [Source:UniProtKB/TrEMBL;Acc:A0A182F1I2]	NULL	NULL	GO:0006836|GO:0005328|GO:0005515|GO:0006812|GO:0009881|GO:0007165|GO:0016021|GO:0042066|GO:0005034|GO:0019226	osmosensor activity|neurotransmitter transport|signal transduction|transmission of nerve impulse|perineurial glial growth|integral component of membrane|protein binding|photoreceptor activity|cation transport|neurotransmitter:sodium symporter activity	Cellular Component|Molecular Function|Molecular Function|Molecular Function|Molecular Function|Biological Process|Biological Process|Biological Process|Biological Process|Biological Process
AALB000311	NULL	NULL	NULL	NULL	NULL	NULL	NULL
AALB000312	AGAP008939-PA [Anopheles gambiae PEST]	NULL	DNA excision repair protein ERCC-5 [Source:Projected from Anopheles gambiae (AGAP008939) VB External Description;Acc:AGAP008939]	NULL	GO:0005634|GO:0004519|GO:0006289|GO:0003697	single-stranded DNA binding|nucleus|endonuclease activity|nucleotide-excision repair	Cellular Component|Molecular Function|Molecular Function|Biological Process
AALB000313	AAEL005633-PA [Aedes aegypti]	NULL	NULL	NULL	GO:0005515|GO:2000312	protein binding|regulation of kainate selective glutamate receptor activity	Molecular Function|Biological Process
AALB000314	syntaxin-5 [Culex quinquefasciatus]	NULL	syntaxin [Source:Projected from Anopheles gambiae (AGAP008756) VB External Description;Acc:AGAP008756]	NULL	GO:0016192|GO:0016020|GO:0005484|GO:0006886|GO:0005622	membrane|SNAP receptor activity|intracellular|intracellular protein transport|vesicle-mediated transport	Cellular Component|Molecular Function|Biological Process|Biological Process|Cellular Component
AALB000315	dihydrolipoyllysine-residue acetyltransferase component of pyruvate dehydrogenase mitochondrial	NULL	pyruvate dehydrogenase E2 component (dihydrolipoamide acetyltransferase) [Source:Projected from Anopheles gambiae (AGAP007975) VB External Description;Acc:AGAP007975]	NULL	GO:0006094|GO:0042967|GO:0045254|GO:0006096|GO:0004742	dihydrolipoyllysine-residue acetyltransferase activity|pyruvate dehydrogenase complex|glycolytic process|acyl-carrier-protein biosynthetic process|gluconeogenesis	Cellular Component|Molecular Function|Biological Process|Biological Process|Biological Process
AALB000316	AGAP007976-PA [Anopheles gambiae PEST]	NULL	antennae-specific protein [Source:Projected from Anopheles gambiae (AGAP007976) VB External Description;Acc:AGAP007976]	NULL	NULL	NULL	NULL
AALB000317	FAS-associated factor 2	NULL	NULL	NULL	GO:0003676|GO:0005515|GO:0008276|GO:0006479	protein methylation|nucleic acid binding|protein methyltransferase activity|protein binding	Molecular Function|Molecular Function|Molecular Function|Biological Process
AALB000318	C10 [Culex quinquefasciatus]	NULL	phosphatidylinositol glycan, class M [Source:Projected from Anopheles gambiae (AGAP028023) VB External Description;Acc:AGAP028023]	NULL	NULL	NULL	NULL
AALB000319	NULL	NULL	NULL	NULL	NULL	NULL	NULL
AALB000320	histone-lysine N-methyltransferase eggless	NULL	histone-lysine N-methyltransferase SETDB [Source:Projected from Anopheles gambiae (AGAP007978) VB External Description;Acc:AGAP007978]	NULL	GO:0005634|GO:0003677|GO:0008270|GO:0005515|GO:0034968|GO:0018024|GO:0006554	lysine catabolic process|histone lysine methylation|nucleus|histone-lysine N-methyltransferase activity|protein binding|DNA binding|zinc ion binding	Cellular Component|Molecular Function|Molecular Function|Molecular Function|Molecular Function|Biological Process|Biological Process
AALB000321	AAEL004295-PA [Aedes aegypti]	NULL	NULL	NULL	GO:0006094|GO:0006096|GO:0016021|GO:0006012|GO:0016311|GO:0005982|GO:0004346|GO:0005985	starch metabolic process|glucose-6-phosphatase activity|dephosphorylation|glycolytic process|sucrose metabolic process|integral component of membrane|galactose metabolic process|gluconeogenesis	Cellular Component|Molecular Function|Biological Process|Biological Process|Biological Process|Biological Process|Biological Process|Biological Process
AALB000322	AGAP007979-PA [Anopheles gambiae PEST]	NULL	NULL	NULL	GO:0016021	integral component of membrane	Cellular Component
AALB000323	cuticle 1	NULL	cuticular protein CPCFC family [Source:Projected from Anopheles gambiae (AGAP007980) VB Community Annotation;Acc:AGAP007980]	NULL	GO:0042302	structural constituent of cuticle	Molecular Function
AALB000324	short-chain dehydrogenase [Culex quinquefasciatus]	NULL	short chain dehydrogenase/reductase family 16c member [Source:Projected from Anopheles gambiae (AGAP007981) VB External Description;Acc:AGAP007981]	NULL	GO:0016491|GO:0016021|GO:0055114	oxidation-reduction process|oxidoreductase activity|integral component of membrane	Cellular Component|Molecular Function|Biological Process
AALB000325	angiotensin-converting enzyme-like	NULL	angiotensin-converting enzyme [Source:Projected from Anopheles gambiae (AGAP007982) VB Community Annotation;Acc:AGAP007982]	NULL	GO:0004180|GO:0046872|GO:0008241|GO:0006508|GO:0016021|GO:0008237	peptidyl-dipeptidase activity|metal ion binding|metallopeptidase activity|integral component of membrane|carboxypeptidase activity|proteolysis	Cellular Component|Molecular Function|Molecular Function|Molecular Function|Molecular Function|Biological Process
AALB000327	homeobox aristaless	NULL	NULL	NULL	GO:0005634|GO:0007480|GO:0045892|GO:0043565|GO:0043234|GO:0022416|GO:0035015|GO:0045747	elongation of arista core|chaeta development|sequence-specific DNA binding|imaginal disc-derived leg morphogenesis|nucleus|negative regulation of transcription, DNA-templated|protein complex|positive regulation of Notch signaling pathway	Cellular Component|Cellular Component|Molecular Function|Biological Process|Biological Process|Biological Process|Biological Process|Biological Process
AALB000328	Homeobox aristaless	NULL	homeobox protein aristaless-related [Source:Projected from Anopheles gambiae (AGAP007985) VB External Description;Acc:AGAP007985]	NULL	GO:0003677	DNA binding	Molecular Function
AALB000329	glycerate kinase	NULL	glycerate kinase [Source:Projected from Anopheles gambiae (AGAP007988) VB External Description;Acc:AGAP007988]	NULL	NULL	NULL	NULL
AALB000330	AGAP007987-PA [Anopheles gambiae PEST]	NULL	bone morphogenetic protein 2/4 [Source:Projected from Anopheles gambiae (AGAP007987) VB External Description;Acc:AGAP007987]	NULL	GO:0008283|GO:0008083|GO:0007165|GO:0040007	cell proliferation|signal transduction|growth|growth factor activity	Molecular Function|Biological Process|Biological Process|Biological Process
AALB000331	NULL	NULL	NULL	NULL	NULL	NULL	NULL
AALB000332	AAEL001837- partial [Aedes aegypti]	NULL	NULL	NULL	GO:0006629|GO:0005576|GO:0052689	lipid metabolic process|extracellular region|carboxylic ester hydrolase activity	Cellular Component|Molecular Function|Biological Process
AALB000333	UDP-glucuronosyltransferase 2B1 [Culex quinquefasciatus]	UDP-glucuronosyltransferase [Source:UniProtKB/TrEMBL;Acc:A0A182F1K4]	Glucosyl/glucuronosyl transferases [Source:Projected from Anopheles gambiae (AGAP007990) VB External Description;Acc:AGAP007990]	NULL	GO:0016758|GO:0008152	metabolic process|transferase activity, transferring hexosyl groups	Molecular Function|Biological Process
AALB000334	phospholipase A1 member A [Bactrocera cucurbitae]	NULL	NULL	NULL	GO:0052689	carboxylic ester hydrolase activity	Molecular Function
AALB000335	AGAP007992-PA [Anopheles gambiae PEST]	NULL	Vesicular glutamate transporter [Source:Projected from Anopheles gambiae (AGAP007992) VB External Description;Acc:AGAP007992]	NULL	GO:0055085|GO:0016021	transmembrane transport|integral component of membrane	Cellular Component|Biological Process
AALB000336	NULL	NULL	NULL	NULL	NULL	NULL	NULL
AALB000337	hypothetical protein ZHAS_00016227	NULL	NULL	NULL	NULL	NULL	NULL
AALB000338	gremlin-1 [Culex quinquefasciatus]	NULL	NULL	NULL	NULL	NULL	NULL
AALB000339	NULL	NULL	NULL	NULL	NULL	NULL	NULL
AALB000340	nuclear receptor-binding homolog isoform X2	NULL	nuclear receptor-binding protein [Source:Projected from Anopheles gambiae (AGAP007996) VB External Description;Acc:AGAP007996]	NULL	GO:0005524|GO:0004672|GO:0006468	protein kinase activity|protein phosphorylation|ATP binding	Molecular Function|Molecular Function|Biological Process
AALB000341	mitochondrial Rho GTPase isoform X3	Mitochondrial Rho GTPase [Source:UniProtKB/TrEMBL;Acc:A0A182F1L2]	Mitochondrial Rho GTPase [Source:Projected from Anopheles gambiae (AGAP007998) VB External Description;Acc:AGAP007998]	NULL	GO:0031307|GO:0005525|GO:0007264|GO:0003924|GO:0005509|GO:0007005	mitochondrion organization|GTP binding|integral component of mitochondrial outer membrane|small GTPase mediated signal transduction|GTPase activity|calcium ion binding	Cellular Component|Molecular Function|Molecular Function|Molecular Function|Biological Process|Biological Process
AALB000342	nuclear pore complex Nup155	NULL	nuclear pore complex protein Nup155 [Source:Projected from Anopheles gambiae (AGAP007999) VB External Description;Acc:AGAP007999]	NULL	GO:0006913|GO:0017056|GO:0005643	structural constituent of nuclear pore|nucleocytoplasmic transport|nuclear pore	Cellular Component|Molecular Function|Biological Process
AALB000343	RNA-binding 26 [Bactrocera oleae]	NULL	RNA-binding protein [Source:Projected from Anopheles gambiae (AGAP009601) VB External Description;Acc:AGAP009601]	NULL	GO:0000166|GO:0003676|GO:0046872|GO:0006397	metal ion binding|mRNA processing|nucleic acid binding|nucleotide binding	Molecular Function|Molecular Function|Molecular Function|Biological Process
AALB000344	superkiller viralicidic activity 2-like 2	NULL	ATP-dependent RNA helicase DOB1 [Source:Projected from Anopheles gambiae (AGAP009600) VB External Description;Acc:AGAP009600]	NULL	GO:0005524|GO:0003723|GO:0003724|GO:0006401	RNA helicase activity|ATP binding|RNA binding|RNA catabolic process	Molecular Function|Molecular Function|Molecular Function|Biological Process
AALB000345	AAEL009062-PA [Aedes aegypti]	NULL	NULL	NULL	GO:0016021	integral component of membrane	Cellular Component
AALB000346	voltage-dependent calcium channel subunit alpha-2 delta-3 isoform X2	NULL	voltage-dependent calcium channel alpha-2/delta, invertebrate [Source:Projected from Anopheles gambiae (AGAP009598) VB External Description;Acc:AGAP009598]	NULL	GO:0005891|GO:0070588|GO:0051924|GO:0005246	regulation of calcium ion transport|voltage-gated calcium channel complex|calcium ion transmembrane transport|calcium channel regulator activity	Cellular Component|Molecular Function|Biological Process|Biological Process
AALB000347	CG9723-PA [Drosophila melanogaster]	NULL	NULL	NULL	GO:0016021	integral component of membrane	Cellular Component
AALB000348	fatty acid synthase	NULL	fatty acid synthase, animal type [Source:Projected from Anopheles gambiae (AGAP009176) VB External Description;Acc:AGAP009176]	NULL	GO:0042967|GO:0004320|GO:0006633|GO:0004313|GO:0004315|GO:0004314|GO:0004317|GO:0005835|GO:0004316|GO:0004319|GO:0016295|GO:0016296|GO:0055114|GO:0031177	oxidation-reduction process|enoyl-[acyl-carrier-protein] reductase (NADPH, B-specific) activity|fatty acid synthase complex|fatty acid biosynthetic process|acyl-carrier-protein biosynthetic process|3-oxoacyl-[acyl-carrier-protein] synthase activity|myristoyl-[acyl-carrier-protein] hydrolase activity|[acyl-carrier-protein] S-acetyltransferase activity|3-oxoacyl-[acyl-carrier-protein] reductase (NA…	Molecular Function|Molecular Function|Molecular Function|Molecular Function|Molecular Function|Molecular Function|Molecular Function|Molecular Function|Molecular Function|Molecular Function|Biological Process|Cellular Component|Biological Process|Biological Process
AALB000350	beta-1,3-galactosyltransferase 6	Hexosyltransferase [Source:UniProtKB/TrEMBL;Acc:A0A182F1M1]	galactosylxylosylprotein 3-beta-galactosyltransferase [Source:Projected from Anopheles gambiae (AGAP009175) VB External Description;Acc:AGAP009175]	NULL	GO:0016020|GO:0006486|GO:0008378	membrane|protein glycosylation|galactosyltransferase activity	Cellular Component|Molecular Function|Biological Process
AALB000351	tRNA-dihydrouridine(47) synthase [NAD(P)(+)]-like	tRNA-dihydrouridine(47) synthase [NAD(P)(+)] [Source:UniProtKB/TrEMBL;Acc:A0A182F1M2]	tRNA-dihydrouridine synthase [Source:Projected from Anopheles gambiae (AGAP009171) VB External Description;Acc:AGAP009171]	NULL	GO:0017150|GO:0046872|GO:0050660|GO:0008033|GO:0055114	oxidation-reduction process|metal ion binding|tRNA dihydrouridine synthase activity|flavin adenine dinucleotide binding|tRNA processing	Molecular Function|Molecular Function|Molecular Function|Biological Process|Biological Process
AALB000352	partial [Anopheles coluzzii]	NULL	prolyl oligopeptidase [Source:Projected from Anopheles gambiae (AGAP009172) VB External Description;Acc:AGAP009172]	NULL	GO:0006508|GO:0004252|GO:0070008	serine-type exopeptidase activity|proteolysis|serine-type endopeptidase activity	Molecular Function|Molecular Function|Biological Process
AALB000353	phosphatidylinositol-4-phosphate 5-kinase type I [Culex quinquefasciatus]	NULL	NULL	NULL	GO:0016307|GO:0046488	phosphatidylinositol phosphate kinase activity|phosphatidylinositol metabolic process	Molecular Function|Biological Process
AALB000354	connector enhancer of ksr [Culex quinquefasciatus]	NULL	NULL	NULL	GO:0005515	protein binding	Molecular Function
AALB000355	IKK1	NULL	IMD pathway signalling IKK-beta). (ird5 orthologue [Source:Projected from Anopheles gambiae (AGAP009166) VB Community Annotation;Acc:AGAP009166]	NULL	GO:0005524|GO:0004672|GO:0006468	protein kinase activity|protein phosphorylation|ATP binding	Molecular Function|Molecular Function|Biological Process
AALB000356	AAEL013897-PA [Aedes aegypti]	NULL	Alpha-1,3-mannosyl-glycoprotein 4-beta-N-acetylglucosaminyltransferase A [Source:Projected from Anopheles gambiae (AGAP012440) VB External Description;Acc:AGAP012440]	NULL	GO:0005975|GO:0016758|GO:0016020	carbohydrate metabolic process|membrane|transferase activity, transferring hexosyl groups	Cellular Component|Molecular Function|Biological Process
AALB000357	GM18095 [Drosophila sechellia]	NULL	NULL	NULL	NULL	NULL	NULL
AALB000358	thioredoxin 4A	NULL	U5 snRNP protein, DIM1 family [Source:Projected from Anopheles gambiae (AGAP008298) VB External Description;Acc:AGAP008298]	NULL	GO:0005681|GO:0000398	mRNA splicing, via spliceosome|spliceosomal complex	Cellular Component|Biological Process
AALB000359	angiopoietin-4 isoform X1 [Dinoponera quadriceps]	NULL	NULL	NULL	NULL	NULL	NULL
AALB000360	fibrinogen alpha chain	NULL	NULL	NULL	NULL	NULL	NULL
AALB000361	hypothetical protein AND_008520	NULL	NULL	NULL	NULL	NULL	NULL
AALB000362	centrosome-associated 350	NULL	NULL	NULL	NULL	NULL	NULL
AALB000363	glucose-6-phosphate 1-epimerase [Stomoxys calcitrans]	NULL	glucose-6-phosphate 1-epimerase [Source:Projected from Anopheles gambiae (AGAP009039) VB External Description;Acc:AGAP009039]	NULL	GO:0005975|GO:0030246|GO:0016853	carbohydrate metabolic process|carbohydrate binding|isomerase activity	Molecular Function|Molecular Function|Biological Process
AALB000364	glucose-6-phosphate 1-epimerase	NULL	NULL	NULL	GO:0005975|GO:0030246|GO:0016853	carbohydrate metabolic process|carbohydrate binding|isomerase activity	Molecular Function|Molecular Function|Biological Process
AALB000365	AGAP009925-PA [Anopheles gambiae PEST]	NULL	protein naked cuticle homolog [Source:Projected from Anopheles gambiae (AGAP009925) VB External Description;Acc:AGAP009925]	NULL	GO:0005509	calcium ion binding	Molecular Function
AALB000366	NULL	NULL	NULL	NULL	NULL	NULL	NULL
AALB000367	AGAP009924-PA [Anopheles gambiae PEST]	NULL	NULL	NULL	GO:0005515	protein binding	Molecular Function
AALB000368	importin subunit beta	NULL	NULL	NULL	GO:0006886|GO:0008536	Ran GTPase binding|intracellular protein transport	Molecular Function|Biological Process
AALB000369	60S ribosomal L37a	NULL	60S ribosomal protein L37a [Source:Projected from Anopheles gambiae (AGAP009920) VB Community Annotation;Acc:AGAP009920]	NULL	GO:0003735|GO:0042254|GO:0005840|GO:0006412	translation|ribosome|structural constituent of ribosome|ribosome biogenesis	Cellular Component|Molecular Function|Biological Process|Biological Process
AALB000370	transmembrane 9 superfamily member 2 [Musca domestica]	Transmembrane 9 superfamily member [Source:UniProtKB/TrEMBL;Acc:A0A182F1P1]	transmembrane 9 superfamily member 2/4 [Source:Projected from Anopheles gambiae (AGAP009919) VB External Description;Acc:AGAP009919]	NULL	GO:0016021	integral component of membrane	Cellular Component
AALB000371	AGAP009918-PA [Anopheles gambiae PEST]	NULL	NULL	NULL	GO:0097264	self proteolysis	Biological Process
AALB000372	AGAP009917-PA [Anopheles gambiae PEST]	NULL	NULL	NULL	GO:0097264	self proteolysis	Biological Process
AALB000373	AGAP009915-PA [Anopheles gambiae PEST]	NULL	NULL	NULL	GO:0034976	response to endoplasmic reticulum stress	Biological Process
AALB000374	nuclear distribution nudE homolog isoform X2	NULL	NULL	NULL	GO:2000574	regulation of microtubule motor activity	Biological Process
AALB000375	actin-binding IPP isoform X1	NULL	NULL	NULL	GO:0005515	protein binding	Molecular Function
AALB000376	X-ray repair cross-complementing 5	NULL	ATP-dependent DNA helicase 2 subunit [Source:Projected from Anopheles gambiae (AGAP009910) VB External Description;Acc:AGAP009910]	NULL	GO:0005657|GO:0042162|GO:0006310|GO:0000723|GO:0043564|GO:0004003|GO:0006303|GO:0003684	ATP-dependent DNA helicase activity|Ku70:Ku80 complex|telomeric DNA binding|telomere maintenance|double-strand break repair via nonhomologous end joining|replication fork|damaged DNA binding|DNA recombination	Cellular Component|Molecular Function|Molecular Function|Molecular Function|Biological Process|Biological Process|Biological Process|Cellular Component
AALB000377	AGAP009909-PA [Anopheles gambiae PEST]	NULL	NULL	NULL	GO:0016021	integral component of membrane	Cellular Component
AALB000378	AGAP009807-PA [Anopheles gambiae PEST]	NULL	E2F transcription factor 4/5 [Source:Projected from Anopheles gambiae (AGAP009807) VB External Description;Acc:AGAP009807]	NULL	GO:0005667|GO:0003700|GO:0006355|GO:0045449	transcription factor activity, sequence-specific DNA binding|transcription factor complex|regulation of transcription, DNA-templated	Cellular Component|Molecular Function|Biological Process|Biological Process
AALB000379	probable ATP-dependent RNA helicase DDX47	NULL	ATP-dependent RNA helicase DDX47/RRP3 [Source:Projected from Anopheles gambiae (AGAP009808) VB External Description;Acc:AGAP009808]	NULL	GO:0003676|GO:0005524|GO:0010501|GO:0006364|GO:0004004	ATP-dependent RNA helicase activity|rRNA processing|nucleic acid binding|RNA secondary structure unwinding|ATP binding	Molecular Function|Molecular Function|Molecular Function|Biological Process|Biological Process
AALB000380	AGAP009809-PA [Anopheles gambiae PEST]	NULL	NULL	NULL	GO:0006790|GO:0016021|GO:0001517	N-acetylglucosamine 6-O-sulfotransferase activity|sulfur compound metabolic process|integral component of membrane	Cellular Component|Molecular Function|Biological Process
AALB000381	AAEL011994- partial [Aedes aegypti]	NULL	NULL	NULL	GO:0006790|GO:0016021|GO:0001517	N-acetylglucosamine 6-O-sulfotransferase activity|sulfur compound metabolic process|integral component of membrane	Cellular Component|Molecular Function|Biological Process
AALB000382	CDK5 regulatory subunit-associated 3	NULL	NULL	NULL	GO:0016021|GO:0012505|GO:0007346|GO:0000079	regulation of mitotic cell cycle|regulation of cyclin-dependent protein serine/threonine kinase activity|integral component of membrane|endomembrane system	Cellular Component|Cellular Component|Biological Process|Biological Process
AALB000383	peptidyl-prolyl cis-trans isomerase E	Peptidyl-prolyl cis-trans isomerase E [Source:UniProtKB/TrEMBL;Acc:A0A182F1Q4]	peptidyl-prolyl isomerase E (cyclophilin E) [Source:Projected from Anopheles gambiae (AGAP009810) VB External Description;Acc:AGAP009810]	NULL	GO:0000166|GO:0003755|GO:0003723|GO:0000413|GO:0006457	protein peptidyl-prolyl isomerization|protein folding|RNA binding|nucleotide binding|peptidyl-prolyl cis-trans isomerase activity	Molecular Function|Molecular Function|Molecular Function|Biological Process|Biological Process
AALB000384	coiled-coil and C2 domain-containing 2A	NULL	NULL	NULL	GO:0005515	protein binding	Molecular Function
AALB000385	Gawky isoform X1 [Bactrocera oleae]	NULL	NULL	NULL	GO:0000166|GO:0003676|GO:0005515|GO:0035278	miRNA mediated inhibition of translation|nucleic acid binding|protein binding|nucleotide binding	Molecular Function|Molecular Function|Molecular Function|Biological Process
AALB000386	nuclear factor interleukin-3-regulated isoform X2 [Cimex lectularius]	NULL	vrille [Source:Projected from Anopheles gambiae (AGAP007801) VB External Description;Acc:AGAP007801]	NULL	GO:0005667|GO:0003700|GO:0006355|GO:0043565|GO:0045449	transcription factor activity, sequence-specific DNA binding|sequence-specific DNA binding|transcription factor complex|regulation of transcription, DNA-templated	Molecular Function|Molecular Function|Biological Process|Cellular Component|Biological Process
AALB000387	hyperpolarization activated cyclic nucleotide-gated potassium channel [Culex quinquefasciatus]	NULL	Hyperpolarization activated cyclic nucleotide-gated potassium channel [Source:Projected from Anopheles gambiae (AGAP007800) VB External Description;Acc:AGAP007800]	NULL	GO:0005249|GO:0042391|GO:0071805|GO:0008076	regulation of membrane potential|voltage-gated potassium channel complex|potassium ion transmembrane transport|voltage-gated potassium channel activity	Molecular Function|Biological Process|Biological Process|Cellular Component
AALB000388	WD repeat-containing 66-like	NULL	NULL	NULL	GO:0005515	protein binding	Molecular Function
AALB000389	wee1 kinase	NULL	wee1-like protein kinase [Source:Projected from Anopheles gambiae (AGAP007798) VB External Description;Acc:AGAP007798]	NULL	GO:0005524|GO:0004672|GO:0006468	protein kinase activity|protein phosphorylation|ATP binding	Molecular Function|Molecular Function|Biological Process
AALB000390	Odorant receptor 94b [Culex quinquefasciatus]	NULL	odorant receptor (Or14) [Source:VB Community Annotation;Acc:AALB000390]	NULL	GO:0005549|GO:0007187|GO:0016021|GO:0050911|GO:0005886|GO:0004984	detection of chemical stimulus involved in sensory perception of smell|G-protein coupled receptor signaling pathway, coupled to cyclic nucleotide second messenger|plasma membrane|odorant binding|integral component of membrane|olfactory receptor activity	Cellular Component|Cellular Component|Molecular Function|Molecular Function|Biological Process|Biological Process
AALB000391	AGAP007796-PA [Anopheles gambiae PEST]	NULL	neprilysin, neutral endopeptidase [Source:Projected from Anopheles gambiae (AGAP007796) VB Community Annotation;Acc:AGAP007796]	NULL	GO:0006508|GO:0004222	metalloendopeptidase activity|proteolysis	Molecular Function|Biological Process
AALB000392	serine protease [Culex quinquefasciatus]	NULL	NULL	NULL	GO:0006508|GO:0004252	proteolysis|serine-type endopeptidase activity	Molecular Function|Biological Process
AALB000393	anterior fat body	NULL	Regucalcin protein [Source:Projected from Anopheles gambiae (AGAP007794) VB External Description;Acc:AGAP007794]	NULL	GO:0005509|GO:0050790|GO:0030234	regulation of catalytic activity|enzyme regulator activity|calcium ion binding	Molecular Function|Molecular Function|Biological Process
AALB000394	anterior fat body	NULL	Regucalcin protein [Source:Projected from Anopheles gambiae (AGAP007793) VB External Description;Acc:AGAP007793]	NULL	NULL	NULL	NULL
AALB000395	NULL	NULL	NULL	NULL	NULL	NULL	NULL
AALB000396	papilin [Culex quinquefasciatus]	NULL	NULL	NULL	GO:0008270|GO:0005578|GO:0008237	metallopeptidase activity|proteinaceous extracellular matrix|zinc ion binding	Cellular Component|Molecular Function|Molecular Function
AALB000397	AGAP007792-PA [Anopheles gambiae PEST]	NULL	NULL	NULL	GO:0005515|GO:0008233	peptidase activity|protein binding	Molecular Function|Molecular Function
AALB000398	AGAP011225-PA	NULL	NULL	NULL	NULL	NULL	NULL
AALB000399	AMP dependent ligase [Culex quinquefasciatus]	NULL	AMP dependent ligase [Source:Projected from Anopheles gambiae (AGAP008544) VB External Description;Acc:AGAP008544]	NULL	GO:0003824|GO:0008152	catalytic activity|metabolic process	Molecular Function|Biological Process
AALB000400	maltose phosphorylase [Culex quinquefasciatus]	NULL	NULL	NULL	GO:0005975|GO:0003824	carbohydrate metabolic process|catalytic activity	Molecular Function|Biological Process
AALB000401	U4 tri-snRNP-associated 1	NULL	NULL	NULL	GO:0005515|GO:0000398	mRNA splicing, via spliceosome|protein binding	Molecular Function|Biological Process
AALB000402	mothers against dpp	Mothers against decapentaplegic homolog [Source:UniProtKB/TrEMBL;Acc:A0A182F1S3]	mothers against decapentaplegic homolog [Source:Projected from Anopheles gambiae (AGAP008551) VB External Description;Acc:AGAP008551]	NULL	GO:0005667|GO:0003700|GO:0005515|GO:0007179|GO:0006355|GO:0045449	transforming growth factor beta receptor signaling pathway|transcription factor activity, sequence-specific DNA binding|transcription factor complex|protein binding|regulation of transcription, DNA-templated	Cellular Component|Molecular Function|Molecular Function|Biological Process|Biological Process|Biological Process
AALB000403	AAEL008658-PA [Aedes aegypti]	NULL	NULL	NULL	GO:0016021	integral component of membrane	Cellular Component
AALB000404	AGAP008554-PA [Anopheles gambiae PEST]	NULL	NULL	NULL	NULL	NULL	NULL
AALB000405	isoform E [Drosophila melanogaster]	NULL	NULL	NULL	GO:0005876|GO:0019901|GO:0005813|GO:0031965|GO:0005938|GO:0007052|GO:0030707|GO:0035186|GO:0000922|GO:0000070|GO:0007476|GO:0030496	mitotic spindle organization|mitotic sister chromatid segregation|protein kinase binding|syncytial blastoderm mitotic cell cycle|spindle pole|ovarian follicle cell development|spindle microtubule|midbody|centrosome|imaginal disc-derived wing morphogenesis|nuclear membrane|cell cortex	Cellular Component|Cellular Component|Cellular Component|Cellular Component|Cellular Component|Cellular Component|Molecular Function|Biological Process|Biological Process|Biological Process|Biological Process|Biological Process
AALB000406	toucan [Culex quinquefasciatus]	NULL	NULL	NULL	GO:0005524|GO:0009069|GO:0004674|GO:0006468	protein serine/threonine kinase activity|serine family amino acid metabolic process|protein phosphorylation|ATP binding	Molecular Function|Molecular Function|Biological Process|Biological Process
AALB000407	AMP dependent coa ligase [Culex quinquefasciatus]	NULL	AMP-binding domain protein [Source:Projected from Anopheles gambiae (AGAP008557) VB External Description;Acc:AGAP008557]	NULL	GO:0003824|GO:0008152	catalytic activity|metabolic process	Molecular Function|Biological Process
AALB000408	coagulation factor XI	NULL	NULL	NULL	GO:0006508|GO:0004252	proteolysis|serine-type endopeptidase activity	Molecular Function|Biological Process
AALB000409	AAEL011679-PA [Aedes aegypti]	NULL	NULL	NULL	GO:0005515	protein binding	Molecular Function
AALB000410	AGAP008559-PA [Anopheles gambiae PEST]	NULL	NULL	NULL	GO:0005515|GO:0005262|GO:0016020|GO:0070588	membrane|calcium channel activity|protein binding|calcium ion transmembrane transport	Cellular Component|Molecular Function|Molecular Function|Biological Process
AALB000411	probable chitinase 3	NULL	NULL	NULL	GO:0004568|GO:0005975|GO:0016998|GO:0006032	carbohydrate metabolic process|chitinase activity|chitin catabolic process|cell wall macromolecule catabolic process	Molecular Function|Biological Process|Biological Process|Biological Process
AALB000412	AGAP008563-PA [Anopheles gambiae PEST]	NULL	NULL	NULL	GO:0005634|GO:0005667|GO:0003700|GO:0006355|GO:0045449	transcription factor activity, sequence-specific DNA binding|transcription factor complex|nucleus|regulation of transcription, DNA-templated	Cellular Component|Molecular Function|Biological Process|Cellular Component|Biological Process
AALB000413	T-box H15	NULL	NULL	NULL	GO:0005634|GO:0005667|GO:0003700|GO:0006355|GO:0045449	transcription factor activity, sequence-specific DNA binding|transcription factor complex|nucleus|regulation of transcription, DNA-templated	Cellular Component|Molecular Function|Biological Process|Cellular Component|Biological Process
AALB000414	T-box H15-like isoform X2	NULL	NULL	NULL	GO:0005634|GO:0005667|GO:0003700|GO:0006355|GO:0045449	transcription factor activity, sequence-specific DNA binding|transcription factor complex|nucleus|regulation of transcription, DNA-templated	Cellular Component|Molecular Function|Biological Process|Cellular Component|Biological Process
AALB000415	AGAP008566-PA [Anopheles gambiae PEST]	NULL	NULL	NULL	GO:0004568|GO:0005975|GO:0016998|GO:0006032	carbohydrate metabolic process|chitinase activity|chitin catabolic process|cell wall macromolecule catabolic process	Molecular Function|Biological Process|Biological Process|Biological Process
AALB000416	T-box H15-like isoform X2	NULL	NULL	NULL	GO:0005634|GO:0005667|GO:0003700|GO:0006355|GO:0045449	transcription factor activity, sequence-specific DNA binding|transcription factor complex|nucleus|regulation of transcription, DNA-templated	Cellular Component|Molecular Function|Biological Process|Cellular Component|Biological Process
AALB000417	T-box H15-like isoform X2	NULL	NULL	NULL	GO:0005634|GO:0005667|GO:0003700|GO:0006355|GO:0045449	transcription factor activity, sequence-specific DNA binding|transcription factor complex|nucleus|regulation of transcription, DNA-templated	Cellular Component|Molecular Function|Biological Process|Cellular Component|Biological Process
AALB000418	AAEL013855-PA [Aedes aegypti]	NULL	NULL	NULL	GO:0005634|GO:0005667|GO:0003700|GO:0006355|GO:0045449	transcription factor activity, sequence-specific DNA binding|transcription factor complex|nucleus|regulation of transcription, DNA-templated	Cellular Component|Molecular Function|Biological Process|Cellular Component|Biological Process
AALB000419	T-box H15	NULL	NULL	NULL	GO:0005634|GO:0005667|GO:0003700|GO:0006355|GO:0045449	transcription factor activity, sequence-specific DNA binding|transcription factor complex|nucleus|regulation of transcription, DNA-templated	Cellular Component|Molecular Function|Biological Process|Cellular Component|Biological Process
AALB000420	AGAP011225-PA	NULL	NULL	NULL	NULL	NULL	NULL
AALB000421	Ets DNA-binding pokkuri	NULL	NULL	NULL	GO:0000122|GO:0005634|GO:0005667|GO:0003700|GO:0045596|GO:0043565|GO:0045449|GO:0001709	transcription factor activity, sequence-specific DNA binding|sequence-specific DNA binding|negative regulation of cell differentiation|transcription factor complex|nucleus|cell fate determination|negative regulation of transcription from RNA polymerase II promoter|regulation of transcription, DNA-templated	Cellular Component|Molecular Function|Molecular Function|Biological Process|Biological Process|Biological Process|Cellular Component|Biological Process
AALB000422	NULL	NULL	NULL	NULL	NULL	NULL	NULL
AALB000423	NULL	NULL	NULL	NULL	NULL	NULL	NULL
AALB000425	Alpha-tocopherol transfer -like	NULL	NULL	NULL	GO:0006810|GO:0005622|GO:0005215	transporter activity|transport|intracellular	Cellular Component|Molecular Function|Biological Process
AALB000426	cellular retinaldehyde-binding	NULL	NULL	NULL	GO:0006810|GO:0005622|GO:0005215	transporter activity|transport|intracellular	Cellular Component|Molecular Function|Biological Process
AALB000427	cellular retinaldehyde-binding	NULL	NULL	NULL	GO:0006810|GO:0005622|GO:0005215	transporter activity|transport|intracellular	Cellular Component|Molecular Function|Biological Process
AALB000428	AGAP009387-PA [Anopheles gambiae PEST]	NULL	NULL	NULL	GO:0005615|GO:0032504|GO:0016021|GO:0007623	multicellular organism reproduction|circadian rhythm|extracellular space|integral component of membrane	Cellular Component|Cellular Component|Biological Process|Biological Process
AALB000430	NULL	NULL	NULL	NULL	NULL	NULL	NULL
AALB000431	AGAP009111-PA [Anopheles gambiae PEST]	NULL	odorant receptor (Or16) [Source:VB Community Annotation;Acc:AALB000431]	NULL	GO:0005549|GO:0007187|GO:0016020|GO:0007608|GO:0004984	G-protein coupled receptor signaling pathway, coupled to cyclic nucleotide second messenger|membrane|odorant binding|sensory perception of smell|olfactory receptor activity	Cellular Component|Molecular Function|Molecular Function|Biological Process|Biological Process
AALB000432	AAEL001296-PA [Aedes aegypti]	NULL	NULL	NULL	GO:0016021	integral component of membrane	Cellular Component
AALB000434	odorant receptor	NULL	odorant receptor (Or19) [Source:VB Community Annotation;Acc:AALB000434]	NULL	GO:0005549|GO:0007187|GO:0016020|GO:0007608|GO:0004984	G-protein coupled receptor signaling pathway, coupled to cyclic nucleotide second messenger|membrane|odorant binding|sensory perception of smell|olfactory receptor activity	Cellular Component|Molecular Function|Molecular Function|Biological Process|Biological Process
AALB000435	AAEL001313-PA [Aedes aegypti]	NULL	NULL	NULL	GO:0061024|GO:0034453|GO:0060361|GO:0007097|GO:0005640|GO:0005871|GO:0005881|GO:0006997|GO:0007523|GO:0045855|GO:0005811|GO:0006869|GO:0048471|GO:0042051|GO:0019894|GO:0032386|GO:0048085|GO:0031887|GO:0035149	larval visceral muscle development|lumen formation, open tracheal system|flight|nuclear migration|compound eye photoreceptor development|negative regulation of pole plasm oskar mRNA localization|cytoplasmic microtubule|lipid transport|nuclear outer membrane|kinesin binding|adult chitin-containing cuticle pigmentation|lipid particle transport along microtubule|perinuclear region of cytoplasm|kines…	Cellular Component|Cellular Component|Cellular Component|Cellular Component|Molecular Function|Biological Process|Biological Process|Biological Process|Biological Process|Biological Process|Biological Process|Biological Process|Biological Process|Biological Process|Biological Process|Biological Process|Biological Process|Biological Process|Cellular Component
AALB000436	NULL	NULL	NULL	NULL	NULL	NULL	NULL
AALB000437	nuclear hormone receptor ftz-f1 beta	NULL	nuclear receptor subfamily 5 group A member [Source:Projected from Anopheles gambiae (AGAP009400) VB External Description;Acc:AGAP009400]	NULL	GO:0005634|GO:0005667|GO:0003700|GO:0008270|GO:0003707|GO:0006355|GO:0043565|GO:0045449|GO:0043401	transcription factor activity, sequence-specific DNA binding|steroid hormone receptor activity|sequence-specific DNA binding|transcription factor complex|nucleus|steroid hormone mediated signaling pathway|zinc ion binding|regulation of transcription, DNA-templated	Cellular Component|Molecular Function|Molecular Function|Molecular Function|Molecular Function|Biological Process|Biological Process|Cellular Component|Biological Process
AALB000438	AGAP009402-PA [Anopheles gambiae PEST]	NULL	odorant binding protein [Source:Projected from Anopheles gambiae (AGAP009402) VB Community Annotation;Acc:AGAP009402]	NULL	GO:0005549	odorant binding	Molecular Function
AALB000439	N-acetyl lactosaminide beta-1,3-N-acetyl glucosaminyl transferase	NULL	NULL	NULL	GO:0016021|GO:0016740	transferase activity|integral component of membrane	Cellular Component|Molecular Function
AALB000440	chondroitin proteoglycan 2-like	NULL	NULL	NULL	GO:0008061|GO:0006030|GO:0005576	extracellular region|chitin binding|chitin metabolic process	Cellular Component|Molecular Function|Biological Process
AALB000441	magnesium transporter NIPA2	NULL	Non-imprinted in Prader-Willi/Angelman syndrome region protein 2-like protein [Source:Projected from Anopheles gambiae (AGAP009838) VB External Description;Acc:AGAP009838]	NULL	GO:0015693|GO:0016021|GO:0015095	integral component of membrane|magnesium ion transmembrane transporter activity|magnesium ion transport	Cellular Component|Molecular Function|Biological Process
AALB000442	PIH1 domain-containing 1	NULL	NULL	NULL	NULL	NULL	NULL
AALB000443	AGAP009835-PA [Anopheles gambiae PEST]	NULL	NULL	NULL	GO:0005524|GO:0042626|GO:0055085|GO:0016021	transmembrane transport|integral component of membrane|ATP binding|ATPase activity, coupled to transmembrane movement of substances	Cellular Component|Molecular Function|Molecular Function|Biological Process
AALB000444	COP9 signalosome complex subunit 4	NULL	NULL	NULL	GO:0008308|GO:0005515|GO:0055085|GO:0005741|GO:0044070	transmembrane transport|voltage-gated anion channel activity|regulation of anion transport|mitochondrial outer membrane|protein binding	Cellular Component|Molecular Function|Molecular Function|Biological Process|Biological Process
AALB000445	caspase-3 [Culex quinquefasciatus]	NULL	short caspase [Source:Projected from Anopheles gambiae (AGAP009832) VB Community Annotation;Acc:AGAP009832]	NULL	GO:0006508|GO:0004197	cysteine-type endopeptidase activity|proteolysis	Molecular Function|Biological Process
AALB000446	AGAP009831-PA [Anopheles gambiae PEST]	NULL	NULL	NULL	GO:0016021	integral component of membrane	Cellular Component
AALB000447	GF23366 [Drosophila ananassae]	NULL	NULL	NULL	NULL	NULL	NULL
AALB000448	AGAP009830-PA [Anopheles gambiae PEST]	NULL	NULL	NULL	GO:0008061|GO:0006030|GO:0005576	extracellular region|chitin binding|chitin metabolic process	Cellular Component|Molecular Function|Biological Process
AALB000449	AGAP009829-PA [Anopheles gambiae PEST]	NULL	Beat protein [Source:Projected from Anopheles gambiae (AGAP009829) VB External Description;Acc:AGAP009829]	NULL	GO:0005515	protein binding	Molecular Function
AALB000450	AGAP009827-PA [Anopheles gambiae PEST]	NULL	NULL	NULL	GO:0000166|GO:0004842|GO:0008270|GO:0045892|GO:0051297|GO:0005737|GO:0003729|GO:0046425|GO:0030014|GO:0016567	cytoplasm|protein ubiquitination|ubiquitin-protein transferase activity|regulation of JAK-STAT cascade|mRNA binding|centrosome organization|negative regulation of transcription, DNA-templated|CCR4-NOT complex|nucleotide binding|zinc ion binding	Cellular Component|Cellular Component|Molecular Function|Molecular Function|Molecular Function|Molecular Function|Biological Process|Biological Process|Biological Process|Biological Process
AALB000451	AGAP012173-PA	NULL	NULL	NULL	GO:0005515	protein binding	Molecular Function
AALB000452	AAEL014559-PA [Aedes aegypti]	NULL	NULL	NULL	NULL	NULL	NULL
AALB000453	NULL	NULL	NULL	NULL	NULL	NULL	NULL
AALB000454	metallo-beta-lactamase domain-containing 1	NULL	NULL	NULL	NULL	NULL	NULL
AALB000455	AGAP008347-PA [Anopheles gambiae PEST]	NULL	NULL	NULL	GO:0005515|GO:0007187|GO:0016021|GO:0016500	G-protein coupled receptor signaling pathway, coupled to cyclic nucleotide second messenger|protein-hormone receptor activity|integral component of membrane|protein binding	Cellular Component|Molecular Function|Molecular Function|Biological Process
AALB000456	ankyrin repeat and SAM domain-containing 4B	NULL	NULL	NULL	GO:0005515	protein binding	Molecular Function
AALB000457	methionine aminopeptidase 2	Methionine aminopeptidase 2 [Source:UniProtKB/TrEMBL;Acc:A0A182F1X5]	methionyl aminopeptidase [Source:Projected from Anopheles gambiae (AGAP008345) VB External Description;Acc:AGAP008345]	NULL	GO:0006508|GO:0008235|GO:0004177	metalloexopeptidase activity|aminopeptidase activity|proteolysis	Molecular Function|Molecular Function|Biological Process
AALB000458	nuclear transcription factor Y subunit beta [Culex quinquefasciatus]	NULL	nuclear transcription Y subunit beta [Source:Projected from Anopheles gambiae (AGAP008344) VB External Description;Acc:AGAP008344]	NULL	GO:0005634|GO:0046982|GO:0006355|GO:0043565	protein heterodimerization activity|sequence-specific DNA binding|nucleus|regulation of transcription, DNA-templated	Cellular Component|Molecular Function|Molecular Function|Biological Process
AALB000459	AAEL004753-PA [Aedes aegypti]	NULL	NULL	NULL	GO:0055085|GO:0016021	transmembrane transport|integral component of membrane	Cellular Component|Biological Process
AALB000460	GD22341 [Drosophila simulans]	NULL	NULL	NULL	GO:0055085|GO:0016021	transmembrane transport|integral component of membrane	Cellular Component|Biological Process
AALB000461	AAEL004774-PA [Aedes aegypti]	NULL	NULL	NULL	GO:0003676|GO:0046872	metal ion binding|nucleic acid binding	Molecular Function|Molecular Function
AALB000462	signal recognition particle 14 kDa	NULL	signal recognition particle subunit SRP14 [Source:Projected from Anopheles gambiae (AGAP008339) VB External Description;Acc:AGAP008339]	NULL	GO:0030942|GO:0006614|GO:0008312|GO:0005786	SRP-dependent cotranslational protein targeting to membrane|endoplasmic reticulum signal peptide binding|signal recognition particle, endoplasmic reticulum targeting|7S RNA binding	Cellular Component|Molecular Function|Molecular Function|Biological Process
AALB000463	UPF0193 EVG1 homolog	NULL	NULL	NULL	NULL	NULL	NULL
AALB000464	GTP-binding 10 homolog	NULL	Spo0B-associated GTP-binding protein [Source:Projected from Anopheles gambiae (AGAP008337) VB External Description;Acc:AGAP008337]	NULL	GO:0000287|GO:0005525|GO:0003924	magnesium ion binding|GTP binding|GTPase activity	Molecular Function|Molecular Function|Molecular Function
AALB000465	AGAP008837-PA [Anopheles gambiae PEST]	Proteasome subunit beta type [Source:UniProtKB/TrEMBL;Acc:A0A182F1Y3]	20S proteasome subunit beta [Source:Projected from Anopheles gambiae (AGAP008837) VB External Description;Acc:AGAP008837]	NULL	GO:0005839|GO:0004298|GO:0051603	threonine-type endopeptidase activity|proteasome core complex|proteolysis involved in cellular protein catabolic process	Cellular Component|Molecular Function|Biological Process
AALB000466	minor histocompatibility antigen H13	NULL	minor histocompatibility antigen H13 [Source:Projected from Anopheles gambiae (AGAP008838) VB External Description;Acc:AGAP008838]	NULL	GO:0004190|GO:0016021	aspartic-type endopeptidase activity|integral component of membrane	Cellular Component|Molecular Function
AALB000467	SET and MYND domain-containing 4	NULL	NULL	NULL	GO:0005515	protein binding	Molecular Function
AALB000468	AGAP008842-PA [Anopheles gambiae PEST]	NULL	aquaporin [Source:Projected from Anopheles gambiae (AGAP008842) VB External Description;Acc:AGAP008842]	NULL	GO:0016020|GO:0006810|GO:0005215	transporter activity|membrane|transport	Cellular Component|Molecular Function|Biological Process
AALB000469	AGAP008842-PA [Anopheles gambiae PEST]	NULL	NULL	NULL	GO:0016020|GO:0006810|GO:0005215	transporter activity|membrane|transport	Cellular Component|Molecular Function|Biological Process
AALB000470	AGAP008843-PA [Anopheles gambiae PEST]	NULL	aquaporin [Source:Projected from Anopheles gambiae (AGAP008843) VB Community Annotation;Acc:AGAP008843]	NULL	GO:0016020|GO:0006810|GO:0005215	transporter activity|membrane|transport	Cellular Component|Molecular Function|Biological Process
AALB000471	galectin-4-like isoform X3	Galectin [Source:UniProtKB/TrEMBL;Acc:A0A182F1Z0]	galectin [Source:Projected from Anopheles gambiae (AGAP008844) VB Community Annotation;Acc:AGAP008844]	NULL	GO:0030246	carbohydrate binding	Molecular Function
AALB000472	zinc finger 287 isoform X2 [Bactrocera oleae]	NULL	NULL	NULL	GO:0003676|GO:0005634|GO:0008270	nucleic acid binding|nucleus|zinc ion binding	Cellular Component|Molecular Function|Molecular Function
AALB000473	AGAP008846-PA [Anopheles gambiae PEST]	NULL	NULL	NULL	GO:0008168|GO:0006479	methyltransferase activity|protein methylation	Molecular Function|Biological Process
AALB000474	AGAP008848-PA [Anopheles gambiae PEST]	Guanylate cyclase [Source:UniProtKB/TrEMBL;Acc:A0A182F1Z3]	NULL	NULL	GO:0016616|GO:0016849|GO:0007020|GO:0000922|GO:0004672|GO:0043015|GO:0006468|GO:0005524|GO:0005815|GO:0045298|GO:0051287|GO:0055114|GO:0009190|GO:0035556	gamma-tubulin binding|oxidation-reduction process|phosphorus-oxygen lyase activity|NAD binding|protein kinase activity|microtubule nucleation|intracellular signal transduction|protein phosphorylation|microtubule organizing center|cyclic nucleotide biosynthetic process|spindle pole|oxidoreductase activity, acting on the CH-OH group of donors, NAD or NADP as acceptor|tubulin complex|ATP binding	Cellular Component|Cellular Component|Molecular Function|Molecular Function|Molecular Function|Molecular Function|Molecular Function|Molecular Function|Biological Process|Biological Process|Biological Process|Biological Process|Biological Process|Cellular Component
AALB000475	Cytochrome c oxidase polypeptide mitochondrial precursor [Salmo salar]	Cytochrome c oxidase subunit 6A, mitochondrial [Source:UniProtKB/TrEMBL;Acc:A0A182F1Z4]	mitochondrial cytochrome c oxidase subunit 6A isoform [Source:Projected from Anopheles gambiae (AGAP008850) VB External Description;Acc:AGAP008850]	NULL	GO:0004129|GO:0015992|GO:0006123|GO:0005751	cytochrome-c oxidase activity|proton transport|mitochondrial respiratory chain complex IV|mitochondrial electron transport, cytochrome c to oxygen	Cellular Component|Molecular Function|Biological Process|Biological Process
AALB000476	E3 ubiquitin- ligase MIB2 [Bactrocera dorsalis]	NULL	E3 ubiquitin-protein ligase mind-bomb [Source:Projected from Anopheles gambiae (AGAP008851) VB External Description;Acc:AGAP008851]	NULL	GO:0004842|GO:0008270|GO:0005515|GO:0016567	protein ubiquitination|ubiquitin-protein transferase activity|protein binding|zinc ion binding	Molecular Function|Molecular Function|Molecular Function|Biological Process
AALB000477	AGAP008853-PA [Anopheles gambiae PEST]	NULL	NULL	NULL	NULL	NULL	NULL
AALB000478	hook [Drosophila melanogaster]	NULL	protein hook [Source:Projected from Anopheles gambiae (AGAP008854) VB External Description;Acc:AGAP008854]	NULL	GO:0005768|GO:0030705|GO:0045298|GO:0008340|GO:0006909|GO:0016197|GO:0045467|GO:0045202|GO:0017137|GO:0005874|GO:0008017	microtubule|phagocytosis|endosome|cytoskeleton-dependent intracellular transport|endosomal transport|microtubule binding|determination of adult lifespan|Rab GTPase binding|synapse|tubulin complex|R7 cell development	Cellular Component|Cellular Component|Cellular Component|Molecular Function|Molecular Function|Biological Process|Biological Process|Biological Process|Biological Process|Biological Process|Cellular Component
AALB000479	AAEL011047- partial [Aedes aegypti]	NULL	NULL	NULL	GO:0003676|GO:0005634|GO:0008270	nucleic acid binding|nucleus|zinc ion binding	Cellular Component|Molecular Function|Molecular Function
AALB000480	transcription factor HES-1	NULL	NULL	NULL	GO:0003677|GO:0006355|GO:0046983	DNA binding|protein dimerization activity|regulation of transcription, DNA-templated	Molecular Function|Molecular Function|Biological Process
AALB000481	COP9 signalosome complex subunit 8	NULL	COP9 signalosome complex subunit [Source:Projected from Anopheles gambiae (AGAP008857) VB External Description;Acc:AGAP008857]	NULL	GO:0008180|GO:0010387|GO:0010388	COP9 signalosome|COP9 signalosome assembly|cullin deneddylation	Cellular Component|Biological Process|Biological Process
AALB000482	AGAP008858-PA [Anopheles gambiae PEST]	NULL	NULL	NULL	GO:0005515	protein binding	Molecular Function
AALB000483	AGAP008193-PA [Anopheles gambiae PEST]	NULL	nidogen (entactin) [Source:Projected from Anopheles gambiae (AGAP008193) VB External Description;Acc:AGAP008193]	NULL	GO:0007160|GO:0005515|GO:0005509	cell-matrix adhesion|protein binding|calcium ion binding	Molecular Function|Molecular Function|Biological Process
AALB000484	NULL	NULL	NULL	NULL	NULL	NULL	NULL
AALB000485	mutagen-sensitive 304	NULL	NULL	NULL	NULL	NULL	NULL
AALB000486	AMP-activated kinase beta subunit isoform X1 [Bombyx mori]	NULL	Protein kinase, AMP-activated, beta 2 non-catalytic subunit [Source:Projected from Anopheles gambiae (AGAP008195) VB External Description;Acc:AGAP008195]	NULL	GO:0005515	protein binding	Molecular Function
AALB000487	APC11 anaphase promoting complex subunit 11 homolog (yeast) isoform CRA_b [Homo sapiens]	NULL	NULL	NULL	NULL	NULL	NULL
AALB000488	AGAP008197-PA [Anopheles gambiae PEST]	NULL	NULL	NULL	NULL	NULL	NULL
AALB000489	FAM89B-like isoform X1 [Apis florea]	NULL	NULL	NULL	NULL	NULL	NULL
AALB000490	AGAP007751-PA [Anopheles gambiae PEST]	NULL	NULL	NULL	NULL	NULL	NULL
AALB000491	transcription initiation factor IIB	NULL	transcription initiation factor TFIIB [Source:Projected from Anopheles gambiae (AGAP009558) VB External Description;Acc:AGAP009558]	NULL	GO:0008270|GO:0006355|GO:0006352|GO:0017025	DNA-templated transcription, initiation|TBP-class protein binding|zinc ion binding|regulation of transcription, DNA-templated	Molecular Function|Molecular Function|Biological Process|Biological Process
AALB000492	breast cancer anti-estrogen resistance 3 isoform X3 [Tribolium castaneum]	NULL	NULL	NULL	GO:0007264|GO:0005085|GO:0043087	guanyl-nucleotide exchange factor activity|regulation of GTPase activity|small GTPase mediated signal transduction	Molecular Function|Biological Process|Biological Process
AALB000493	breast cancer anti-estrogen resistance 3 isoform X2 [Cimex lectularius]	NULL	NULL	NULL	GO:0005515	protein binding	Molecular Function
AALB000494	zinc finger castor homolog 1-like isoform X2	NULL	NULL	NULL	GO:0046872	metal ion binding	Molecular Function
AALB000495	transcription factor castor ( ming)	NULL	NULL	NULL	GO:0046872	metal ion binding	Molecular Function
AALB000496	beta-1,3-glucosyltransferase isoform X2	NULL	UDP-glucose:O-linked fucose beta-1,3-glucosyltransferase [Source:Projected from Anopheles gambiae (AGAP009562) VB External Description;Acc:AGAP009562]	NULL	GO:0016757|GO:0016020	membrane|transferase activity, transferring glycosyl groups	Cellular Component|Molecular Function
AALB000497	myotubularin-related 2	NULL	myotubularin related protein [Source:Projected from Anopheles gambiae (AGAP009563) VB External Description;Acc:AGAP009563]	NULL	GO:0006570|GO:0004725|GO:0006470	protein tyrosine phosphatase activity|protein dephosphorylation|tyrosine metabolic process	Molecular Function|Biological Process|Biological Process
AALB000498	serine threonine- kinase TBK1	NULL	TANK-binding kinase [Source:Projected from Anopheles gambiae (AGAP009565) VB External Description;Acc:AGAP009565]	NULL	GO:0005524|GO:0004672|GO:0006468	protein kinase activity|protein phosphorylation|ATP binding	Molecular Function|Molecular Function|Biological Process
AALB000499	zinc finger 37 isoform X1 [Microplitis demolitor]	NULL	NULL	NULL	GO:0003676|GO:0046872	metal ion binding|nucleic acid binding	Molecular Function|Molecular Function
AALB000500	zinc finger	NULL	NULL	NULL	GO:0003676|GO:0046872	metal ion binding|nucleic acid binding	Molecular Function|Molecular Function
AALB000501	dynein heavy chain axonemal	NULL	dynein heavy chain [Source:Projected from Anopheles gambiae (AGAP009568) VB External Description;Acc:AGAP009568]	NULL	GO:0003777|GO:0030286|GO:0007018|GO:0004222|GO:0005874	microtubule motor activity|microtubule|microtubule-based movement|dynein complex|metalloendopeptidase activity	Cellular Component|Molecular Function|Molecular Function|Biological Process|Cellular Component
AALB000502	syntenin-1-like [Monomorium pharaonis]	NULL	syntenin-1 isoform [Source:Projected from Anopheles gambiae (AGAP009569) VB External Description;Acc:AGAP009569]	NULL	GO:0005515	protein binding	Molecular Function
AALB000503	RNA-binding with serine-rich domain 1-A-like [Bombus impatiens]	NULL	RNA-binding protein with serine-rich domain [Source:Projected from Anopheles gambiae (AGAP009570) VB External Description;Acc:AGAP009570]	NULL	GO:0000166|GO:0003676	nucleic acid binding|nucleotide binding	Molecular Function|Molecular Function
AALB000504	AGAP009571-PA [Anopheles gambiae PEST]	NULL	NULL	NULL	GO:0006886|GO:0008536	Ran GTPase binding|intracellular protein transport	Molecular Function|Biological Process
AALB000505	Glycosyltransferase-like domain-containing 1	NULL	NULL	NULL	GO:0016740	transferase activity	Molecular Function
AALB000506	wd-repeat [Culex quinquefasciatus]	NULL	WD repeat-containing protein [Source:Projected from Anopheles gambiae (AGAP009574) VB External Description;Acc:AGAP009574]	NULL	GO:0005515	protein binding	Molecular Function
AALB000507	AGAP009575-PA [Anopheles gambiae PEST]	NULL	NULL	NULL	GO:0005634|GO:0003677|GO:0003707|GO:0006355|GO:0043401	steroid hormone receptor activity|nucleus|steroid hormone mediated signaling pathway|DNA binding|regulation of transcription, DNA-templated	Cellular Component|Molecular Function|Molecular Function|Biological Process|Biological Process
AALB000508	nuclear receptor subfamily 2 group E member 1	NULL	NULL	NULL	GO:0005634|GO:0005667|GO:0003700|GO:0008270|GO:0006355|GO:0043565|GO:0045449	transcription factor activity, sequence-specific DNA binding|sequence-specific DNA binding|transcription factor complex|nucleus|zinc ion binding|regulation of transcription, DNA-templated	Cellular Component|Molecular Function|Molecular Function|Molecular Function|Biological Process|Cellular Component|Biological Process
AALB000509	collagen alpha-1(V) chain-like	NULL	NULL	NULL	GO:0046872|GO:0006508|GO:0004222|GO:0005201|GO:0005578	metal ion binding|extracellular matrix structural constituent|metalloendopeptidase activity|proteinaceous extracellular matrix|proteolysis	Molecular Function|Molecular Function|Molecular Function|Biological Process|Cellular Component
AALB000510	mucin 17	NULL	NULL	NULL	NULL	NULL	NULL
AALB000511	AGAP009577-PA [Anopheles gambiae PEST]	NULL	NULL	NULL	NULL	NULL	NULL
AALB000512	FAM102B isoform X3	NULL	NULL	NULL	NULL	NULL	NULL
AALB000513	adenosine monophosphate- transferase FICD homolog [Ceratitis capitata]	NULL	adenosine monophosphate-protein transferase FICD homolog [Source:Projected from Anopheles gambiae (AGAP009578) VB External Description;Acc:AGAP009578]	NULL	GO:0005515	protein binding	Molecular Function
AALB000514	male-specific lethal-1	NULL	NULL	NULL	GO:0072487|GO:0043984	MSL complex|histone H4-K16 acetylation	Cellular Component|Biological Process
AALB000515	voltage-dependent calcium channel subunit alpha-2 delta-3	NULL	dihydropyridine-sensitive l-type calcium channel [Source:Projected from Anopheles gambiae (AGAP009579) VB External Description;Acc:AGAP009579]	NULL	GO:0005891|GO:0070588|GO:0051924|GO:0005246	regulation of calcium ion transport|voltage-gated calcium channel complex|calcium ion transmembrane transport|calcium channel regulator activity	Cellular Component|Molecular Function|Biological Process|Biological Process
AALB000516	AAEL005379-PA [Aedes aegypti]	NULL	NULL	NULL	GO:0016021	integral component of membrane	Cellular Component
AALB000517	rolling stone [Stomoxys calcitrans]	NULL	NULL	NULL	GO:0016021	integral component of membrane	Cellular Component
AALB000518	AAEL010777-PA [Aedes aegypti]	Thioredoxin [Source:UniProtKB/TrEMBL;Acc:A0A182F237]	thioredoxin [Source:Projected from Anopheles gambiae (AGAP009584) VB Community Annotation;Acc:AGAP009584]	NULL	GO:0006118|GO:0015035|GO:0006662|GO:0045454	cell redox homeostasis|glycerol ether metabolic process|obsolete electron transport|protein disulfide oxidoreductase activity	Molecular Function|Biological Process|Biological Process|Biological Process
AALB000519	AGAP010787-PA [Anopheles gambiae PEST]	NULL	timeless [Source:Projected from Anopheles gambiae (AGAP010787) VB External Description;Acc:AGAP010787]	NULL	GO:0000077|GO:0009649	DNA damage checkpoint|entrainment of circadian clock	Biological Process|Biological Process
AALB000520	recombination repair 1	NULL	NULL	NULL	GO:0003677|GO:0006281|GO:0016491|GO:0004519|GO:0055114|GO:0005622	oxidation-reduction process|oxidoreductase activity|endonuclease activity|intracellular|DNA repair|DNA binding	Cellular Component|Molecular Function|Molecular Function|Molecular Function|Biological Process|Biological Process
AALB000521	inositol-trisphosphate 3-kinase A	Kinase [Source:UniProtKB/TrEMBL;Acc:A0A182F240]	NULL	NULL	GO:0008440	inositol-1,4,5-trisphosphate 3-kinase activity	Molecular Function
AALB000522	hypothetical protein ZHAS_00002251	NULL	NULL	NULL	NULL	NULL	NULL
AALB000523	pickpocket 11	NULL	amiloride-sensitive sodium channel, other [Source:Projected from Anopheles gambiae (AGAP009590) VB External Description;Acc:AGAP009590]	NULL	GO:0006814|GO:0016020|GO:0005272	sodium channel activity|membrane|sodium ion transport	Cellular Component|Molecular Function|Biological Process
AALB000524	cytosolic 10-formyltetrahydrofolate dehydrogenase	NULL	formyltetrahydrofolate dehydrogenase [Source:Projected from Anopheles gambiae (AGAP009591) VB External Description;Acc:AGAP009591]	NULL	GO:0005737|GO:0009258|GO:0016155|GO:0055114|GO:0009058|GO:0016620|GO:0016742|GO:0006730	cytoplasm|oxidation-reduction process|biosynthetic process|formyltetrahydrofolate dehydrogenase activity|10-formyltetrahydrofolate catabolic process|one-carbon metabolic process|oxidoreductase activity, acting on the aldehyde or oxo group of donors, NAD or NADP as acceptor|hydroxymethyl-, formyl- and related transferase activity	Cellular Component|Molecular Function|Molecular Function|Molecular Function|Biological Process|Biological Process|Biological Process|Biological Process
AALB000525	carboxypeptidase A	NULL	Zinc carboxypeptidase A [Source:Projected from Anopheles gambiae (AGAP009593) VB External Description;Acc:AGAP009593]	NULL	GO:0008270|GO:0004181|GO:0006508	metallocarboxypeptidase activity|proteolysis|zinc ion binding	Molecular Function|Molecular Function|Biological Process
AALB000526	dynein assembly factor axonemal homolog	NULL	Dynein assembly factor 1, axonemal homolog [Source:Projected from Anopheles gambiae (AGAP009594) VB External Description;Acc:AGAP009594]	NULL	GO:0060271|GO:0030286|GO:0007268|GO:0019233|GO:0005930|GO:0045502	chemical synaptic transmission|dynein complex|axoneme|cilium morphogenesis|dynein binding|sensory perception of pain	Cellular Component|Molecular Function|Biological Process|Biological Process|Biological Process|Cellular Component
AALB000527	sodium potassium-transporting atpase subunit beta-2	NULL	sodium/potassium-transporting ATPase subunit beta [Source:Projected from Anopheles gambiae (AGAP009595) VB External Description;Acc:AGAP009595]	NULL	GO:0006813|GO:0006814|GO:0005890	sodium ion transport|sodium:potassium-exchanging ATPase complex|potassium ion transport	Cellular Component|Biological Process|Biological Process
AALB000528	AGAP009683-PA [Anopheles gambiae PEST]	NULL	NULL	NULL	GO:0016021	integral component of membrane	Cellular Component
AALB000529	AGAP009684-PA [Anopheles gambiae PEST]	NULL	MFS transporter, PCFT/HCP family, solute carrier family 46 (folate transporter [Source:Projected from Anopheles gambiae (AGAP009684) VB External Description;Acc:AGAP009684]	NULL	GO:0055085|GO:0016021	transmembrane transport|integral component of membrane	Cellular Component|Biological Process
AALB000530	NULL	NULL	NULL	NULL	NULL	NULL	NULL
AALB000531	enzymatic poly endonuclease reverse	NULL	NULL	NULL	GO:0003676|GO:0015074	nucleic acid binding|DNA integration	Molecular Function|Biological Process
AALB000532	AGAP009683-PA [Anopheles gambiae PEST]	NULL	sidestep protein [Source:Projected from Anopheles gambiae (AGAP009683) VB External Description;Acc:AGAP009683]	NULL	GO:0005515	protein binding	Molecular Function
AALB000533	Aspartate mitochondrial	Aspartate aminotransferase [Source:UniProtKB/TrEMBL;Acc:A0A182F252]	aspartate aminotransferase, mitochondrial [Source:Projected from Anopheles gambiae (AGAP009685) VB External Description;Acc:AGAP009685]	NULL	GO:0030170|GO:0008483|GO:0006520|GO:0009058	pyridoxal phosphate binding|cellular amino acid metabolic process|biosynthetic process|transaminase activity	Molecular Function|Molecular Function|Biological Process|Biological Process
AALB000534	N-alpha-acetyltransferase 40	NULL	NULL	NULL	GO:0042967|GO:0008080	N-acetyltransferase activity|acyl-carrier-protein biosynthetic process	Molecular Function|Biological Process
AALB000535	AAEL005355-PA [Aedes aegypti]	NULL	U6 snRNA-associated Sm-like protein LSm4 [Source:Projected from Anopheles gambiae (AGAP009687) VB External Description;Acc:AGAP009687]	NULL	GO:0006396	RNA processing	Biological Process
AALB000536	leucine-rich repeats and immunoglobulin-like domains 3 isoform X2	NULL	NULL	NULL	GO:0005515	protein binding	Molecular Function
AALB000537	AGAP009692-PA [Anopheles gambiae PEST]	NULL	NULL	NULL	NULL	NULL	NULL
AALB000538	tRNA pseudouridine(32) mitochondrial-like [Stomoxys calcitrans]	NULL	NULL	NULL	GO:0003723|GO:0031119|GO:0005739|GO:0009982|GO:0019239	pseudouridine synthase activity|tRNA pseudouridine synthesis|deaminase activity|RNA binding|mitochondrion	Cellular Component|Molecular Function|Molecular Function|Molecular Function|Biological Process
AALB000539	AAEL001242-PA [Aedes aegypti]	NULL	RNA pseudouridylate synthase domain-containing protein [Source:Projected from Anopheles gambiae (AGAP009693) VB External Description;Acc:AGAP009693]	NULL	GO:0001522|GO:0003723|GO:0009982	pseudouridine synthase activity|pseudouridine synthesis|RNA binding	Molecular Function|Molecular Function|Biological Process
AALB000540	lysosomal thioesterase PPT2 homolog	NULL	palmitoyl-protein thioesterase [Source:Projected from Anopheles gambiae (AGAP009695) VB External Description;Acc:AGAP009695]	NULL	GO:0008474|GO:0006464	palmitoyl-(protein) hydrolase activity|cellular protein modification process	Molecular Function|Biological Process
AALB000541	t-complex 1 subunit beta	NULL	T-complex protein 1 subunit beta [Source:Projected from Anopheles gambiae (AGAP009694) VB External Description;Acc:AGAP009694]	NULL	GO:0005524|GO:0051082|GO:0006457	protein folding|ATP binding|unfolded protein binding	Molecular Function|Molecular Function|Biological Process
AALB000542	zinc finger 628	NULL	NULL	NULL	GO:0003676|GO:0046872	metal ion binding|nucleic acid binding	Molecular Function|Molecular Function
AALB000543	HEAT repeat-containing 1	NULL	U3 small nucleolar RNA-associated protein [Source:Projected from Anopheles gambiae (AGAP009004) VB External Description;Acc:AGAP009004]	NULL	GO:0005488	binding	Molecular Function
AALB000544	zinc transporter 2-like isoform X2	NULL	solute carrier family 30 (zinc transporter), member [Source:Projected from Anopheles gambiae (AGAP009005) VB External Description;Acc:AGAP009005]	NULL	GO:0006812|GO:0055085|GO:0016021|GO:0008324	cation transmembrane transporter activity|transmembrane transport|integral component of membrane|cation transport	Cellular Component|Molecular Function|Biological Process|Biological Process
AALB000545	AGAP009006-PA [Anopheles gambiae PEST]	NULL	NULL	NULL	GO:0006508|GO:0004252	proteolysis|serine-type endopeptidase activity	Molecular Function|Biological Process
AALB000546	AGAP009007-PA [Anopheles gambiae PEST]	NULL	NULL	NULL	GO:0005515	protein binding	Molecular Function
AALB000547	GM19988 [Drosophila sechellia]	NULL	NULL	NULL	NULL	NULL	NULL
AALB000548	AGAP009008-PA [Anopheles gambiae PEST]	NULL	NULL	NULL	GO:0016021	integral component of membrane	Cellular Component
AALB000549	isoform A [Drosophila melanogaster]	NULL	NULL	NULL	GO:0016021	integral component of membrane	Cellular Component
AALB000550	AAEL013157-PA [Aedes aegypti]	NULL	NULL	NULL	GO:0016021	integral component of membrane	Cellular Component
AALB000551	AGAP009010-PA [Anopheles gambiae PEST]	NULL	NULL	NULL	GO:0003676|GO:0005634|GO:0008270	nucleic acid binding|nucleus|zinc ion binding	Cellular Component|Molecular Function|Molecular Function
AALB000552	AAEL014981-PA [Aedes aegypti]	NULL	NULL	NULL	GO:0005654	nucleoplasm	Cellular Component
AALB000553	AGAP008187-PA [Anopheles gambiae PEST]	NULL	NULL	NULL	GO:0005654	nucleoplasm	Cellular Component
AALB000554	AGAP008186-PA [Anopheles gambiae PEST]	NULL	Myosin motor [Source:Projected from Anopheles gambiae (AGAP008186) VB External Description;Acc:AGAP008186]	NULL	NULL	NULL	NULL
AALB000555	multiple epidermal growth factor-like domains 8 [Musca domestica]	NULL	Multiple epidermal growth factor-like domains [Source:Projected from Anopheles gambiae (AGAP008185) VB External Description;Acc:AGAP008185]	NULL	GO:0005515|GO:0005509|GO:0016020	membrane|protein binding|calcium ion binding	Cellular Component|Molecular Function|Molecular Function
AALB000556	NULL	NULL	NULL	NULL	NULL	NULL	NULL
AALB000557	NULL	NULL	NULL	NULL	NULL	NULL	NULL
AALB000558	partial [Drosophila melanogaster]	Histone acetyltransferase [Source:UniProtKB/TrEMBL;Acc:A0A182F277]	NULL	NULL	GO:0016747|GO:0006355	transferase activity, transferring acyl groups other than amino-acyl groups|regulation of transcription, DNA-templated	Molecular Function|Biological Process
AALB000559	histone acetyltransferase KAT7	Histone acetyltransferase [Source:UniProtKB/TrEMBL;Acc:A0A182F278]	NULL	NULL	GO:0005634|GO:0005667|GO:0003700|GO:0008270|GO:0016747|GO:0006355|GO:0045449	transcription factor activity, sequence-specific DNA binding|transferase activity, transferring acyl groups other than amino-acyl groups|transcription factor complex|nucleus|zinc ion binding|regulation of transcription, DNA-templated	Cellular Component|Molecular Function|Molecular Function|Molecular Function|Biological Process|Cellular Component|Biological Process
AALB000560	sphingosine-1-phosphate phosphatase 1-like	NULL	sphingosine-1-phosphate phosphatase [Source:Projected from Anopheles gambiae (AGAP009675) VB External Description;Acc:AGAP009675]	NULL	GO:0016021|GO:0016787	hydrolase activity|integral component of membrane	Cellular Component|Molecular Function
AALB000561	glutaminyl-peptide partial	NULL	NULL	NULL	GO:0016021|GO:0016740	transferase activity|integral component of membrane	Cellular Component|Molecular Function
AALB000562	AGAP009672-PA-like protein	NULL	NULL	NULL	NULL	NULL	NULL
AALB000563	COMM domain-containing 8-like	NULL	NULL	NULL	NULL	NULL	NULL
AALB000564	serpin 4 inhibitory serine protease partial [Anopheles gambiae]	NULL	NULL	NULL	GO:0005615	extracellular space	Cellular Component
AALB000565	AGAP009667-PA [Anopheles gambiae PEST]	NULL	NULL	NULL	GO:0019905|GO:0016020	membrane|syntaxin binding	Cellular Component|Molecular Function
AALB000566	AGAP009666-PA [Anopheles gambiae PEST]	NULL	NULL	NULL	NULL	NULL	NULL
AALB000567	GH13265 [Drosophila grimshawi]	NULL	NULL	NULL	NULL	NULL	NULL
AALB000568	coiled-coil domain-containing 43 [Bombus impatiens]	NULL	coiled-coil domain containing [Source:Projected from Anopheles gambiae (AGAP009665) VB External Description;Acc:AGAP009665]	NULL	NULL	NULL	NULL
AALB000569	p160 coactivator FISC	NULL	nuclear receptor coactivator [Source:Projected from Anopheles gambiae (AGAP009664) VB External Description;Acc:AGAP009664]	NULL	GO:0046983	protein dimerization activity	Molecular Function
AALB000570	AGAP009662-PA [Anopheles gambiae PEST]	NULL	NULL	NULL	GO:0003676|GO:0046872	metal ion binding|nucleic acid binding	Molecular Function|Molecular Function
AALB000571	AGAP009661-PA [Anopheles gambiae PEST]	NULL	NULL	NULL	GO:0003824	catalytic activity	Molecular Function
AALB000572	GTP:AMP phosphotransferase mitochondrial	GTP:AMP phosphotransferase, mitochondrial [Source:UniProtKB/TrEMBL;Acc:A0A182F291]	GTP:AMP phosphotransferase mitochondrial [Source:Projected from Anopheles gambiae (AGAP009660) VB External Description;Acc:AGAP009660]	NULL	GO:0004017|GO:0005524|GO:0005739|GO:0046034|GO:0006144	ATP metabolic process|adenylate kinase activity|ATP binding|purine nucleobase metabolic process|mitochondrion	Cellular Component|Molecular Function|Molecular Function|Biological Process|Biological Process
AALB000573	AAEL000604-PA [Aedes aegypti]	NULL	NULL	NULL	NULL	NULL	NULL
AALB000574	tetratricopeptide repeat 14 homolog isoform X2	NULL	NULL	NULL	GO:0005515	protein binding	Molecular Function
AALB000575	transcription factor SOX-3	NULL	NULL	NULL	GO:0006355	regulation of transcription, DNA-templated	Biological Process
AALB000576	AGAP009958-PA [Anopheles gambiae PEST]	NULL	arginine and glutamate-rich protein [Source:Projected from Anopheles gambiae (AGAP009958) VB External Description;Acc:AGAP009958]	NULL	NULL	NULL	NULL
AALB000577	tubulin glycylase 3A	NULL	NULL	NULL	GO:0006464	cellular protein modification process	Biological Process
AALB000578	hypothetical protein ZHAS_00005701	NULL	NULL	NULL	NULL	NULL	NULL
AALB000579	serine threonine kinase	NULL	NULL	NULL	GO:0000166|GO:0004672|GO:0016310	protein kinase activity|phosphorylation|nucleotide binding	Molecular Function|Molecular Function|Biological Process
AALB000580	AGAP009961-PA [Anopheles gambiae PEST]	NULL	serine/threonine-protein kinase 24/25/MST4 [Source:Projected from Anopheles gambiae (AGAP009961) VB External Description;Acc:AGAP009961]	NULL	GO:0005524|GO:0004672|GO:0006468	protein kinase activity|protein phosphorylation|ATP binding	Molecular Function|Molecular Function|Biological Process
AALB000581	partial [Anopheles merus]	NULL	NULL	NULL	GO:0051301|GO:0016538|GO:0045859|GO:0000074	regulation of protein kinase activity|cell division|cyclin-dependent protein serine/threonine kinase regulator activity|regulation of cell cycle	Molecular Function|Biological Process|Biological Process|Biological Process
AALB000582	AGAP009962-PA [Anopheles gambiae PEST]	NULL	NULL	NULL	NULL	NULL	NULL
AALB000583	AAEL000576-PA [Aedes aegypti]	NULL	NULL	NULL	GO:0005515	protein binding	Molecular Function
AALB000584	AAEL004992-PA [Aedes aegypti]	NULL	NULL	NULL	GO:0005515	protein binding	Molecular Function
AALB000585	AAEL004998-PA [Aedes aegypti]	NULL	NULL	NULL	NULL	NULL	NULL
AALB000586	AGAP009966-PA [Anopheles gambiae PEST]	NULL	Female reproductive tract protease GLEANR_896 [Source:Projected from Anopheles gambiae (AGAP009966) VB External Description;Acc:AGAP009966]	NULL	GO:0006508|GO:0004252	proteolysis|serine-type endopeptidase activity	Molecular Function|Biological Process
AALB000587	UPF0585 C16orf13 homolog A isoform X1 [Wasmannia auropunctata]	NULL	Protein of unknown function DUF938 [Source:Projected from Anopheles gambiae (AGAP009967) VB External Description;Acc:AGAP009967]	NULL	NULL	NULL	NULL
AALB000588	probable ribosome production factor 1	NULL	NULL	NULL	GO:0000460|GO:0000470|GO:0019013|GO:0042134|GO:0005730|GO:0000027|GO:0030687	maturation of 5.8S rRNA|preribosome, large subunit precursor|viral nucleocapsid|maturation of LSU-rRNA|nucleolus|ribosomal large subunit assembly|rRNA primary transcript binding	Cellular Component|Cellular Component|Cellular Component|Molecular Function|Biological Process|Biological Process|Biological Process
AALB000589	Golgi phospho 3 homolog rotini	NULL	Golgi phosphoprotein [Source:Projected from Anopheles gambiae (AGAP012632) VB External Description;Acc:AGAP012632]	NULL	GO:0070273|GO:0048193	phosphatidylinositol-4-phosphate binding|Golgi vesicle transport	Molecular Function|Biological Process
AALB000590	integrator complex subunit 6-B [Bactrocera cucurbitae]	NULL	integrator complex subunit [Source:Projected from Anopheles gambiae (AGAP000631) VB External Description;Acc:AGAP000631]	NULL	GO:0034472|GO:0032039	snRNA 3'-end processing|integrator complex	Cellular Component|Biological Process
AALB000591	sphingomyelin phosphodiesterase [Culex quinquefasciatus]	Sphingomyelin phosphodiesterase [Source:UniProtKB/TrEMBL;Acc:A0A182F2B0]	NULL	NULL	GO:0004767|GO:0006685|GO:0006687	sphingomyelin catabolic process|glycosphingolipid metabolic process|sphingomyelin phosphodiesterase activity	Molecular Function|Biological Process|Biological Process
AALB000592	AAEL002209-PA [Aedes aegypti]	NULL	NULL	NULL	GO:0008270|GO:0016746|GO:0016021|GO:0005783	transferase activity, transferring acyl groups|integral component of membrane|endoplasmic reticulum|zinc ion binding	Cellular Component|Cellular Component|Molecular Function|Molecular Function
AALB000593	hypothetical protein ZHAS_00006094	NULL	NULL	NULL	NULL	NULL	NULL
AALB000594	tRNA-dihydrouridine(16 17) synthase [NAD(P)(+)]-like	NULL	NULL	NULL	GO:0017150|GO:0050660|GO:0008033|GO:0055114	oxidation-reduction process|tRNA dihydrouridine synthase activity|flavin adenine dinucleotide binding|tRNA processing	Molecular Function|Molecular Function|Biological Process|Biological Process
AALB000595	AGAP008483-PA [Anopheles gambiae PEST]	NULL	NULL	NULL	NULL	NULL	NULL
AALB000596	AGAP008482-PA [Anopheles gambiae PEST]	NULL	chromodomain-helicase-DNA-binding protein [Source:Projected from Anopheles gambiae (AGAP008482) VB External Description;Acc:AGAP008482]	NULL	GO:0008094|GO:1902685|GO:0008340|GO:0008582|GO:0007350|GO:0007476|GO:0046622|GO:0008026|GO:0007411|GO:0007298|GO:0005875|GO:0007379|GO:0005654|GO:0000122|GO:0005524|GO:0007614|GO:0030431|GO:0019730|GO:0016322	nucleoplasm|blastoderm segmentation|neuron remodeling|regulation of synaptic growth at neuromuscular junction|positive regulation of receptor localization to synapse|short-term memory|positive regulation of organ growth|segment specification|microtubule associated complex|sleep|antimicrobial humoral response|border follicle cell migration|ATP-dependent helicase activity|determination of adult lif…	Cellular Component|Cellular Component|Molecular Function|Molecular Function|Molecular Function|Biological Process|Biological Process|Biological Process|Biological Process|Biological Process|Biological Process|Biological Process|Biological Process|Biological Process|Biological Process|Biological Process|Biological Process|Biological Process|Biological Process
AALB000597	ribonuclease P subunit p30	NULL	ribonuclease P/MRP protein subunit RPP1 [Source:Projected from Anopheles gambiae (AGAP008481) VB External Description;Acc:AGAP008481]	NULL	GO:0008033|GO:0051252|GO:0004540	ribonuclease activity|regulation of RNA metabolic process|tRNA processing	Molecular Function|Biological Process|Biological Process
AALB000598	AGAP008455-PA [Anopheles gambiae PEST]	NULL	NULL	NULL	NULL	NULL	NULL
AALB000599	discs overgrown kinase [Bactrocera dorsalis]	NULL	NULL	NULL	GO:0005524|GO:0009069|GO:0004674|GO:0006468	protein serine/threonine kinase activity|serine family amino acid metabolic process|protein phosphorylation|ATP binding	Molecular Function|Molecular Function|Biological Process|Biological Process
AALB000600	calcium and integrin-binding 1-like	NULL	Calcium and integrin-binding protein [Source:Projected from Anopheles gambiae (AGAP008474) VB External Description;Acc:AGAP008474]	NULL	GO:0005509	calcium ion binding	Molecular Function
AALB000601	AGAP008473-PA [Anopheles gambiae PEST]	NULL	NULL	NULL	GO:0016021	integral component of membrane	Cellular Component
AALB000602	Methyltransferase 13	NULL	Methyltransferase-like protein 13 isoform [Source:Projected from Anopheles gambiae (AGAP008472) VB External Description;Acc:AGAP008472]	NULL	GO:0008152|GO:0008168	methyltransferase activity|metabolic process	Molecular Function|Biological Process
AALB000603	AGAP008471-PA [Anopheles gambiae PEST]	NULL	NULL	NULL	GO:0005515	protein binding	Molecular Function
AALB000604	AGAP008470-PA [Anopheles gambiae PEST]	NULL	NULL	NULL	GO:0005515	protein binding	Molecular Function
AALB000605	AGAP008469-PA [Anopheles gambiae PEST]	NULL	cuticular protein CPLCG family [Source:Projected from Anopheles gambiae (AGAP008469) VB Community Annotation;Acc:AGAP008469]	NULL	GO:0005488	binding	Molecular Function
AALB000606	fatty acid synthase S-acetyltransferase [Culex quinquefasciatus]	NULL	NULL	NULL	GO:0016491|GO:0055114|GO:0031177|GO:0016740	transferase activity|oxidation-reduction process|phosphopantetheine binding|oxidoreductase activity	Molecular Function|Molecular Function|Molecular Function|Biological Process
AALB000607	sodium- and chloride-dependent glycine transporter 1	Transporter [Source:UniProtKB/TrEMBL;Acc:A0A182F2C6]	solute carrier family 6 (neurotransmitter transporter, amino acid) member 5/7/ [Source:Projected from Anopheles gambiae (AGAP008467) VB External Description;Acc:AGAP008467]	NULL	GO:0006836|GO:0005328|GO:0006812|GO:0016021	neurotransmitter transport|integral component of membrane|cation transport|neurotransmitter:sodium symporter activity	Cellular Component|Molecular Function|Biological Process|Biological Process
AALB000608	cuticle [Culex quinquefasciatus]	NULL	NULL	NULL	NULL	NULL	NULL
AALB000609	cuticle [Culex quinquefasciatus]	NULL	cuticular protein CPLCG family [Source:Projected from Anopheles gambiae (AGAP028151) VB Community Annotation;Acc:AGAP028151]	NULL	NULL	NULL	NULL
AALB000610	cuticle [Culex quinquefasciatus]	NULL	cuticular protein CPLCG family [Source:Projected from Anopheles gambiae (AGAP008458) VB Community Annotation;Acc:AGAP008458]	NULL	NULL	NULL	NULL
AALB000611	partial [Anopheles funestus]	NULL	NULL	NULL	NULL	NULL	NULL
AALB000612	AGAP008457-PA [Anopheles gambiae PEST]	NULL	NULL	NULL	NULL	NULL	NULL
AALB000613	AGAP008455-PA [Anopheles gambiae PEST]	NULL	NULL	NULL	NULL	NULL	NULL
AALB000614	cuticle [Culex quinquefasciatus]	NULL	NULL	NULL	NULL	NULL	NULL
AALB000615	cuticle [Culex quinquefasciatus]	NULL	NULL	NULL	NULL	NULL	NULL
AALB000616	cuticle [Culex quinquefasciatus]	NULL	NULL	NULL	NULL	NULL	NULL
AALB000617	cuticle [Culex quinquefasciatus]	NULL	cuticular protein CPLCG family [Source:Projected from Anopheles gambiae (AGAP008447) VB Community Annotation;Acc:AGAP008447]	NULL	NULL	NULL	NULL
AALB000618	cuticle [Culex quinquefasciatus]	NULL	cuticular protein CPLCG family [Source:Projected from Anopheles gambiae (AGAP008446) VB Community Annotation;Acc:AGAP008446]	NULL	NULL	NULL	NULL
AALB000619	cuticle [Culex quinquefasciatus]	NULL	NULL	NULL	NULL	NULL	NULL
AALB000620	hypothetical protein AND_009137	NULL	NULL	NULL	NULL	NULL	NULL
AALB000621	hypothetical protein ZHAS_00012109	NULL	NULL	NULL	NULL	NULL	NULL
AALB000622	M12 mutant	NULL	NULL	NULL	NULL	NULL	NULL
AALB000623	AGAP008442-PA [Anopheles gambiae PEST]	NULL	NULL	NULL	NULL	NULL	NULL
AALB000624	AGAP008441-PA [Anopheles gambiae PEST]	NULL	NULL	NULL	GO:0004846|GO:0055114|GO:0006144	urate oxidase activity|oxidation-reduction process|purine nucleobase metabolic process	Molecular Function|Biological Process|Biological Process
AALB000625	mitochondrial fission 1	NULL	Mitochondrial fission 1 protein [Source:Projected from Anopheles gambiae (AGAP009852) VB External Description;Acc:AGAP009852]	NULL	GO:0005515|GO:0000266	protein binding|mitochondrial fission	Molecular Function|Biological Process
AALB000626	AAEL008665-PA [Aedes aegypti]	NULL	NULL	NULL	GO:0016020	membrane	Cellular Component
AALB000627	ATP-binding cassette sub-family G member 1	NULL	NULL	NULL	GO:0016887|GO:0005524|GO:0016020	membrane|ATPase activity|ATP binding	Cellular Component|Molecular Function|Molecular Function
AALB000628	outspread isoform X1 [Ceratitis capitata]	NULL	NULL	NULL	NULL	NULL	NULL
AALB000629	serine protease 14	NULL	SP14D1 [Source:Projected from Anopheles gambiae (AGAP009849) VB External Description;Acc:AGAP009849]	NULL	GO:0006508|GO:0004252	proteolysis|serine-type endopeptidase activity	Molecular Function|Biological Process
AALB000630	outspread isoform X1 [Ceratitis capitata]	NULL	NULL	NULL	GO:0016021	integral component of membrane	Cellular Component
AALB000631	outspread isoform X1 [Ceratitis capitata]	NULL	NULL	NULL	GO:0016021	integral component of membrane	Cellular Component
AALB000632	ras-related Rab-9A	NULL	Ras-related protein Rab-9A [Source:Projected from Anopheles gambiae (AGAP009846) VB External Description;Acc:AGAP009846]	NULL	GO:0005525|GO:0007264	GTP binding|small GTPase mediated signal transduction	Molecular Function|Biological Process
AALB000633	general vesicular transport factor p115	NULL	NULL	NULL	GO:0003723|GO:2001070|GO:0006629|GO:0008565|GO:0000139|GO:0008081|GO:0006886|GO:0033897|GO:0048280	starch binding|vesicle fusion with Golgi apparatus|phosphoric diester hydrolase activity|lipid metabolic process|Golgi membrane|protein transporter activity|ribonuclease T2 activity|RNA binding|intracellular protein transport	Cellular Component|Molecular Function|Molecular Function|Molecular Function|Molecular Function|Molecular Function|Biological Process|Biological Process|Biological Process
AALB000634	coagulation factor VII [Culex quinquefasciatus]	NULL	CLIP-domain serine protease [Source:Projected from Anopheles gambiae (AGAP009844) VB Community Annotation;Acc:AGAP009844]	NULL	GO:0006508|GO:0004252	proteolysis|serine-type endopeptidase activity	Molecular Function|Biological Process
AALB000635	UBX domain-containing 1	NULL	NULL	NULL	GO:0005515|GO:0046872	metal ion binding|protein binding	Molecular Function|Molecular Function
AALB000636	phosphatase 1 regulatory subunit 7	NULL	Phosphatase 1 regulatory subunit [Source:Projected from Anopheles gambiae (AGAP009839) VB External Description;Acc:AGAP009839]	NULL	GO:0005515	protein binding	Molecular Function
AALB000637	1-acyl-sn-glycerol-3-phosphate acyltransferase alpha-like	NULL	NULL	NULL	GO:0003841|GO:0042967|GO:0046486|GO:0016021|GO:0008654	phospholipid biosynthetic process|1-acylglycerol-3-phosphate O-acyltransferase activity|glycerolipid metabolic process|acyl-carrier-protein biosynthetic process|integral component of membrane	Cellular Component|Molecular Function|Biological Process|Biological Process|Biological Process
AALB000639	1-acyl-sn-glycerol-3-phosphate acyltransferase alpha [Plutella xylostella]	1-acyl-sn-glycerol-3-phosphate acyltransferase [Source:UniProtKB/TrEMBL;Acc:A0A182F2F7]	1-acyl-sn-glycerol-3-phosphate acyltransferase alpha [Source:Projected from Anopheles gambiae (AGAP009414) VB External Description;Acc:AGAP009414]	NULL	GO:0003841|GO:0042967|GO:0046486|GO:0016020|GO:0008654	phospholipid biosynthetic process|membrane|1-acylglycerol-3-phosphate O-acyltransferase activity|glycerolipid metabolic process|acyl-carrier-protein biosynthetic process	Cellular Component|Molecular Function|Biological Process|Biological Process|Biological Process
AALB000640	AGAP009143-PA [Anopheles gambiae PEST]	NULL	Class A Scavenger Receptor (SRCR domain) with C-Type Lectin domain. [Source:Projected from Anopheles gambiae (AGAP009143) VB Community Annotation;Acc:AGAP009143]	NULL	GO:0007165|GO:0016021|GO:0005044|GO:0030246|GO:0006898	scavenger receptor activity|receptor-mediated endocytosis|carbohydrate binding|signal transduction|integral component of membrane	Cellular Component|Molecular Function|Molecular Function|Biological Process|Biological Process
AALB000641	AAEL001888-PD [Aedes aegypti]	NULL	NULL	NULL	NULL	NULL	NULL
AALB000642	AGAP009146-PA [Anopheles gambiae PEST]	NULL	NULL	NULL	GO:0030246	carbohydrate binding	Molecular Function
AALB000643	fork head domain transcription factor partial [Culex pipiens complex YL-2011]	NULL	NULL	NULL	GO:0005667|GO:0003700|GO:0006355|GO:0043565|GO:0045449	transcription factor activity, sequence-specific DNA binding|sequence-specific DNA binding|transcription factor complex|regulation of transcription, DNA-templated	Molecular Function|Molecular Function|Biological Process|Cellular Component|Biological Process
AALB000644	AGAP009150-PA [Anopheles gambiae PEST]	NULL	tubulin polyglutamylase TTLL4 [Source:Projected from Anopheles gambiae (AGAP009150) VB External Description;Acc:AGAP009150]	NULL	GO:0018095	protein polyglutamylation	Biological Process
AALB000645	AAEL001891-PA [Aedes aegypti]	NULL	NULL	NULL	NULL	NULL	NULL
AALB000646	AGAP009153-PA [Anopheles gambiae PEST]	NULL	NULL	NULL	NULL	NULL	NULL
AALB000647	mitochondrial 28S ribosomal S21 [Culex quinquefasciatus]	NULL	28S ribosomal protein S21, mitochondrial [Source:Projected from Anopheles gambiae (AGAP009152) VB Community Annotation;Acc:AGAP009152]	NULL	GO:0003735|GO:0042254|GO:0005840|GO:0006412	translation|ribosome|structural constituent of ribosome|ribosome biogenesis	Cellular Component|Molecular Function|Biological Process|Biological Process
AALB000648	actin-related 2 3 complex subunit 2	NULL	actin-related protein 2/3 complex subunit [Source:Projected from Anopheles gambiae (AGAP009154) VB External Description;Acc:AGAP009154]	NULL	GO:0034314|GO:0005885	Arp2/3 complex-mediated actin nucleation|Arp2/3 protein complex	Cellular Component|Biological Process
AALB000649	AGAP009155-PA [Anopheles gambiae PEST]	NULL	NULL	NULL	GO:0016021	integral component of membrane	Cellular Component
AALB000650	integral membrane 2B	NULL	NULL	NULL	GO:0070062|GO:0016021|GO:0007399|GO:0005794|GO:0005886|GO:0001540|GO:0042985	extracellular exosome|beta-amyloid binding|negative regulation of amyloid precursor protein biosynthetic process|plasma membrane|nervous system development|integral component of membrane|Golgi apparatus	Cellular Component|Cellular Component|Cellular Component|Cellular Component|Molecular Function|Biological Process|Biological Process
AALB000651	NULL	NULL	NULL	NULL	NULL	NULL	NULL
AALB000652	venus kinase receptor	Guanylate cyclase [Source:UniProtKB/TrEMBL;Acc:A0A182F2H0]	NULL	NULL	GO:0005524|GO:0004713|GO:0004965|GO:0016021|GO:0006468|GO:0007216	protein tyrosine kinase activity|protein phosphorylation|integral component of membrane|ATP binding|G-protein coupled GABA receptor activity|G-protein coupled glutamate receptor signaling pathway	Cellular Component|Molecular Function|Molecular Function|Molecular Function|Biological Process|Biological Process
AALB000653	tRNA-dihydrouridine(16 17) synthase [NAD(P)(+)]-like	NULL	NULL	NULL	GO:0017150|GO:0002943|GO:0050660|GO:0005829|GO:0055114	oxidation-reduction process|cytosol|tRNA dihydrouridine synthesis|tRNA dihydrouridine synthase activity|flavin adenine dinucleotide binding	Cellular Component|Molecular Function|Molecular Function|Biological Process|Biological Process
AALB000654	serine threonine- phosphatase 1 regulatory subunit 10 isoform X1 [Stomoxys calcitrans]	NULL	NULL	NULL	GO:0005634	nucleus	Cellular Component
AALB000655	big zinc finger	NULL	NULL	NULL	GO:0003676|GO:0046872	metal ion binding|nucleic acid binding	Molecular Function|Molecular Function
AALB000656	AGAP008985-PA [Anopheles gambiae PEST]	NULL	DnaJ homolog subfamily C member [Source:Projected from Anopheles gambiae (AGAP008985) VB External Description;Acc:AGAP008985]	NULL	GO:0005515	protein binding	Molecular Function
AALB000657	AAEL004640-PA [Aedes aegypti]	NULL	NULL	NULL	GO:0005634|GO:0008270	nucleus|zinc ion binding	Cellular Component|Molecular Function
AALB000658	AAEL001903-PA [Aedes aegypti]	NULL	NULL	NULL	GO:0005634|GO:0008270	nucleus|zinc ion binding	Cellular Component|Molecular Function
AALB000659	AGAP008987-PA [Anopheles gambiae PEST]	NULL	NULL	NULL	NULL	NULL	NULL
AALB000660	glutamine synthetase mitochondrial	Glutamine synthetase [Source:UniProtKB/TrEMBL;Acc:A0A182F2H8]	glutamine synthetase [Source:Projected from Anopheles gambiae (AGAP008988) VB External Description;Acc:AGAP008988]	NULL	GO:0009252|GO:0006542|GO:0004356	glutamate-ammonia ligase activity|glutamine biosynthetic process|peptidoglycan biosynthetic process	Molecular Function|Biological Process|Biological Process
AALB000661	ras-related and estrogen-regulated growth inhibitor	NULL	NULL	NULL	GO:0005525|GO:0007264|GO:0016020	membrane|GTP binding|small GTPase mediated signal transduction	Cellular Component|Molecular Function|Biological Process
AALB000662	group XV phospholipase A2-like	NULL	lysophospholipase III [Source:Projected from Anopheles gambiae (AGAP008990) VB External Description;Acc:AGAP008990]	NULL	GO:0042967|GO:0008374|GO:0006629	lipid metabolic process|acyl-carrier-protein biosynthetic process|O-acyltransferase activity	Molecular Function|Biological Process|Biological Process
AALB000663	cell division cycle 23 homolog	NULL	anaphase-promoting complex subunit [Source:Projected from Anopheles gambiae (AGAP009880) VB External Description;Acc:AGAP009880]	NULL	GO:0030071|GO:0005515|GO:0005680	anaphase-promoting complex|protein binding|regulation of mitotic metaphase/anaphase transition	Cellular Component|Molecular Function|Biological Process
AALB000664	growth hormone-inducible transmembrane	NULL	NULL	NULL	GO:0005667|GO:0003714|GO:0016481	transcription factor complex|negative regulation of transcription, DNA-templated|transcription corepressor activity	Molecular Function|Cellular Component|Biological Process
AALB000665	AGAP009884-PA [Anopheles gambiae PEST]	NULL	NULL	NULL	NULL	NULL	NULL
AALB000666	mediator of RNA polymerase II transcription subunit 15 [Orussus abietinus]	NULL	mediator of RNA polymerase II transcription subunit [Source:Projected from Anopheles gambiae (AGAP009886) VB Community Annotation;Acc:AGAP009886]	NULL	GO:0016592|GO:0001104|GO:0006357	regulation of transcription from RNA polymerase II promoter|RNA polymerase II transcription cofactor activity|mediator complex	Cellular Component|Molecular Function|Biological Process
AALB000667	chromatin complexes subunit BAP18	NULL	NULL	NULL	GO:0003677	DNA binding	Molecular Function
AALB000668	Krueppel-like factor 10	NULL	NULL	NULL	GO:0003676|GO:0046872	metal ion binding|nucleic acid binding	Molecular Function|Molecular Function
AALB000669	AGAP009065-PA [Anopheles gambiae PEST]	NULL	odorant binding protein [Source:Projected from Anopheles gambiae (AGAP009065) VB Community Annotation;Acc:AGAP009065]	NULL	GO:0005549	odorant binding	Molecular Function
AALB000670	NULL	NULL	NULL	NULL	NULL	NULL	NULL
AALB000671	zinc finger ush	NULL	NULL	NULL	GO:0003676|GO:0046872	metal ion binding|nucleic acid binding	Molecular Function|Molecular Function
AALB000672	probable RNA polymerase II nuclear localization SLC7A6OS	NULL	NULL	NULL	NULL	NULL	NULL
AALB000673	heparin sulfate O-sulfotransferase	NULL	heparan sulfate 2-O-sulfotransferase HS2ST1 [Source:Projected from Anopheles gambiae (AGAP008166) VB External Description;Acc:AGAP008166]	NULL	GO:0016021|GO:0008146	integral component of membrane|sulfotransferase activity	Cellular Component|Molecular Function
AALB000674	alpha-tocopherol transfer -like isoform X1 [Bactrocera oleae]	NULL	Cellular retinaldehyde-binding protein [Source:Projected from Anopheles gambiae (AGAP008165) VB External Description;Acc:AGAP008165]	NULL	GO:0006810|GO:0005622|GO:0005215	transporter activity|transport|intracellular	Cellular Component|Molecular Function|Biological Process
AALB000675	la-related 7	NULL	La-related protein [Source:Projected from Anopheles gambiae (AGAP008164) VB External Description;Acc:AGAP008164]	NULL	GO:0000166|GO:0005634|GO:0003723|GO:0030529|GO:0006396	intracellular ribonucleoprotein complex|nucleus|RNA processing|RNA binding|nucleotide binding	Cellular Component|Cellular Component|Molecular Function|Molecular Function|Biological Process
AALB000676	NHP2 1	NULL	NULL	NULL	GO:0003723|GO:0030529|GO:0042254|GO:0005730	nucleolus|intracellular ribonucleoprotein complex|RNA binding|ribosome biogenesis	Cellular Component|Cellular Component|Molecular Function|Biological Process
AALB000677	SNAPIN homolog	SNAPIN protein homolog [Source:UniProtKB/TrEMBL;Acc:A0A182F2J5]	SNARE-associated protein Snapin [Source:Projected from Anopheles gambiae (AGAP008162) VB External Description;Acc:AGAP008162]	NULL	GO:0031083|GO:0006886	BLOC-1 complex|intracellular protein transport	Cellular Component|Biological Process
AALB000678	phosphatase methylesterase 1	Protein phosphatase methylesterase 1 [Source:UniProtKB/TrEMBL;Acc:A0A182F2J6]	protein phosphatase methylesterase [Source:Projected from Anopheles gambiae (AGAP008336) VB External Description;Acc:AGAP008336]	NULL	GO:0006482|GO:0052689	protein demethylation|carboxylic ester hydrolase activity	Molecular Function|Biological Process
AALB000679	organic cation transporter	NULL	Solute carrier family 22 member [Source:Projected from Anopheles gambiae (AGAP008335) VB External Description;Acc:AGAP008335]	NULL	GO:0055085|GO:0022857|GO:0016021	transmembrane transport|transmembrane transporter activity|integral component of membrane	Cellular Component|Molecular Function|Biological Process
AALB000680	probable nuclear hormone receptor HR38	NULL	nuclear receptor subfamily 4 group A member [Source:Projected from Anopheles gambiae (AGAP008334) VB External Description;Acc:AGAP008334]	NULL	GO:0005634|GO:0008270|GO:0004879|GO:0003707|GO:0006355|GO:0043565|GO:0043401	steroid hormone receptor activity|sequence-specific DNA binding|nucleus|RNA polymerase II transcription factor activity, ligand-activated sequence-specific DNA binding|steroid hormone mediated signaling pathway|zinc ion binding|regulation of transcription, DNA-templated	Cellular Component|Molecular Function|Molecular Function|Molecular Function|Molecular Function|Biological Process|Biological Process
AALB000681	odorant receptor Or1 [Culex quinquefasciatus]	NULL	odorant receptor (Or23) [Source:VB Community Annotation;Acc:AALB000681]	NULL	GO:0005549|GO:0007187|GO:0016020|GO:0007608|GO:0004984	G-protein coupled receptor signaling pathway, coupled to cyclic nucleotide second messenger|membrane|odorant binding|sensory perception of smell|olfactory receptor activity	Cellular Component|Molecular Function|Molecular Function|Biological Process|Biological Process
AALB000682	carnitine O-palmitoyltransferase mitochondrial [Musca domestica]	NULL	carnitine O-palmitoyltransferase [Source:Projected from Anopheles gambiae (AGAP008907) VB External Description;Acc:AGAP008907]	NULL	GO:0016746	transferase activity, transferring acyl groups	Molecular Function
AALB000683	brefeldin A-inhibited guanine nucleotide-exchange 1	NULL	NULL	NULL	GO:0030170|GO:0005086|GO:0043087|GO:0032012|GO:0019752|GO:0016831	pyridoxal phosphate binding|carboxylic acid metabolic process|regulation of GTPase activity|regulation of ARF protein signal transduction|ARF guanyl-nucleotide exchange factor activity|carboxy-lyase activity	Molecular Function|Molecular Function|Molecular Function|Biological Process|Biological Process|Biological Process
AALB000684	brain I3	NULL	NULL	NULL	GO:0016021	integral component of membrane	Cellular Component
AALB000685	pigeon isoform X1	NULL	NULL	NULL	GO:0016021	integral component of membrane	Cellular Component
AALB000686	soma ferritin-like	Ferritin [Source:UniProtKB/TrEMBL;Acc:A0A182F2K4]	NULL	NULL	GO:0006879|GO:0008199|GO:0006826	ferric iron binding|cellular iron ion homeostasis|iron ion transport	Molecular Function|Biological Process|Biological Process
AALB000687	tyrosine- kinase drl	NULL	NULL	NULL	GO:0005524|GO:0018108|GO:0004713|GO:0016021	protein tyrosine kinase activity|peptidyl-tyrosine phosphorylation|integral component of membrane|ATP binding	Cellular Component|Molecular Function|Molecular Function|Biological Process
AALB000688	NULL	NULL	NULL	NULL	NULL	NULL	NULL
AALB000689	partial	NULL	NULL	NULL	NULL	NULL	NULL
AALB000690	AGAP008010-PA [Anopheles gambiae PEST]	NULL	NULL	NULL	NULL	NULL	NULL
AALB000691	AGAP008011-PA [Anopheles gambiae PEST]	NULL	NULL	NULL	NULL	NULL	NULL
AALB000692	AGAP008013-PA [Anopheles gambiae PEST]	NULL	NULL	NULL	NULL	NULL	NULL
AALB000693	hypothetical protein AND_010353	NULL	NULL	NULL	NULL	NULL	NULL
AALB000694	AGAP011228-PA [Anopheles gambiae PEST]	NULL	NULL	NULL	NULL	NULL	NULL
AALB000695	lamin-C-like isoform X2	NULL	Lamin [Source:Projected from Anopheles gambiae (AGAP008015) VB External Description;Acc:AGAP008015]	NULL	GO:0005198|GO:0005882	intermediate filament|structural molecule activity	Cellular Component|Molecular Function
AALB000696	peroxisomal acyl-coenzyme A oxidase 3	Acyl-coenzyme A oxidase [Source:UniProtKB/TrEMBL;Acc:A0A182F2L4]	acyl-CoA oxidase [Source:Projected from Anopheles gambiae (AGAP008016) VB External Description;Acc:AGAP008016]	NULL	GO:0003995|GO:0006637|GO:0005777|GO:0003997|GO:0006635|GO:0006118|GO:0050660	acyl-CoA oxidase activity|acyl-CoA dehydrogenase activity|fatty acid beta-oxidation|peroxisome|flavin adenine dinucleotide binding|obsolete electron transport|acyl-CoA metabolic process	Cellular Component|Molecular Function|Molecular Function|Molecular Function|Biological Process|Biological Process|Biological Process
AALB000697	AAEL000339-PA [Aedes aegypti]	NULL	NULL	NULL	GO:0007160|GO:0008270|GO:0005856	cytoskeleton|cell-matrix adhesion|zinc ion binding	Cellular Component|Molecular Function|Biological Process
AALB000698	paxillin [Culex quinquefasciatus]	NULL	NULL	NULL	GO:0065007|GO:0044699	single-organism process|biological regulation	Biological Process|Biological Process
AALB000699	NULL	NULL	NULL	NULL	NULL	NULL	NULL
AALB000700	ubiquitin carboxyl-terminal hydrolase 7 isoform X1	NULL	ubiquitin carboxyl-terminal hydrolase [Source:Projected from Anopheles gambiae (AGAP008530) VB External Description;Acc:AGAP008530]	NULL	GO:0016579|GO:0036459|GO:0006511	protein deubiquitination|ubiquitin-dependent protein catabolic process|thiol-dependent ubiquitinyl hydrolase activity	Molecular Function|Biological Process|Biological Process
AALB000701	CD63 antigen [Bactrocera dorsalis]	Tetraspanin [Source:UniProtKB/TrEMBL;Acc:A0A182F2L9]	CD63 antigen [Source:Projected from Anopheles gambiae (AGAP008527) VB External Description;Acc:AGAP008527]	NULL	GO:0016021	integral component of membrane	Cellular Component
AALB000702	dynein light chain axonemal	NULL	Dynein light chain 1, axonemal [Source:Projected from Anopheles gambiae (AGAP008526) VB External Description;Acc:AGAP008526]	NULL	GO:0005515	protein binding	Molecular Function
AALB000703	AGAP008525-PA [Anopheles gambiae PEST]	NULL	NULL	NULL	NULL	NULL	NULL
AALB000704	AGAP008523-PA [Anopheles gambiae PEST]	NULL	NULL	NULL	GO:0031167|GO:0008168|GO:0005762	mitochondrial large ribosomal subunit|rRNA methylation|methyltransferase activity	Cellular Component|Molecular Function|Biological Process
AALB000705	general transcription factor IIH subunit 3	NULL	NULL	NULL	GO:0005515|GO:0000439|GO:0006289|GO:0006355	core TFIIH complex|nucleotide-excision repair|protein binding|regulation of transcription, DNA-templated	Cellular Component|Molecular Function|Biological Process|Biological Process
AALB000706	AAEL012519-PA [Aedes aegypti]	NULL	WAS protein family [Source:Projected from Anopheles gambiae (AGAP008518) VB External Description;Acc:AGAP008518]	NULL	GO:0005856|GO:0003779|GO:0030036	cytoskeleton|actin cytoskeleton organization|actin binding	Cellular Component|Molecular Function|Biological Process
AALB000707	nicotinate phosphoribosyltransferase isoform X2	NULL	NULL	NULL	GO:0004514|GO:0004516|GO:0009435|GO:0019358|GO:0016874	nicotinate phosphoribosyltransferase activity|nicotinate nucleotide salvage|NAD biosynthetic process|nicotinate-nucleotide diphosphorylase (carboxylating) activity|ligase activity	Molecular Function|Molecular Function|Molecular Function|Biological Process|Biological Process
AALB000708	AGAP008515-PA [Anopheles gambiae PEST]	NULL	NULL	NULL	GO:0003676|GO:0005634|GO:0008270	nucleic acid binding|nucleus|zinc ion binding	Cellular Component|Molecular Function|Molecular Function
AALB000709	AGAP011225-PA	NULL	NULL	NULL	NULL	NULL	NULL
AALB000710	AGAP008514-PA [Anopheles gambiae PEST]	Lipase [Source:UniProtKB/TrEMBL;Acc:A0A182F2M8]	Lysosomal acid lipase [Source:Projected from Anopheles gambiae (AGAP008514) VB External Description;Acc:AGAP008514]	NULL	GO:0016788|GO:0016042	lipid catabolic process|hydrolase activity, acting on ester bonds	Molecular Function|Biological Process
AALB000711	AAEL013475-PA [Aedes aegypti]	NULL	NULL	NULL	NULL	NULL	NULL
AALB000712	AAEL013367-PA [Aedes aegypti]	NULL	NULL	NULL	GO:0016810|GO:0005975|GO:0008061|GO:0006030|GO:0005576	carbohydrate metabolic process|hydrolase activity, acting on carbon-nitrogen (but not peptide) bonds|extracellular region|chitin binding|chitin metabolic process	Cellular Component|Molecular Function|Molecular Function|Biological Process|Biological Process
AALB000713	AGAP008511-PA [Anopheles gambiae PEST]	NULL	ionotropic receptor IR21a [Source:Projected from Anopheles gambiae (AGAP008511) VB Community Annotation;Acc:AGAP008511]	NULL	GO:0006811|GO:0007165|GO:0016020|GO:0007268|GO:0004970|GO:0005234	membrane|signal transduction|chemical synaptic transmission|ionotropic glutamate receptor activity|extracellular-glutamate-gated ion channel activity|ion transport	Cellular Component|Molecular Function|Molecular Function|Biological Process|Biological Process|Biological Process
AALB000714	metallo ase [Culex quinquefasciatus]	Metalloendopeptidase [Source:UniProtKB/TrEMBL;Acc:A0A182F2N2]	NULL	NULL	GO:0008270|GO:0006508|GO:0004222	metalloendopeptidase activity|proteolysis|zinc ion binding	Molecular Function|Molecular Function|Biological Process
AALB000715	metallo ase [Culex quinquefasciatus]	Metalloendopeptidase [Source:UniProtKB/TrEMBL;Acc:A0A182F2N3]	NULL	NULL	GO:0008270|GO:0006508|GO:0004222	metalloendopeptidase activity|proteolysis|zinc ion binding	Molecular Function|Molecular Function|Biological Process
AALB000716	histone demethylase UTY isoform X1	NULL	histone demethylase [Source:Projected from Anopheles gambiae (AGAP008509) VB External Description;Acc:AGAP008509]	NULL	GO:0005515	protein binding	Molecular Function
AALB000717	NULL	NULL	NULL	NULL	NULL	NULL	NULL
AALB000718	AGAP008507-PA [Anopheles gambiae PEST]	NULL	NULL	NULL	NULL	NULL	NULL
AALB000719	histone demethylase UTY-like	NULL	NULL	NULL	GO:0005515	protein binding	Molecular Function
AALB000720	glutaryl- mitochondrial	NULL	glutaryl-CoA dehydrogenase [Source:Projected from Anopheles gambiae (AGAP008501) VB External Description;Acc:AGAP008501]	NULL	GO:0003995|GO:0006118|GO:0050660|GO:0055114	oxidation-reduction process|acyl-CoA dehydrogenase activity|flavin adenine dinucleotide binding|obsolete electron transport	Molecular Function|Molecular Function|Biological Process|Biological Process
AALB000721	L-xylulose reductase	NULL	L-xylulose reductase [Source:Projected from Anopheles gambiae (AGAP008502) VB External Description;Acc:AGAP008502]	NULL	GO:0016491	oxidoreductase activity	Molecular Function
AALB000722	transcription factor mitochondrial isoform X2	NULL	Mitochondrial transcription factor A [Source:Projected from Anopheles gambiae (AGAP008499) VB External Description;Acc:AGAP008499]	NULL	NULL	NULL	NULL
AALB000723	zinc finger with UFM1-specific peptidase domain -like isoform X1	NULL	NULL	NULL	GO:0046872	metal ion binding	Molecular Function
AALB000724	homogentisate 1,2-dioxygenase	NULL	homogentisate 1,2-dioxygenase [Source:Projected from Anopheles gambiae (AGAP009609) VB External Description;Acc:AGAP009609]	NULL	GO:0042207|GO:0006559|GO:0006570|GO:0055114|GO:0004411	oxidation-reduction process|styrene catabolic process|homogentisate 1,2-dioxygenase activity|tyrosine metabolic process|L-phenylalanine catabolic process	Molecular Function|Biological Process|Biological Process|Biological Process|Biological Process
AALB000725	glyoxylate hydroxypyruvate reductase	NULL	NULL	NULL	GO:0016616|GO:0051287|GO:0055114	oxidation-reduction process|NAD binding|oxidoreductase activity, acting on the CH-OH group of donors, NAD or NADP as acceptor	Molecular Function|Molecular Function|Biological Process
AALB000726	glyoxylate reductase hydroxypyruvate reductase-like	NULL	glyoxylate reductase/hydroxypyruvate reductase, gene [Source:Projected from Anopheles gambiae (AGAP009611) VB External Description;Acc:AGAP009611]	NULL	GO:0016616|GO:0051287|GO:0055114	oxidation-reduction process|NAD binding|oxidoreductase activity, acting on the CH-OH group of donors, NAD or NADP as acceptor	Molecular Function|Molecular Function|Biological Process
AALB000727	28S ribosomal mitochondrial	NULL	28S ribosomal protein S7, mitochondrial precursor [Source:Projected from Anopheles gambiae (AGAP009613) VB External Description;Acc:AGAP009613]	NULL	GO:0006412	translation	Biological Process
AALB000728	Transducin beta 3	NULL	U3 small nucleolar RNA-associated protein [Source:Projected from Anopheles gambiae (AGAP009615) VB External Description;Acc:AGAP009615]	NULL	GO:0032040|GO:0005515|GO:0006364	rRNA processing|small-subunit processome|protein binding	Cellular Component|Molecular Function|Biological Process
AALB000729	neurotransmitter gated ion channel	NULL	NULL	NULL	GO:0034220|GO:0016021|GO:0030054|GO:0005230|GO:0045202|GO:0005886	extracellular ligand-gated ion channel activity|plasma membrane|cell junction|synapse|integral component of membrane|ion transmembrane transport	Cellular Component|Cellular Component|Cellular Component|Cellular Component|Molecular Function|Biological Process
AALB000730	fatty-acid amide hydrolase 2	NULL	fatty-acid amide hydrolase [Source:Projected from Anopheles gambiae (AGAP009617) VB External Description;Acc:AGAP009617]	NULL	GO:0042207|GO:0006525|GO:0006558|GO:0006560|GO:0004040|GO:0006568|GO:0018874	L-phenylalanine metabolic process|proline metabolic process|styrene catabolic process|amidase activity|arginine metabolic process|benzoate metabolic process|tryptophan metabolic process	Molecular Function|Biological Process|Biological Process|Biological Process|Biological Process|Biological Process|Biological Process
AALB000731	AAEL001172-PA [Aedes aegypti]	NULL	NULL	NULL	NULL	NULL	NULL
AALB000732	S-adenosylmethionine decarboxylase proenzyme	NULL	S-adenosylmethionine decarboxylase [Source:Projected from Anopheles gambiae (AGAP009619) VB External Description;Acc:AGAP009619]	NULL	GO:0006525|GO:0006560|GO:0008295|GO:0005829|GO:0006597|GO:0004014|GO:0006557	proline metabolic process|spermidine biosynthetic process|S-adenosylmethioninamine biosynthetic process|cytosol|arginine metabolic process|spermine biosynthetic process|adenosylmethionine decarboxylase activity	Cellular Component|Molecular Function|Biological Process|Biological Process|Biological Process|Biological Process|Biological Process
AALB000733	AGAP009620-PA [Anopheles gambiae PEST]	NULL	reduction in cnn dots [Source:Projected from Anopheles gambiae (AGAP009620) VB External Description;Acc:AGAP009620]	NULL	NULL	NULL	NULL
AALB000734	alpha-N-acetylgalactosaminidase isoform X1	NULL	alpha-N-acetylgalactosaminidase [Source:Projected from Anopheles gambiae (AGAP009621) VB External Description;Acc:AGAP009621]	NULL	GO:0005975|GO:0004553	carbohydrate metabolic process|hydrolase activity, hydrolyzing O-glycosyl compounds	Molecular Function|Biological Process
AALB000735	6-phosphofructo-2-kinase fructose-2,6-bisphosphatase-like isoform X2	NULL	6-phosphofructo-2-kinase / fructose-2,6-bisphosphatase [Source:Projected from Anopheles gambiae (AGAP009622) VB External Description;Acc:AGAP009622]	NULL	GO:0005524|GO:0006013|GO:0006003|GO:0006000|GO:0003873	fructose metabolic process|mannose metabolic process|fructose 2,6-bisphosphate metabolic process|6-phosphofructo-2-kinase activity|ATP binding	Molecular Function|Molecular Function|Biological Process|Biological Process|Biological Process
AALB000736	glyceraldehyde-3-phosphate dehydrogenase	Glyceraldehyde-3-phosphate dehydrogenase [Source:UniProtKB/TrEMBL;Acc:A0A182F2Q4]	glyceraldehyde 3-phosphate dehydrogenase [Source:Projected from Anopheles gambiae (AGAP009623) VB External Description;Acc:AGAP009623]	NULL	GO:0050661|GO:0051287|GO:0055114|GO:0006006|GO:0016620	oxidation-reduction process|NAD binding|NADP binding|glucose metabolic process|oxidoreductase activity, acting on the aldehyde or oxo group of donors, NAD or NADP as acceptor	Molecular Function|Molecular Function|Molecular Function|Biological Process|Biological Process
AALB000737	CTP synthase	CTP synthase [Source:UniProtKB/TrEMBL;Acc:A0A182F2Q5]	CTP synthase [Source:VB Community Annotation;Acc:AALB000737]	NULL	GO:0006206|GO:0006221|GO:0003883	pyrimidine nucleobase metabolic process|CTP synthase activity|pyrimidine nucleotide biosynthetic process	Molecular Function|Biological Process|Biological Process
AALB000738	ATPase family AAA domain-containing 1-B	NULL	NULL	NULL	GO:0005524	ATP binding	Molecular Function
AALB000739	AGAP009626-PA [Anopheles gambiae PEST]	NULL	NULL	NULL	GO:0005509	calcium ion binding	Molecular Function
AALB000740	Kv channel-interacting 4-like	NULL	NULL	NULL	GO:0005509	calcium ion binding	Molecular Function
AALB000741	AGAP009628-PA [Anopheles gambiae PEST]	NULL	NULL	NULL	GO:0005515|GO:0006570|GO:0004725|GO:0006470|GO:0008138	protein tyrosine/serine/threonine phosphatase activity|protein tyrosine phosphatase activity|protein dephosphorylation|tyrosine metabolic process|protein binding	Molecular Function|Molecular Function|Molecular Function|Biological Process|Biological Process
AALB000743	NULL	NULL	NULL	NULL	NULL	NULL	NULL
AALB000744	WD repeat-containing 81	NULL	NULL	NULL	GO:0005515	protein binding	Molecular Function
AALB000745	inorganic phosphate cotransporter	NULL	NULL	NULL	GO:0055085|GO:0016021	transmembrane transport|integral component of membrane	Cellular Component|Biological Process
AALB000746	coiled-coil domain-containing 170	NULL	NULL	NULL	NULL	NULL	NULL
AALB000747	AGAP007736-PA [Anopheles gambiae PEST]	NULL	NULL	NULL	GO:0046580	negative regulation of Ras protein signal transduction	Biological Process
AALB000748	AGAP007737-PA [Anopheles gambiae PEST]	NULL	NULL	NULL	GO:0003676|GO:0046872|GO:0016787	metal ion binding|hydrolase activity|nucleic acid binding	Molecular Function|Molecular Function|Molecular Function
AALB000749	AGAP007738-PA [Anopheles gambiae PEST]	NULL	NULL	NULL	NULL	NULL	NULL
AALB000750	AGAP012173-PA [Anopheles gambiae PEST]	NULL	NULL	NULL	GO:0005515	protein binding	Molecular Function
AALB000751	proline-rich 4-like	NULL	NULL	NULL	NULL	NULL	NULL
AALB000752	AGAP008763-PA [Anopheles gambiae PEST]	NULL	NULL	NULL	GO:0003723|GO:0005515	protein binding|RNA binding	Molecular Function|Molecular Function
AALB000753	AGAP008764-PA [Anopheles gambiae PEST]	NULL	NULL	NULL	GO:0006508|GO:0008236	serine-type peptidase activity|proteolysis	Molecular Function|Biological Process
AALB000754	AAEL017387- partial [Aedes aegypti]	NULL	NULL	NULL	GO:0006508	proteolysis	Biological Process
AALB000755	testis-specific serine threonine- kinase 1 [Culex quinquefasciatus]	NULL	serine kinase [Source:Projected from Anopheles gambiae (AGAP008765) VB External Description;Acc:AGAP008765]	NULL	GO:0005524|GO:0004672|GO:0006468	protein kinase activity|protein phosphorylation|ATP binding	Molecular Function|Molecular Function|Biological Process
AALB000756	ras-related Ral-a isoform X1 [Bactrocera oleae]	NULL	NULL	NULL	GO:0005525|GO:0007264|GO:0016020	membrane|GTP binding|small GTPase mediated signal transduction	Cellular Component|Molecular Function|Biological Process
AALB000761	leucine carboxyl methyltransferase 1 [Ceratitis capitata]	NULL	Leucine carboxyl methyltransferase 1 protein [Source:Projected from Anopheles gambiae (AGAP008768) VB External Description;Acc:AGAP008768]	NULL	GO:0008168|GO:0032259	methyltransferase activity|methylation	Molecular Function|Biological Process
AALB000762	acyl-coa dehydrogenase	NULL	NULL	NULL	GO:0003995|GO:0006118|GO:0050660|GO:0055114	oxidation-reduction process|acyl-CoA dehydrogenase activity|flavin adenine dinucleotide binding|obsolete electron transport	Molecular Function|Molecular Function|Biological Process|Biological Process
AALB000763	leucine-rich PPR motif-containing mitochondrial	NULL	NULL	NULL	GO:0005515	protein binding	Molecular Function
AALB000764	DNA-directed RNA polymerases I and III subunit RPAC1	NULL	DNA-directed RNA polymerases I and III subunit RPAC1 [Source:Projected from Anopheles gambiae (AGAP012796) VB External Description;Acc:AGAP012796]	NULL	GO:0006206|GO:0003899|GO:0006351|GO:0046983|GO:0006144|GO:0005730	DNA-directed RNA polymerase activity|pyrimidine nucleobase metabolic process|transcription, DNA-templated|nucleolus|purine nucleobase metabolic process|protein dimerization activity	Molecular Function|Molecular Function|Biological Process|Cellular Component|Biological Process|Biological Process
AALB000767	SCO1 mitochondrial	NULL	NULL	NULL	GO:0006825|GO:0006878|GO:0005507|GO:0005743|GO:0008535	copper ion transport|respiratory chain complex IV assembly|copper ion binding|cellular copper ion homeostasis|mitochondrial inner membrane	Cellular Component|Molecular Function|Biological Process|Biological Process|Biological Process
AALB000768	AGAP008775-PA [Anopheles gambiae PEST]	NULL	NULL	NULL	GO:0007264|GO:0005085|GO:0043547	guanyl-nucleotide exchange factor activity|small GTPase mediated signal transduction|positive regulation of GTPase activity	Molecular Function|Biological Process|Biological Process
AALB000769	replication factor C subunit 5	NULL	replication factor C subunit 3/5 [Source:Projected from Anopheles gambiae (AGAP005144) VB External Description;Acc:AGAP005144]	NULL	GO:0003677|GO:0005524|GO:0006260	DNA replication|ATP binding|DNA binding	Molecular Function|Molecular Function|Biological Process
AALB000771	phosphoglycerate partial [Drosophila melanogaster]	Phosphoglycerate kinase [Source:UniProtKB/TrEMBL;Acc:A0A182F2T7]	phosphoglycerate kinase [Source:Projected from Anopheles gambiae (AGAP008802) VB External Description;Acc:AGAP008802]	NULL	GO:0006094|GO:0004618|GO:0006096|GO:0015976	carbon utilization|glycolytic process|gluconeogenesis|phosphoglycerate kinase activity	Molecular Function|Biological Process|Biological Process|Biological Process
AALB000772	AGAP008577-PA [Anopheles gambiae PEST]	NULL	RNA-binding protein 5/10 [Source:Projected from Anopheles gambiae (AGAP008577) VB External Description;Acc:AGAP008577]	NULL	GO:0000166|GO:0003676|GO:0008270	nucleic acid binding|nucleotide binding|zinc ion binding	Molecular Function|Molecular Function|Molecular Function
AALB000773	transport Sec24C	NULL	NULL	NULL	GO:0008270|GO:0006888|GO:0006886|GO:0030127	ER to Golgi vesicle-mediated transport|COPII vesicle coat|zinc ion binding|intracellular protein transport	Cellular Component|Molecular Function|Biological Process|Biological Process
AALB000774	peroxisomal biogenesis factor 19	NULL	peroxin-19 [Source:Projected from Anopheles gambiae (AGAP008804) VB External Description;Acc:AGAP008804]	NULL	GO:0005777	peroxisome	Cellular Component
AALB000775	ubiquitin carboxyl-terminal hydrolase 3-like	NULL	ubiquitin carboxyl-terminal hydrolase [Source:Projected from Anopheles gambiae (AGAP008805) VB External Description;Acc:AGAP008805]	NULL	GO:0004843|GO:0008270|GO:0006511|GO:0016578	ubiquitin-dependent protein catabolic process|histone deubiquitination|thiol-dependent ubiquitin-specific protease activity|zinc ion binding	Molecular Function|Molecular Function|Biological Process|Biological Process
AALB000776	AAEL004969-PA [Aedes aegypti]	NULL	NULL	NULL	GO:0030206|GO:0006869|GO:0005319|GO:0016020|GO:0015018	lipid transporter activity|membrane|lipid transport|chondroitin sulfate biosynthetic process|galactosylgalactosylxylosylprotein 3-beta-glucuronosyltransferase activity	Cellular Component|Molecular Function|Molecular Function|Biological Process|Biological Process
AALB000777	AGAP008811-PA [Anopheles gambiae PEST]	NULL	NULL	NULL	GO:0005856	cytoskeleton	Cellular Component
AALB000778	conserved hypothetical protein [Culex quinquefasciatus]	NULL	NULL	NULL	NULL	NULL	NULL
AALB000779	AGAP008812-PA [Anopheles gambiae PEST]	NULL	NULL	NULL	NULL	NULL	NULL
AALB000780	AGAP008812-PA [Anopheles gambiae PEST]	NULL	NULL	NULL	NULL	NULL	NULL
AALB000781	AGAP009970-PA [Anopheles gambiae PEST]	NULL	Cullin-associated NEDD8-dissociated protein [Source:Projected from Anopheles gambiae (AGAP009970) VB External Description;Acc:AGAP009970]	NULL	GO:0005488	binding	Molecular Function
AALB000782	signal-induced proliferation-associated 1 1	NULL	NULL	NULL	GO:0051056|GO:0005096|GO:0043547	positive regulation of GTPase activity|regulation of small GTPase mediated signal transduction|GTPase activator activity	Molecular Function|Biological Process|Biological Process
AALB000783	Angiotensin-converting enzyme	NULL	NULL	NULL	GO:0008241|GO:0016020|GO:0006508|GO:0008237	peptidyl-dipeptidase activity|membrane|metallopeptidase activity|proteolysis	Cellular Component|Molecular Function|Molecular Function|Biological Process
AALB000784	mantle isoform X2	NULL	NULL	NULL	NULL	NULL	NULL
AALB000785	mantle isoform X2	NULL	cuticular protein CPLCP11 [Source:Projected from Anopheles gambiae (AGAP009758) VB Community Annotation;Acc:AGAP009758]	NULL	NULL	NULL	NULL
AALB000786	AGAP009759-PA [Anopheles gambiae PEST]	NULL	cuticular protein CPLCP12 [Source:Projected from Anopheles gambiae (AGAP009759) VB Community Annotation;Acc:AGAP009759]	NULL	NULL	NULL	NULL
AALB000787	angiotensin-converting enzyme [Stomoxys calcitrans]	NULL	NULL	NULL	GO:0004180|GO:0046872|GO:0008241|GO:0006508|GO:0016021|GO:0008237	peptidyl-dipeptidase activity|metal ion binding|metallopeptidase activity|integral component of membrane|carboxypeptidase activity|proteolysis	Cellular Component|Molecular Function|Molecular Function|Molecular Function|Molecular Function|Biological Process
AALB000788	AGAP009762-PA [Anopheles gambiae PEST]	NULL	NULL	NULL	GO:0005515	protein binding	Molecular Function
AALB000789	AGAP009762-PA [Anopheles gambiae PEST]	NULL	NULL	NULL	GO:0005515	protein binding	Molecular Function
AALB000790	AGAP009763-PA [Anopheles gambiae PEST]	NULL	NULL	NULL	GO:0005515	protein binding	Molecular Function
AALB000791	AGAP009765-PA [Anopheles gambiae PEST]	NULL	Dymeclin [Source:Projected from Anopheles gambiae (AGAP009765) VB External Description;Acc:AGAP009765]	NULL	GO:0007030|GO:0016021|GO:0005794	Golgi organization|integral component of membrane|Golgi apparatus	Cellular Component|Cellular Component|Biological Process
AALB000792	AGAP009766-PA [Anopheles gambiae PEST]	NULL	NULL	NULL	GO:0004867	serine-type endopeptidase inhibitor activity	Molecular Function
AALB000793	NULL	NULL	NULL	NULL	NULL	NULL	NULL
AALB000794	Sodium- and chloride-dependent GABA transporter 1	Transporter [Source:UniProtKB/TrEMBL;Acc:A0A182F2W0]	solute carrier family 6 (neurotransmitter transporter, GABA) member [Source:Projected from Anopheles gambiae (AGAP009768) VB External Description;Acc:AGAP009768]	NULL	GO:0006836|GO:0005328|GO:0006812|GO:0016021	neurotransmitter transport|integral component of membrane|cation transport|neurotransmitter:sodium symporter activity	Cellular Component|Molecular Function|Biological Process|Biological Process
AALB000795	AGAP009769-PA [Anopheles gambiae PEST]	NULL	NULL	NULL	NULL	NULL	NULL
AALB000796	calcitonin receptor [Culex quinquefasciatus]	NULL	NULL	NULL	GO:0007186|GO:0004948|GO:0016021|GO:0007166	calcitonin receptor activity|cell surface receptor signaling pathway|G-protein coupled receptor signaling pathway|integral component of membrane	Cellular Component|Molecular Function|Biological Process|Biological Process
AALB000797	AGAP009771-PA [Anopheles gambiae PEST]	NULL	NULL	NULL	GO:0046872	metal ion binding	Molecular Function
AALB000798	PTCD3 mitochondrial	NULL	Protein PTCD3-like protein, mitochondrial [Source:Projected from Anopheles gambiae (AGAP009772) VB External Description;Acc:AGAP009772]	NULL	NULL	NULL	NULL
AALB000799	leucine-rich repeats and immunoglobulin-like domains 1	NULL	NULL	NULL	GO:0005515	protein binding	Molecular Function
AALB000800	AGAP009774-PA [Anopheles gambiae PEST]	NULL	NULL	NULL	GO:0016021	integral component of membrane	Cellular Component
AALB000801	AGAP009775-PA [Anopheles gambiae PEST]	NULL	NULL	NULL	GO:0005515	protein binding	Molecular Function
AALB000802	anoctamin-10 isoform X2 [Tribolium castaneum]	Anoctamin [Source:UniProtKB/TrEMBL;Acc:A0A182F2W8]	Anoctamin-10 [Source:Projected from Anopheles gambiae (AGAP009776) VB External Description;Acc:AGAP009776]	NULL	GO:0016021	integral component of membrane	Cellular Component
AALB000803	Mothers against decapentaplegic like 3	Mothers against decapentaplegic homolog [Source:UniProtKB/TrEMBL;Acc:A0A182F2W9]	mothers against decapentaplegic homolog 2/3 [Source:Projected from Anopheles gambiae (AGAP009777) VB External Description;Acc:AGAP009777]	NULL	GO:0005667|GO:0003700|GO:0005515|GO:0007179|GO:0006355|GO:0045449	transforming growth factor beta receptor signaling pathway|transcription factor activity, sequence-specific DNA binding|transcription factor complex|protein binding|regulation of transcription, DNA-templated	Cellular Component|Molecular Function|Molecular Function|Biological Process|Biological Process|Biological Process
AALB000804	vacuolar sorting-associated 13D	NULL	NULL	NULL	GO:0005667|GO:0003700|GO:0005515|GO:0007179|GO:0006355|GO:0045449	transforming growth factor beta receptor signaling pathway|transcription factor activity, sequence-specific DNA binding|transcription factor complex|protein binding|regulation of transcription, DNA-templated	Cellular Component|Molecular Function|Molecular Function|Biological Process|Biological Process|Biological Process
AALB000805	tar RNA binding [Culex quinquefasciatus]	NULL	loquacious [Source:VB Community Annotation;Acc:AALB000805]	NULL	GO:0003725|GO:0031054|GO:0035197|GO:0046782|GO:0035280|GO:0016442|GO:0030422	double-stranded RNA binding|miRNA loading onto RISC involved in gene silencing by miRNA|RISC complex|pre-miRNA processing|siRNA binding|production of siRNA involved in RNA interference|regulation of viral transcription	Cellular Component|Molecular Function|Molecular Function|Biological Process|Biological Process|Biological Process|Biological Process
AALB000806	AGAP009782-PA [Anopheles gambiae PEST]	NULL	methylosome protein [Source:Projected from Anopheles gambiae (AGAP009782) VB External Description;Acc:AGAP009782]	NULL	GO:0005515	protein binding	Molecular Function
AALB000807	short branched chain specific acyl- mitochondrial	NULL	short/branched chain acyl-CoA dehydrogenase [Source:Projected from Anopheles gambiae (AGAP009783) VB External Description;Acc:AGAP009783]	NULL	GO:0003995|GO:0006118|GO:0050660|GO:0055114	oxidation-reduction process|acyl-CoA dehydrogenase activity|flavin adenine dinucleotide binding|obsolete electron transport	Molecular Function|Molecular Function|Biological Process|Biological Process
AALB000808	Ovarian-specific serine threonine- kinase Lok	NULL	serine/threonine-protein kinase Chk2 [Source:Projected from Anopheles gambiae (AGAP008341) VB External Description;Acc:AGAP008341]	NULL	GO:0005524|GO:0005515|GO:0004672|GO:0006468	protein kinase activity|protein phosphorylation|protein binding|ATP binding	Molecular Function|Molecular Function|Molecular Function|Biological Process
AALB000809	trifunctional purine biosynthetic adenosine-3	Trifunctional purine biosynthetic protein adenosine-3 [Source:UniProtKB/TrEMBL;Acc:A0A182F2X5]	phosphoribosylamine--glycine ligase / phosphoribosylglycinamide formyltransfer [Source:Projected from Anopheles gambiae (AGAP009786) VB External Description;Acc:AGAP009786]	NULL	GO:0004644|GO:0005524|GO:0005737|GO:0004637|GO:0046872|GO:0006189|GO:0009113|GO:0009256|GO:0004641	cytoplasm|phosphoribosylformylglycinamidine cyclo-ligase activity|phosphoribosylglycinamide formyltransferase activity|purine nucleobase biosynthetic process|'de novo' IMP biosynthetic process|metal ion binding|phosphoribosylamine-glycine ligase activity|10-formyltetrahydrofolate metabolic process|ATP binding	Cellular Component|Molecular Function|Molecular Function|Molecular Function|Molecular Function|Molecular Function|Biological Process|Biological Process|Biological Process
AALB000810	dnaJ homolog subfamily C member 28	NULL	DnaJ (Hsp40) homolog, subfamily C, member [Source:Projected from Anopheles gambiae (AGAP009787) VB External Description;Acc:AGAP009787]	NULL	GO:0017119|GO:0006890|GO:0048213|GO:0007030|GO:0000301	Golgi transport complex|retrograde transport, vesicle recycling within Golgi|Golgi organization|Golgi vesicle prefusion complex stabilization|retrograde vesicle-mediated transport, Golgi to ER	Cellular Component|Biological Process|Biological Process|Biological Process|Biological Process
AALB000811	translocation SEC62 isoform X2	NULL	translocation protein SEC62 [Source:Projected from Anopheles gambiae (AGAP009788) VB External Description;Acc:AGAP009788]	NULL	GO:0015031|GO:0016021|GO:0008565	protein transport|protein transporter activity|integral component of membrane	Cellular Component|Molecular Function|Biological Process
AALB000812	pickpocket 10 [Drosophila melanogaster]	NULL	NULL	NULL	GO:0006814|GO:0016020|GO:0005272	sodium channel activity|membrane|sodium ion transport	Cellular Component|Molecular Function|Biological Process
AALB000813	AGAP009790-PA [Anopheles gambiae PEST]	NULL	cuticular protein [Source:Projected from Anopheles gambiae (AGAP009790) VB Community Annotation;Acc:AGAP009790]	NULL	GO:0008061|GO:0006030|GO:0005576	extracellular region|chitin binding|chitin metabolic process	Cellular Component|Molecular Function|Biological Process
AALB000814	membrane metallo-endopeptidase-like 1 [Bactrocera cucurbitae]	NULL	neprilysin, neutral endopeptidase [Source:Projected from Anopheles gambiae (AGAP009791) VB Community Annotation;Acc:AGAP009791]	NULL	GO:0006508|GO:0008355|GO:0004222	olfactory learning|metalloendopeptidase activity|proteolysis	Molecular Function|Biological Process|Biological Process
AALB000815	Importin subunit alpha	Importin subunit alpha [Source:UniProtKB/TrEMBL;Acc:A0A182F2Y1]	importin subunit alpha-2 [Source:Projected from Anopheles gambiae (AGAP009792) VB External Description;Acc:AGAP009792]	NULL	GO:0005634|GO:0005515|GO:0005737|GO:0006606|GO:0008565	cytoplasm|nucleus|protein transporter activity|protein binding|protein import into nucleus	Cellular Component|Cellular Component|Molecular Function|Molecular Function|Biological Process
AALB000816	GM12024 [Drosophila sechellia]	NULL	NULL	NULL	GO:0004930|GO:0005515|GO:0007186|GO:0016020	membrane|G-protein coupled receptor activity|G-protein coupled receptor signaling pathway|protein binding	Cellular Component|Molecular Function|Molecular Function|Biological Process
AALB000817	AAEL008238-PA [Aedes aegypti]	NULL	NULL	NULL	GO:0005515	protein binding	Molecular Function
AALB000818	GM17938 [Drosophila sechellia]	NULL	NULL	NULL	GO:0016021|GO:0022008	neurogenesis|integral component of membrane	Cellular Component|Biological Process
AALB000819	AGAP009795-PA [Anopheles gambiae PEST]	NULL	NULL	NULL	GO:0016021	integral component of membrane	Cellular Component
AALB000820	AGAP009796-PA [Anopheles gambiae PEST]	NULL	NULL	NULL	GO:0005515|GO:0005509	protein binding|calcium ion binding	Molecular Function|Molecular Function
AALB000821	AGAP009797-PA [Anopheles gambiae PEST]	NULL	NULL	NULL	NULL	NULL	NULL
AALB000822	cGMP-dependent kinase 1 isoform X1 [Stomoxys calcitrans]	NULL	protein kinase, cGMP-dependent [Source:Projected from Anopheles gambiae (AGAP009798) VB External Description;Acc:AGAP009798]	NULL	GO:0005524|GO:0009069|GO:0004674|GO:0006468	protein serine/threonine kinase activity|serine family amino acid metabolic process|protein phosphorylation|ATP binding	Molecular Function|Molecular Function|Biological Process|Biological Process
AALB000823	ATP-binding cassette sub-family C member Sur	NULL	ATP-binding cassette transporter (ABC transporter) family C member [Source:Projected from Anopheles gambiae (AGAP009799) VB Community Annotation;Acc:AGAP009799]	NULL	GO:0005524|GO:0042626|GO:0055085|GO:0016021	transmembrane transport|integral component of membrane|ATP binding|ATPase activity, coupled to transmembrane movement of substances	Cellular Component|Molecular Function|Molecular Function|Biological Process
AALB000824	AGAP009799-PA [Anopheles gambiae PEST]	NULL	NULL	NULL	GO:0005524|GO:0042626|GO:0055085|GO:0016021	transmembrane transport|integral component of membrane|ATP binding|ATPase activity, coupled to transmembrane movement of substances	Cellular Component|Molecular Function|Molecular Function|Biological Process
AALB000825	AGAP009800-PA [Anopheles gambiae PEST]	NULL	NULL	NULL	NULL	NULL	NULL
AALB000829	enolase	NULL	enolase [Source:Projected from Anopheles gambiae (AGAP007827) VB External Description;Acc:AGAP007827]	NULL	GO:0000287|GO:0004634|GO:0006094|GO:0009094|GO:0000162|GO:0006571|GO:0006096|GO:0000015	magnesium ion binding|L-phenylalanine biosynthetic process|tyrosine biosynthetic process|phosphopyruvate hydratase complex|glycolytic process|gluconeogenesis|phosphopyruvate hydratase activity|tryptophan biosynthetic process	Cellular Component|Molecular Function|Molecular Function|Biological Process|Biological Process|Biological Process|Biological Process|Biological Process
AALB000830	AGAP007828-PA [Anopheles gambiae PEST]	NULL	NULL	NULL	GO:0006888|GO:0016787	ER to Golgi vesicle-mediated transport|hydrolase activity	Molecular Function|Biological Process
AALB000831	pre-mrna-splicing factor slu7	NULL	pre-mRNA-processing factor SLU7 [Source:Projected from Anopheles gambiae (AGAP004776) VB External Description;Acc:AGAP004776]	NULL	GO:0000386|GO:0000375|GO:0005681	second spliceosomal transesterification activity|spliceosomal complex|RNA splicing, via transesterification reactions	Cellular Component|Molecular Function|Biological Process
AALB000832	AGAP007830-PA [Anopheles gambiae PEST]	NULL	NULL	NULL	NULL	NULL	NULL
AALB000833	AGAP007831-PA [Anopheles gambiae PEST]	NULL	NULL	NULL	GO:0016021	integral component of membrane	Cellular Component
AALB000834	AGAP007832-PA [Anopheles gambiae PEST]	NULL	PRKCA-binding protein [Source:Projected from Anopheles gambiae (AGAP007832) VB External Description;Acc:AGAP007832]	NULL	GO:0019904	protein domain specific binding	Molecular Function
AALB000835	AGAP007833-PA [Anopheles gambiae PEST]	NULL	NULL	NULL	NULL	NULL	NULL
AALB000836	water dikinase	NULL	selenide, water dikinase [Source:Projected from Anopheles gambiae (AGAP007967) VB External Description;Acc:AGAP007967]	NULL	GO:0008283|GO:0005524|GO:0004756|GO:0010906|GO:0016260|GO:0008284|GO:0006541|GO:0007444|GO:0022008|GO:0016310|GO:0007005|GO:2000378	mitochondrion organization|imaginal disc development|positive regulation of cell proliferation|cell proliferation|regulation of glucose metabolic process|selenocysteine biosynthetic process|selenide, water dikinase activity|glutamine metabolic process|neurogenesis|ATP binding|phosphorylation|negative regulation of reactive oxygen species metabolic process	Molecular Function|Molecular Function|Biological Process|Biological Process|Biological Process|Biological Process|Biological Process|Biological Process|Biological Process|Biological Process|Biological Process|Biological Process
AALB000837	ATP synthase subunit mitochondrial	ATP synthase subunit gamma [Source:UniProtKB/TrEMBL;Acc:A0A182F302]	F-type H+-transporting ATPase subunit gamma [Source:Projected from Anopheles gambiae (AGAP007966) VB External Description;Acc:AGAP007966]	NULL	GO:0045261|GO:0015986|GO:0046933	ATP synthesis coupled proton transport|proton-transporting ATP synthase activity, rotational mechanism|proton-transporting ATP synthase complex, catalytic core F(1)	Cellular Component|Molecular Function|Biological Process
AALB000838	AGAP007964-PA [Anopheles gambiae PEST]	NULL	NULL	NULL	NULL	NULL	NULL
AALB000839	sarcoplasmic calcium-binding 1 isoform X2	NULL	NULL	NULL	GO:0005509	calcium ion binding	Molecular Function
AALB000840	#NAME?	NULL	protein-cysteine N-palmitoyltransferase porcupine [Source:Projected from Anopheles gambiae (AGAP007962) VB External Description;Acc:AGAP007962]	NULL	GO:0005789|GO:1990698|GO:0016021|GO:0016055|GO:0045234	palmitoleoyltransferase activity|endoplasmic reticulum membrane|Wnt signaling pathway|integral component of membrane|protein palmitoleylation	Cellular Component|Cellular Component|Molecular Function|Biological Process|Biological Process
AALB000841	AGAP007960-PA [Anopheles gambiae PEST]	NULL	NULL	NULL	GO:0016021|GO:0009235	cobalamin metabolic process|integral component of membrane	Cellular Component|Biological Process
AALB000842	NULL	NULL	NULL	NULL	NULL	NULL	NULL
AALB000843	hypothetical protein AND_002396	NULL	NULL	NULL	NULL	NULL	NULL
AALB000844	partial [Anopheles gambiae]	NULL	NULL	NULL	NULL	NULL	NULL
AALB000845	peroxisomal acyl-coenzyme A oxidase 3 isoform X1	NULL	NULL	NULL	GO:0003995|GO:0006637|GO:0005777|GO:0003997|GO:0006635|GO:0006118	acyl-CoA oxidase activity|acyl-CoA dehydrogenase activity|fatty acid beta-oxidation|peroxisome|obsolete electron transport|acyl-CoA metabolic process	Cellular Component|Molecular Function|Molecular Function|Biological Process|Biological Process|Biological Process
AALB000846	AGAP007956-PA [Anopheles gambiae PEST]	NULL	NULL	NULL	GO:0003676|GO:0005634|GO:0008270	nucleic acid binding|nucleus|zinc ion binding	Cellular Component|Molecular Function|Molecular Function
AALB000847	AAEL008833-PA [Aedes aegypti]	NULL	NULL	NULL	NULL	NULL	NULL
AALB000848	RING finger 10	NULL	NULL	NULL	GO:0008270|GO:0005515	protein binding|zinc ion binding	Molecular Function|Molecular Function
AALB000849	cyclin-Y 1	NULL	Cyclin-Y [Source:Projected from Anopheles gambiae (AGAP008969) VB External Description;Acc:AGAP008969]	NULL	GO:0019901|GO:0000079	protein kinase binding|regulation of cyclin-dependent protein serine/threonine kinase activity	Molecular Function|Biological Process
AALB000850	AGAP008970-PA [Anopheles gambiae PEST]	NULL	NULL	NULL	GO:0005515	protein binding	Molecular Function
AALB000851	cornichon	NULL	protein cornichon homolog [Source:Projected from Anopheles gambiae (AGAP008974) VB External Description;Acc:AGAP008974]	NULL	GO:0016021|GO:0006810	transport|integral component of membrane	Cellular Component|Biological Process
AALB000852	NULL	NULL	NULL	NULL	NULL	NULL	NULL
AALB000853	held out wings isoform X1	NULL	NULL	NULL	GO:0006417|GO:0003727	single-stranded RNA binding|regulation of translation	Molecular Function|Biological Process
AALB000854	hyperpolarization activated cyclic nucleotide-gated potassium channel [Culex quinquefasciatus]	NULL	hyperpolarization activated cyclic nucleotide-gated potassium channel [Source:Projected from Anopheles gambiae (AGAP008976) VB External Description;Acc:AGAP008976]	NULL	GO:0006813|GO:0005249|GO:0042391|GO:0034220|GO:0008076	regulation of membrane potential|voltage-gated potassium channel complex|voltage-gated potassium channel activity|ion transmembrane transport|potassium ion transport	Molecular Function|Biological Process|Biological Process|Biological Process|Cellular Component
AALB000855	ATP-dependent DNA helicase partial	NULL	ATP-dependent DNA helicase HFM1/MER3 [Source:Projected from Anopheles gambiae (AGAP009060) VB External Description;Acc:AGAP009060]	NULL	GO:0003676|GO:0005524	nucleic acid binding|ATP binding	Molecular Function|Molecular Function
AALB000856	glia maturation factor beta isoform X2	NULL	Glia maturation factor beta [Source:Projected from Anopheles gambiae (AGAP009059) VB External Description;Acc:AGAP009059]	NULL	GO:0003779|GO:0005622|GO:0034316|GO:0071933	Arp2/3 complex binding|negative regulation of Arp2/3 complex-mediated actin nucleation|intracellular|actin binding	Cellular Component|Molecular Function|Molecular Function|Biological Process
AALB000857	exocyst complex component 3	NULL	NULL	NULL	GO:0006887|GO:0000145	exocyst|exocytosis	Cellular Component|Biological Process
AALB000858	NULL	NULL	NULL	NULL	NULL	NULL	NULL
AALB000859	GL18767 [Drosophila persimilis]	NULL	NULL	NULL	GO:0035282|GO:0007297|GO:0008340|GO:0007476|GO:0009996|GO:0008101|GO:0045746|GO:0045449|GO:0005667|GO:0003700|GO:0030307|GO:0005829|GO:0001709|GO:0042803|GO:0016319|GO:0002052|GO:0006355|GO:0007422|GO:0046843|GO:0035071|GO:0042246|GO:0001751|GO:0005634|GO:0043066|GO:0030431	transcription factor activity, sequence-specific DNA binding|ovarian follicle cell migration|salivary gland cell autophagic cell death|peripheral nervous system development|dorsal appendage formation|cytosol|transcription factor complex|nucleus|regulation of transcription, DNA-templated|negative regulation of apoptotic process|sleep|positive regulation of neuroblast proliferation|tissue regenerat…	Cellular Component|Cellular Component|Molecular Function|Molecular Function|Biological Process|Biological Process|Biological Process|Biological Process|Biological Process|Biological Process|Biological Process|Biological Process|Biological Process|Biological Process|Biological Process|Biological Process|Biological Process|Biological Process|Biological Process|Biological Process|Biological Process|…
AALB000860	AAEL007682-PA [Aedes aegypti]	NULL	NULL	NULL	GO:0005667|GO:0003700|GO:0006355|GO:0045449	transcription factor activity, sequence-specific DNA binding|transcription factor complex|regulation of transcription, DNA-templated	Molecular Function|Biological Process|Cellular Component|Biological Process
AALB000861	solute carrier organic anion transporter family member 1A1 isoform X2 [Bactrocera cucurbitae]	NULL	NULL	NULL	GO:0005515|GO:0016020|GO:0006810|GO:0005215	transporter activity|membrane|transport|protein binding	Cellular Component|Molecular Function|Molecular Function|Biological Process
AALB000862	solute carrier organic anion transporter family member 2A1 [Stomoxys calcitrans]	Solute carrier organic anion transporter family member [Source:UniProtKB/TrEMBL;Acc:A0A182F327]	NULL	NULL	GO:0005887|GO:0043252|GO:0015347	sodium-independent organic anion transport|integral component of plasma membrane|sodium-independent organic anion transmembrane transporter activity	Cellular Component|Molecular Function|Biological Process
AALB000863	F-box WD repeat-containing 5 isoform X2 [Stomoxys calcitrans]	NULL	NULL	NULL	GO:0005515|GO:0003824	catalytic activity|protein binding	Molecular Function|Molecular Function
AALB000864	Zinc finger CCCH domain-containing 11A	NULL	NULL	NULL	GO:0046872	metal ion binding	Molecular Function
AALB000865	AGAP008113-PA [Anopheles gambiae PEST]	NULL	NULL	NULL	NULL	NULL	NULL
AALB000866	NADH dehydrogenase [ubiquinone] flavo mitochondrial	NULL	NULL	NULL	GO:0005524|GO:0006814|GO:0015992|GO:0010181|GO:0051287|GO:0006120|GO:0008137|GO:0004672|GO:0051539|GO:0006468|GO:0006744	FMN binding|4 iron, 4 sulfur cluster binding|proton transport|NAD binding|ubiquinone biosynthetic process|protein kinase activity|NADH dehydrogenase (ubiquinone) activity|mitochondrial electron transport, NADH to ubiquinone|protein phosphorylation|sodium ion transport|ATP binding	Molecular Function|Molecular Function|Molecular Function|Molecular Function|Molecular Function|Molecular Function|Biological Process|Biological Process|Biological Process|Biological Process|Biological Process
AALB000867	tribbles homolog 2-like	NULL	NULL	NULL	GO:0005524|GO:0004672|GO:0006468	protein kinase activity|protein phosphorylation|ATP binding	Molecular Function|Molecular Function|Biological Process
AALB000868	regulatory-associated of mTOR isoform X2	NULL	TORC1 growth control complex subunit Kog1 [Source:Projected from Anopheles gambiae (AGAP010035) VB External Description;Acc:AGAP010035]	NULL	GO:0005515|GO:0031929|GO:0031931	TORC1 complex|TOR signaling|protein binding	Cellular Component|Molecular Function|Biological Process
AALB000869	mediator of RNA polymerase II transcription subunit 6	NULL	mediator of RNA polymerase II transcription subunit [Source:Projected from Anopheles gambiae (AGAP010034) VB Community Annotation;Acc:AGAP010034]	NULL	GO:0070847|GO:0051123|GO:0016592|GO:0001128|GO:0006357	regulation of transcription from RNA polymerase II promoter|RNA polymerase II transcription coactivator activity involved in preinitiation complex assembly|RNA polymerase II transcriptional preinitiation complex assembly|mediator complex|core mediator complex	Cellular Component|Cellular Component|Molecular Function|Biological Process|Biological Process
AALB000870	spindle and kinetochore-associated 1-like	NULL	NULL	NULL	GO:0051301|GO:0045298|GO:0007059|GO:0008017	chromosome segregation|microtubule binding|cell division|tubulin complex	Molecular Function|Biological Process|Biological Process|Cellular Component
AALB000871	AGAP010031-PA [Anopheles gambiae PEST]	NULL	testis specific tektin [Source:Projected from Anopheles gambiae (AGAP010031) VB External Description;Acc:AGAP010031]	NULL	NULL	NULL	NULL
AALB000872	transcription factor	NULL	NULL	NULL	GO:0005634|GO:0005667|GO:0003700|GO:0006355|GO:0043565|GO:0045449	transcription factor activity, sequence-specific DNA binding|sequence-specific DNA binding|transcription factor complex|nucleus|regulation of transcription, DNA-templated	Cellular Component|Molecular Function|Molecular Function|Biological Process|Cellular Component|Biological Process
AALB000873	NULL	NULL	NULL	NULL	NULL	NULL	NULL
AALB000874	transmembrane 9 superfamily member 4	NULL	NULL	NULL	GO:0003677|GO:0008270|GO:0016021|GO:0003917|GO:0005694|GO:0006265	chromosome|DNA topological change|integral component of membrane|DNA topoisomerase type I activity|DNA binding|zinc ion binding	Cellular Component|Cellular Component|Molecular Function|Molecular Function|Molecular Function|Biological Process
AALB000875	probable phospholipid-transporting ATPase VD isoform X1 [Ceratitis capitata]	Phospholipid-transporting ATPase [Source:UniProtKB/TrEMBL;Acc:A0A182F340]	phospholipid-translocating ATPase [Source:Projected from Anopheles gambiae (AGAP010026) VB External Description;Acc:AGAP010026]	NULL	GO:0000287|GO:0005524|GO:0006812|GO:0015917|GO:0016021|GO:0004012	aminophospholipid transport|magnesium ion binding|phospholipid-translocating ATPase activity|integral component of membrane|ATP binding|cation transport	Cellular Component|Molecular Function|Molecular Function|Molecular Function|Biological Process|Biological Process
AALB000876	AGAP010027-PA [Anopheles gambiae PEST]	NULL	NULL	NULL	NULL	NULL	NULL
AALB000877	AGAP010027-PA [Anopheles gambiae PEST]	NULL	NULL	NULL	NULL	NULL	NULL
AALB000878	probable phospholipid-transporting ATPase VA isoform X1 [Stomoxys calcitrans]	NULL	NULL	NULL	GO:0000287|GO:0005524|GO:0006812|GO:0015917|GO:0016021|GO:0004012	aminophospholipid transport|magnesium ion binding|phospholipid-translocating ATPase activity|integral component of membrane|ATP binding|cation transport	Cellular Component|Molecular Function|Molecular Function|Molecular Function|Biological Process|Biological Process
AALB000879	rab GDP dissociation inhibitor alpha	NULL	Rab GDP dissociation inhibitor beta [Source:Projected from Anopheles gambiae (AGAP010025) VB External Description;Acc:AGAP010025]	NULL	GO:0005093|GO:0016491|GO:0007264|GO:0015031|GO:0055114	protein transport|oxidation-reduction process|small GTPase mediated signal transduction|Rab GDP-dissociation inhibitor activity|oxidoreductase activity	Molecular Function|Molecular Function|Biological Process|Biological Process|Biological Process
AALB000880	acyl- synthetase family member 4 homolog isoform X1 [Musca domestica]	NULL	acyl-CoA synthetase [Source:Projected from Anopheles gambiae (AGAP010071) VB External Description;Acc:AGAP010071]	NULL	GO:0003824|GO:0008152	catalytic activity|metabolic process	Molecular Function|Biological Process
AALB000881	dumpy [Culex quinquefasciatus]	NULL	NULL	NULL	GO:0005509|GO:0016021|GO:0002064|GO:0022404|GO:0042335	cuticle development|epithelial cell development|molting cycle process|integral component of membrane|calcium ion binding	Cellular Component|Molecular Function|Biological Process|Biological Process|Biological Process
AALB000882	AAEL012910-PA [Aedes aegypti]	NULL	NULL	NULL	GO:0005515|GO:0005509	protein binding|calcium ion binding	Molecular Function|Molecular Function
AALB000883	RUS1 family C16orf58 homolog	NULL	NULL	NULL	GO:0016021	integral component of membrane	Cellular Component
AALB000884	RWD domain-containing 4	NULL	RWD domain-containing protein 4A [Source:Projected from Anopheles gambiae (AGAP010019) VB External Description;Acc:AGAP010019]	NULL	GO:0005515	protein binding	Molecular Function
AALB000885	probable DNA replication complex GINS PSF2	NULL	DNA replication complex GINS protein pSF2 [Source:Projected from Anopheles gambiae (AGAP010018) VB External Description;Acc:AGAP010018]	NULL	GO:0005634|GO:0006260	DNA replication|nucleus	Cellular Component|Biological Process
AALB000886	TNF receptor-associated factor 4	NULL	TNF receptor-associated factor [Source:Projected from Anopheles gambiae (AGAP010017) VB External Description;Acc:AGAP010017]	NULL	GO:0004842|GO:0008270|GO:0005515|GO:0007250|GO:0046330|GO:0042981|GO:0016567	positive regulation of JNK cascade|activation of NF-kappaB-inducing kinase activity|protein ubiquitination|ubiquitin-protein transferase activity|protein binding|regulation of apoptotic process|zinc ion binding	Molecular Function|Molecular Function|Molecular Function|Biological Process|Biological Process|Biological Process|Biological Process
AALB000887	AGAP010016-PA [Anopheles gambiae PEST]	NULL	cytochrome b5 domain-containing protein [Source:Projected from Anopheles gambiae (AGAP010016) VB External Description;Acc:AGAP010016]	NULL	NULL	NULL	NULL
AALB000888	tachykinins isoform X2 [Megachile rotundata]	NULL	NULL	NULL	NULL	NULL	NULL
AALB000889	neuronal a [Culex quinquefasciatus]	NULL	NULL	NULL	GO:0005515	protein binding	Molecular Function
AALB000890	AGAP010013-PA [Anopheles gambiae PEST]	NULL	NULL	NULL	GO:0016021	integral component of membrane	Cellular Component
AALB000891	leucine-rich repeat and calponin homology domain-containing 1 isoform X2	NULL	NULL	NULL	NULL	NULL	NULL
AALB000892	tumor suppressor candidate 3	NULL	NULL	NULL	GO:0016021|GO:0016740	transferase activity|integral component of membrane	Cellular Component|Molecular Function
AALB000893	AGAP010009-PA [Anopheles gambiae PEST]	NULL	NULL	NULL	GO:0046872	metal ion binding	Molecular Function
AALB000894	AGAP010008-PA [Anopheles gambiae PEST]	NULL	PI-PLC X domain-containing protein [Source:Projected from Anopheles gambiae (AGAP010008) VB External Description;Acc:AGAP010008]	NULL	GO:0047396|GO:0006650|GO:0008081	glycerophospholipid metabolic process|phosphoric diester hydrolase activity|glycosylphosphatidylinositol diacylglycerol-lyase activity	Molecular Function|Molecular Function|Biological Process
AALB000895	coiled-coil domain-containing 47	NULL	Coiled-coil domain-containing protein [Source:Projected from Anopheles gambiae (AGAP010007) VB External Description;Acc:AGAP010007]	NULL	GO:0005509|GO:0016021|GO:0005783	integral component of membrane|endoplasmic reticulum|calcium ion binding	Cellular Component|Cellular Component|Molecular Function
AALB000896	dyslexia-associated KIAA0319	NULL	NULL	NULL	GO:0006508|GO:0016021|GO:0008233	peptidase activity|integral component of membrane|proteolysis	Cellular Component|Molecular Function|Biological Process
AALB000897	AGAP008640-PA [Anopheles gambiae PEST]	NULL	NULL	NULL	GO:0016021	integral component of membrane	Cellular Component
AALB000898	AGAP008642-PA [Anopheles gambiae PEST]	NULL	NULL	NULL	GO:0016021	integral component of membrane	Cellular Component
AALB000899	probable G- coupled receptor CG31760	NULL	NULL	NULL	GO:0004930|GO:0007186|GO:0016021|GO:0005886	G-protein coupled receptor activity|G-protein coupled receptor signaling pathway|plasma membrane|integral component of membrane	Cellular Component|Cellular Component|Molecular Function|Biological Process
AALB000900	gambicin [Anopheles gambiae]	NULL	gambicin anti-microbial peptide [Source:Projected from Anopheles gambiae (AGAP008645) VB Community Annotation;Acc:AGAP008645]	NULL	NULL	NULL	NULL
AALB000901	dual 3 ,5 -cyclic-AMP and -GMP phosphodiesterase 11-like isoform X5 [Apis florea]	Phosphodiesterase [Source:UniProtKB/TrEMBL;Acc:A0A182F366]	CGMP-specific 3',5'-cyclic phosphodiesterase [Source:Projected from Anopheles gambiae (AGAP008646) VB External Description;Acc:AGAP008646]	NULL	GO:0005515|GO:0007165|GO:0006144|GO:0004114	signal transduction|protein binding|3',5'-cyclic-nucleotide phosphodiesterase activity|purine nucleobase metabolic process	Molecular Function|Molecular Function|Biological Process|Biological Process
AALB000902	CD63 antigen [Bactrocera dorsalis]	Tetraspanin [Source:UniProtKB/TrEMBL;Acc:A0A182F367]	Tetraspanin 29fb [Source:Projected from Anopheles gambiae (AGAP008647) VB External Description;Acc:AGAP008647]	NULL	GO:0016021	integral component of membrane	Cellular Component
AALB000903	AGAP008649-PA [Anopheles gambiae PEST]	NULL	Enterokinase light chain [Source:Projected from Anopheles gambiae (AGAP008649) VB External Description;Acc:AGAP008649]	NULL	GO:0006508|GO:0004252	proteolysis|serine-type endopeptidase activity	Molecular Function|Biological Process
AALB000904	AGAP008650-PA [Anopheles gambiae PEST]	NULL	NULL	NULL	GO:0050796|GO:0005515|GO:0016021|GO:0017158	regulation of calcium ion-dependent exocytosis|integral component of membrane|protein binding|regulation of insulin secretion	Cellular Component|Molecular Function|Biological Process|Biological Process
AALB000905	AGAP008651-PA [Anopheles gambiae PEST]	NULL	cryptochrome [Source:Projected from Anopheles gambiae (AGAP008651) VB External Description;Acc:AGAP008651]	NULL	GO:0006281|GO:0003914	DNA (6-4) photolyase activity|DNA repair	Molecular Function|Biological Process
AALB000906	probable NADH dehydrogenase [ubiquinone] 1 alpha subcomplex subunit 12	NADH dehydrogenase [ubiquinone] 1 alpha subcomplex subunit 12 [Source:UniProtKB/TrEMBL;Acc:A0A182F371]	NADH dehydrogenase (ubiquinone) 1 alpha subcomplex [Source:Projected from Anopheles gambiae (AGAP008653) VB External Description;Acc:AGAP008653]	NULL	GO:0006814|GO:0006118|GO:0015992|GO:0006120|GO:0009055|GO:0016020|GO:0008137|GO:0006744	membrane|proton transport|ubiquinone biosynthetic process|NADH dehydrogenase (ubiquinone) activity|mitochondrial electron transport, NADH to ubiquinone|electron carrier activity|sodium ion transport|obsolete electron transport	Cellular Component|Molecular Function|Molecular Function|Biological Process|Biological Process|Biological Process|Biological Process|Biological Process
AALB000907	CD109 antigen [Culex quinquefasciatus]	NULL	NULL	NULL	GO:0005615|GO:0004866	extracellular space|endopeptidase inhibitor activity	Cellular Component|Molecular Function
AALB000908	lachesin [Pediculus humanus corporis]	NULL	NULL	NULL	GO:0016021	integral component of membrane	Cellular Component
AALB000909	AGAP000328-PA [Anopheles gambiae PEST]	NULL	NULL	NULL	GO:0019233	sensory perception of pain	Biological Process
AALB000910	AGAP008656-PA [Anopheles gambiae PEST]	NULL	semaphorin [Source:Projected from Anopheles gambiae (AGAP008656) VB External Description;Acc:AGAP008656]	NULL	GO:0005515|GO:0016020	membrane|protein binding	Cellular Component|Molecular Function
AALB000911	AGAP010772-PA [Anopheles gambiae PEST]	NULL	NULL	NULL	GO:0006508|GO:0004252	proteolysis|serine-type endopeptidase activity	Molecular Function|Biological Process
AALB000912	ubiquitin FUBI	NULL	NULL	NULL	GO:0003735|GO:0042254|GO:0005840|GO:0006412	translation|ribosome|structural constituent of ribosome|ribosome biogenesis	Cellular Component|Molecular Function|Biological Process|Biological Process
AALB000913	AGAP008658-PA [Anopheles gambiae PEST]	NULL	NULL	NULL	NULL	NULL	NULL
AALB000914	NULL	NULL	NULL	NULL	NULL	NULL	NULL
AALB000915	AGAP008659-PA [Anopheles gambiae PEST]	NULL	NULL	NULL	GO:0016021	integral component of membrane	Cellular Component
AALB000916	peptidylprolyl isomerase domain and WD repeat-containing 1 isoform X2	NULL	peptidylprolyl isomerase domain and WD repeat-containing protein [Source:Projected from Anopheles gambiae (AGAP008660) VB External Description;Acc:AGAP008660]	NULL	GO:0003755|GO:0005515|GO:0000413|GO:0006457	protein peptidyl-prolyl isomerization|protein folding|protein binding|peptidyl-prolyl cis-trans isomerase activity	Molecular Function|Molecular Function|Biological Process|Biological Process
AALB000917	AGAP008661-PA [Anopheles gambiae PEST]	NULL	NULL	NULL	NULL	NULL	NULL
AALB000918	UDP-glucose 4-epimerase-like [Bombus impatiens]	NULL	NULL	NULL	GO:0003978|GO:0016021|GO:0009225|GO:0006012|GO:0009117	nucleotide metabolic process|nucleotide-sugar metabolic process|UDP-glucose 4-epimerase activity|integral component of membrane|galactose metabolic process	Cellular Component|Molecular Function|Biological Process|Biological Process|Biological Process
AALB000919	methyltransferase 4 isoform X1 [Linepithema humile]	NULL	NULL	NULL	GO:0003676|GO:0008168|GO:0006139|GO:0032259	methyltransferase activity|methylation|nucleic acid binding|nucleobase-containing compound metabolic process	Molecular Function|Molecular Function|Biological Process|Biological Process
AALB000920	lipid phosphate phosphohydrolase 1-like isoform X2	NULL	uncharacterized protein CG11426 [Source:Projected from Anopheles gambiae (AGAP008666) VB External Description;Acc:AGAP008666]	NULL	GO:0046839|GO:0005887|GO:0007165|GO:0006644|GO:0042577	lipid phosphatase activity|phospholipid metabolic process|signal transduction|phospholipid dephosphorylation|integral component of plasma membrane	Cellular Component|Molecular Function|Biological Process|Biological Process|Biological Process
AALB000921	Peroxisomal multifunctional enzyme type 2	NULL	Hydroxysteroid (17-beta) dehydrogenase [Source:Projected from Anopheles gambiae (AGAP008667) VB External Description;Acc:AGAP008667]	NULL	GO:0016491	oxidoreductase activity	Molecular Function
AALB000922	glutathione S-transferase C-terminal domain-containing homolog	NULL	NULL	NULL	GO:0005737	cytoplasm	Cellular Component
AALB000923	AGAP008671-PA [Anopheles gambiae PEST]	NULL	NULL	NULL	GO:0005634	nucleus	Cellular Component
AALB000924	AGAP008674-PA [Anopheles gambiae PEST]	NULL	transcription factor TFIIIB component B'' [Source:Projected from Anopheles gambiae (AGAP008674) VB External Description;Acc:AGAP008674]	NULL	GO:0003677|GO:0000126|GO:0006359|GO:0001026	TFIIIB-type transcription factor activity|transcription factor TFIIIB complex|regulation of transcription from RNA polymerase III promoter|DNA binding	Cellular Component|Molecular Function|Molecular Function|Biological Process
AALB000925	AGAP008677-PA [Anopheles gambiae PEST]	NULL	NULL	NULL	GO:0005634|GO:0005737|GO:0032793	cytoplasm|positive regulation of CREB transcription factor activity|nucleus	Cellular Component|Cellular Component|Biological Process
AALB000926	Wnt-4-like isoform X2	Protein Wnt [Source:UniProtKB/TrEMBL;Acc:A0A182F391]	Wingless-type MMTV integration site family, member 5B [Source:Projected from Anopheles gambiae (AGAP008678) VB External Description;Acc:AGAP008678]	NULL	GO:0007275|GO:0016055|GO:0005576|GO:0005102	multicellular organism development|Wnt signaling pathway|receptor binding|extracellular region	Cellular Component|Molecular Function|Biological Process|Biological Process
AALB000927	ubiquitin-conjugating enzyme e2 r2	NULL	ubiquitin-conjugating enzyme E2 R [Source:Projected from Anopheles gambiae (AGAP008680) VB External Description;Acc:AGAP008680]	NULL	GO:0005524|GO:0061630|GO:0043161|GO:0031625|GO:0005737|GO:0016567	cytoplasm|protein ubiquitination|ubiquitin protein ligase activity|proteasome-mediated ubiquitin-dependent protein catabolic process|ATP binding|ubiquitin protein ligase binding	Cellular Component|Molecular Function|Molecular Function|Molecular Function|Biological Process|Biological Process
AALB000928	cytochrome P450 307a1-like	NULL	cytochrome P450 [Source:Projected from Anopheles gambiae (AGAP008682) VB Community Annotation;Acc:AGAP008682]	cytochrome_P450_(1-to-1_orthology_with_AgCYP307B1)__[edit]	GO:0005506|GO:0016705|GO:0055114|GO:0020037	iron ion binding|oxidation-reduction process|heme binding|oxidoreductase activity, acting on paired donors, with incorporation or reduction of molecular oxygen	Molecular Function|Molecular Function|Molecular Function|Biological Process
AALB000929	adenylate cyclase type 10-like	NULL	adenylate cyclase [Source:Projected from Anopheles gambiae (AGAP008683) VB External Description;Acc:AGAP008683]	NULL	GO:0016849|GO:0005622|GO:0009190|GO:0035556	phosphorus-oxygen lyase activity|cyclic nucleotide biosynthetic process|intracellular signal transduction|intracellular	Cellular Component|Molecular Function|Biological Process|Biological Process
AALB000930	juvenile hormone epoxide hydrolase 1 [Culex quinquefasciatus]	NULL	NULL	NULL	GO:0003824	catalytic activity	Molecular Function
AALB000931	actin 6B	NULL	actin-like protein 6B [Source:Projected from Anopheles gambiae (AGAP008687) VB External Description;Acc:AGAP008687]	NULL	GO:0006281|GO:0006338|GO:0035267|GO:0006355|GO:0031011	chromatin remodeling|DNA repair|Ino80 complex|NuA4 histone acetyltransferase complex|regulation of transcription, DNA-templated	Cellular Component|Cellular Component|Biological Process|Biological Process|Biological Process
AALB000932	AAEL011319-PA [Aedes aegypti]	NULL	NULL	NULL	NULL	NULL	NULL
AALB000933	AGAP008689-PA [Anopheles gambiae PEST]	NULL	NULL	NULL	GO:0007605|GO:0036157|GO:0003341	outer dynein arm|cilium movement|sensory perception of sound	Cellular Component|Biological Process|Biological Process
AALB000934	AGAP008690-PA [Anopheles gambiae PEST]	NULL	NULL	NULL	GO:0016021|GO:0005791|GO:0005794|GO:0035269	protein O-linked mannosylation|integral component of membrane|rough endoplasmic reticulum|Golgi apparatus	Cellular Component|Cellular Component|Cellular Component|Biological Process
AALB000935	atrial natriuretic peptide receptor 1	Guanylate cyclase [Source:UniProtKB/TrEMBL;Acc:A0A182F3A0]	atrial natriuretic peptide receptor A [Source:Projected from Anopheles gambiae (AGAP008691) VB External Description;Acc:AGAP008691]	NULL	GO:0005524|GO:0006182|GO:0016021|GO:0046039|GO:0004383|GO:0004672|GO:0006144|GO:0006468|GO:0035556	guanylate cyclase activity|protein kinase activity|intracellular signal transduction|protein phosphorylation|integral component of membrane|GTP metabolic process|ATP binding|purine nucleobase metabolic process|cGMP biosynthetic process	Cellular Component|Molecular Function|Molecular Function|Molecular Function|Biological Process|Biological Process|Biological Process|Biological Process|Biological Process
AALB000936	testis-specific zinc finger topi	NULL	NULL	NULL	GO:0003676|GO:0046872	metal ion binding|nucleic acid binding	Molecular Function|Molecular Function
AALB000937	leptin receptor gene-related isoform X1	NULL	Leptin receptor overlapping transcript-like [Source:Projected from Anopheles gambiae (AGAP008693) VB External Description;Acc:AGAP008693]	NULL	GO:0016021	integral component of membrane	Cellular Component
AALB000938	AGAP008694-PA [Anopheles gambiae PEST]	NULL	NULL	NULL	GO:0005875	microtubule associated complex	Cellular Component
AALB000939	AAEL013027-PA [Aedes aegypti]	NULL	NULL	NULL	GO:0005615|GO:0004867|GO:0048599	serine-type endopeptidase inhibitor activity|oocyte development|extracellular space	Cellular Component|Molecular Function|Biological Process
AALB000940	hypothetical protein ZHAS_00002652	NULL	NULL	NULL	NULL	NULL	NULL
AALB000941	AAEL013027-PA [Aedes aegypti]	NULL	NULL	NULL	GO:0005615|GO:0004867|GO:0048599	serine-type endopeptidase inhibitor activity|oocyte development|extracellular space	Cellular Component|Molecular Function|Biological Process
AALB000942	AAEL009019-PA [Aedes aegypti]	NULL	NULL	NULL	GO:0006508|GO:0004252	proteolysis|serine-type endopeptidase activity	Molecular Function|Biological Process
AALB000943	serine protease 14	NULL	NULL	NULL	GO:0006508|GO:0004252	proteolysis|serine-type endopeptidase activity	Molecular Function|Biological Process
AALB000944	AGAP008697-PA [Anopheles gambiae PEST]	NULL	U3 small nucleolar ribonucleoprotein protein LCP5 [Source:Projected from Anopheles gambiae (AGAP008697) VB External Description;Acc:AGAP008697]	NULL	GO:0032040|GO:0000462|GO:0019013|GO:0005730|GO:0005654	nucleoplasm|maturation of SSU-rRNA from tricistronic rRNA transcript (SSU-rRNA, 5.8S rRNA, LSU-rRNA)|viral nucleocapsid|nucleolus|small-subunit processome	Cellular Component|Cellular Component|Cellular Component|Cellular Component|Biological Process
AALB000945	septin-interacting 1	NULL	NULL	NULL	GO:0005634|GO:0003677|GO:0006355	nucleus|DNA binding|regulation of transcription, DNA-templated	Cellular Component|Molecular Function|Biological Process
AALB000946	AAEL004718-PA [Aedes aegypti]	NULL	NULL	NULL	GO:0003677|GO:0004518	nuclease activity|DNA binding	Molecular Function|Molecular Function
AALB000947	chromodomain-helicase-DNA-binding 1	NULL	chromodomain-helicase-DNA-binding protein [Source:Projected from Anopheles gambiae (AGAP008698) VB External Description;Acc:AGAP008698]	NULL	GO:0001046|GO:0005634|GO:0005524|GO:0008026|GO:0006355	ATP-dependent helicase activity|nucleus|core promoter sequence-specific DNA binding|ATP binding|regulation of transcription, DNA-templated	Cellular Component|Molecular Function|Molecular Function|Molecular Function|Biological Process
AALB000948	BTG2-like	NULL	NULL	NULL	NULL	NULL	NULL
AALB000949	AGAP006698-PA [Anopheles gambiae PEST]	NULL	NULL	NULL	NULL	NULL	NULL
AALB000950	inositol-pentakisphosphate 2-kinase [Cimex lectularius]	NULL	inositol-pentakisphosphate 2-kinase [Source:Projected from Anopheles gambiae (AGAP008700) VB External Description;Acc:AGAP008700]	NULL	GO:0005524|GO:0035299|GO:0016310	inositol pentakisphosphate 2-kinase activity|ATP binding|phosphorylation	Molecular Function|Molecular Function|Biological Process
AALB000951	calcium and integrin-binding family member 2	NULL	NULL	NULL	GO:0005509	calcium ion binding	Molecular Function
AALB000952	partial [Anopheles gambiae]	NULL	NULL	NULL	GO:0004866	endopeptidase inhibitor activity	Molecular Function
AALB000953	AAEL004719-PA [Aedes aegypti]	NULL	NULL	NULL	GO:0005488	binding	Molecular Function
AALB000954	AAEL004732- partial [Aedes aegypti]	NULL	NULL	NULL	GO:0007218|GO:0007187|GO:0016021|GO:0007268|GO:0004983	G-protein coupled receptor signaling pathway, coupled to cyclic nucleotide second messenger|chemical synaptic transmission|neuropeptide Y receptor activity|neuropeptide signaling pathway|integral component of membrane	Cellular Component|Molecular Function|Biological Process|Biological Process|Biological Process
AALB000955	Juvenile hormone-inducible [Culex quinquefasciatus]	NULL	Juvenile hormone-inducible protein [Source:Projected from Anopheles gambiae (AGAP008704) VB External Description;Acc:AGAP008704]	NULL	NULL	NULL	NULL
AALB000956	AGAP008705-PA [Anopheles gambiae PEST]	NULL	NULL	NULL	GO:0042803|GO:0007165|GO:0045467|GO:0045742|GO:0045743|GO:0021782|GO:0017016	glial cell development|signal transduction|Ras GTPase binding|protein homodimerization activity|positive regulation of epidermal growth factor receptor signaling pathway|positive regulation of fibroblast growth factor receptor signaling pathway|R7 cell development	Molecular Function|Molecular Function|Biological Process|Biological Process|Biological Process|Biological Process|Biological Process
AALB000957	AGAP001031-PA [Anopheles gambiae PEST]	NULL	INO80 complex subunit E [Source:Projected from Anopheles gambiae (AGAP001031) VB External Description;Acc:AGAP001031]	NULL	GO:0006281|GO:0006260|GO:0031011	DNA replication|DNA repair|Ino80 complex	Cellular Component|Biological Process|Biological Process
AALB000958	N-acetylserotonin O-methyltransferase [Bactrocera dorsalis]	NULL	Maf-like protein yceF [Source:Projected from Anopheles gambiae (AGAP008707) VB External Description;Acc:AGAP008707]	NULL	GO:0005737	cytoplasm	Cellular Component
AALB000959	tyrosine phosphatase type IVA 1 [Orussus abietinus]	NULL	protein-tyrosine phosphatase [Source:Projected from Anopheles gambiae (AGAP008708) VB External Description;Acc:AGAP008708]	NULL	GO:0006470|GO:0008138	protein tyrosine/serine/threonine phosphatase activity|protein dephosphorylation	Molecular Function|Biological Process
AALB000960	NULL	NULL	NULL	NULL	NULL	NULL	NULL
AALB000961	solute carrier organic anion transporter family member 5A1 [Stomoxys calcitrans]	NULL	solute carrier organic anion transporter family, member 3A [Source:Projected from Anopheles gambiae (AGAP008711) VB External Description;Acc:AGAP008711]	NULL	GO:0005515|GO:0016020|GO:0006810|GO:0005215	transporter activity|membrane|transport|protein binding	Cellular Component|Molecular Function|Molecular Function|Biological Process
AALB000962	zinc finger CCCH domain-containing 15 homolog	NULL	Zinc finger CCCH domain-containing protein [Source:Projected from Anopheles gambiae (AGAP008634) VB External Description;Acc:AGAP008634]	NULL	GO:0046872	metal ion binding	Molecular Function
AALB000963	homocysteine-responsive endoplasmic reticulum-resident ubiquitin-like domain member 2	NULL	NULL	NULL	GO:0005515	protein binding	Molecular Function
AALB000964	alpha-aminoadipic semialdehyde mitochondrial	NULL	alpha-aminoadipic semialdehyde synthase [Source:Projected from Anopheles gambiae (AGAP008632) VB External Description;Acc:AGAP008632]	NULL	GO:0016491|GO:0055114	oxidation-reduction process|oxidoreductase activity	Molecular Function|Biological Process
AALB000965	ethanolaminephosphotransferase 1 [Stomoxys calcitrans]	NULL	NULL	NULL	GO:0042967|GO:0016021|GO:0016780|GO:0008654|GO:0008080	phosphotransferase activity, for other substituted phosphate groups|phospholipid biosynthetic process|N-acetyltransferase activity|acyl-carrier-protein biosynthetic process|integral component of membrane	Cellular Component|Molecular Function|Molecular Function|Biological Process|Biological Process
AALB000966	AAEL006672- partial [Aedes aegypti]	NULL	NULL	NULL	GO:0042967|GO:0008080	N-acetyltransferase activity|acyl-carrier-protein biosynthetic process	Molecular Function|Biological Process
AALB000967	AGAP008627-PA [Anopheles gambiae PEST]	NULL	NULL	NULL	GO:0042967|GO:0008080	N-acetyltransferase activity|acyl-carrier-protein biosynthetic process	Molecular Function|Biological Process
AALB000968	elongation factor-1 alpha [Culex quinquefasciatus]	NULL	NULL	NULL	GO:0006448|GO:0003746|GO:0005840	ribosome|translation elongation factor activity|regulation of translational elongation	Molecular Function|Cellular Component|Biological Process
AALB000969	NULL	NULL	NULL	NULL	NULL	NULL	NULL
AALB000970	AGAP008626-PA [Anopheles gambiae PEST]	NULL	Androgen-induced [Source:Projected from Anopheles gambiae (AGAP008626) VB External Description;Acc:AGAP008626]	NULL	GO:0016021	integral component of membrane	Cellular Component
AALB000971	smoothened [Drosophila melanogaster]	NULL	NULL	NULL	GO:0004888|GO:0005515|GO:0016020|GO:0007224	membrane|smoothened signaling pathway|transmembrane signaling receptor activity|protein binding	Cellular Component|Molecular Function|Molecular Function|Biological Process
AALB000972	Ribonuclease H1	NULL	NULL	NULL	GO:0003676|GO:0004523|GO:0051252	regulation of RNA metabolic process|nucleic acid binding|RNA-DNA hybrid ribonuclease activity	Molecular Function|Molecular Function|Biological Process
AALB000973	AGAP008089-PA [Anopheles gambiae PEST]	NULL	NULL	NULL	GO:0016020	membrane	Cellular Component
AALB000974	nuclear pore complex Nup205	NULL	nuclear pore complex protein Nup205 [Source:Projected from Anopheles gambiae (AGAP008090) VB External Description;Acc:AGAP008090]	NULL	GO:0005643	nuclear pore	Cellular Component
AALB000977	AGAP008092-PA [Anopheles gambiae PEST]	NULL	GDP-L-fucose synthase [Source:Projected from Anopheles gambiae (AGAP008092) VB External Description;Acc:AGAP008092]	NULL	GO:0050662|GO:0016491|GO:0009226	coenzyme binding|nucleotide-sugar biosynthetic process|oxidoreductase activity	Molecular Function|Molecular Function|Biological Process
AALB000978	AGAP008093-PA [Anopheles gambiae PEST]	NULL	NULL	NULL	GO:0016348|GO:0044719|GO:0042067|GO:0004672|GO:0007474|GO:0006468|GO:0005886|GO:0007446|GO:0005615|GO:0007449|GO:0045198|GO:0016021|GO:0001737|GO:0060071|GO:0017147|GO:0035159	Wnt signaling pathway, planar cell polarity pathway|imaginal disc-derived leg joint morphogenesis|plasma membrane|protein kinase activity|protein phosphorylation|integral component of membrane|imaginal disc-derived wing vein specification|Wnt-protein binding|establishment of imaginal disc-derived wing hair orientation|establishment of epithelial cell apical/basal polarity|regulation of imaginal d…	Cellular Component|Cellular Component|Cellular Component|Molecular Function|Molecular Function|Biological Process|Biological Process|Biological Process|Biological Process|Biological Process|Biological Process|Biological Process|Biological Process|Biological Process|Biological Process|Biological Process
AALB000979	AGAP008093-PA [Anopheles gambiae PEST]	NULL	four-jointed box protein [Source:Projected from Anopheles gambiae (AGAP008093) VB External Description;Acc:AGAP008093]	NULL	GO:0016348|GO:0044719|GO:0042067|GO:0004672|GO:0007474|GO:0006468|GO:0005886|GO:0007446|GO:0005615|GO:0045198|GO:0001737|GO:0060071|GO:0017147|GO:0035159	Wnt signaling pathway, planar cell polarity pathway|imaginal disc-derived leg joint morphogenesis|plasma membrane|protein kinase activity|protein phosphorylation|imaginal disc-derived wing vein specification|Wnt-protein binding|establishment of imaginal disc-derived wing hair orientation|establishment of epithelial cell apical/basal polarity|regulation of imaginal disc-derived wing size|imaginal …	Cellular Component|Cellular Component|Molecular Function|Molecular Function|Biological Process|Biological Process|Biological Process|Biological Process|Biological Process|Biological Process|Biological Process|Biological Process|Biological Process|Biological Process
AALB000980	AGAP008813-PA [Anopheles gambiae PEST]	NULL	NULL	NULL	GO:0005515	protein binding	Molecular Function
AALB000981	gamma-secretase subunit pen-2	NULL	Gamma-secretase subunit PEN-2 [Source:Projected from Anopheles gambiae (AGAP008094) VB External Description;Acc:AGAP008094]	NULL	GO:0007220|GO:0016021|GO:0070765	gamma-secretase complex|Notch receptor processing|integral component of membrane	Cellular Component|Cellular Component|Biological Process
AALB000982	cilia- and flagella-associated 57	NULL	NULL	NULL	GO:0005515	protein binding	Molecular Function
AALB000983	sphingomyelin phosphodiesterase-like	NULL	NULL	NULL	GO:0016787	hydrolase activity	Molecular Function
AALB000984	glucose-fructose oxidoreductase domain-containing 1	NULL	Glucose-fructose oxidoreductase domain-containing protein 2 precursor [Source:Projected from Anopheles gambiae (AGAP008097) VB External Description;Acc:AGAP008097]	NULL	GO:0016491	oxidoreductase activity	Molecular Function
AALB000985	AGAP008098-PA [Anopheles gambiae PEST]	NULL	NULL	NULL	GO:0016020	membrane	Cellular Component
AALB000986	ubiquitin-fold modifier-conjugating enzyme 1	Ubiquitin-fold modifier-conjugating enzyme 1 [Source:UniProtKB/TrEMBL;Acc:A0A182F3E9]	Ubiquitin-fold modifier-conjugating enzyme [Source:Projected from Anopheles gambiae (AGAP008099) VB External Description;Acc:AGAP008099]	NULL	GO:0046331	lateral inhibition	Biological Process
AALB000987	spire [Culex quinquefasciatus]	NULL	NULL	NULL	GO:0016192|GO:0003779|GO:0045010	actin nucleation|actin binding|vesicle-mediated transport	Molecular Function|Biological Process|Biological Process
AALB000988	NULL	NULL	NULL	NULL	NULL	NULL	NULL
AALB000991	cullin-3 [Trichogramma pretiosum]	NULL	NULL	NULL	GO:0030008|GO:0031625|GO:0006810|GO:0006511	ubiquitin-dependent protein catabolic process|TRAPP complex|transport|ubiquitin protein ligase binding	Cellular Component|Molecular Function|Biological Process|Biological Process
AALB000992	etoposide-induced homolog	NULL	etoposide-induced 2.4 mRNA [Source:Projected from Anopheles gambiae (AGAP008107) VB External Description;Acc:AGAP008107]	NULL	GO:0016021	integral component of membrane	Cellular Component
AALB000993	transforming growth factor beta regulator 1 isoform X2	NULL	Uncharacterized protein [Source:Projected from Anopheles gambiae (AGAP008108) VB External Description;Acc:AGAP008108]	NULL	GO:0005634	nucleus	Cellular Component
AALB000994	39S ribosomal mitochondrial	NULL	Mitochondrial ribosomal protein L28 [Source:Projected from Anopheles gambiae (AGAP008376) VB External Description;Acc:AGAP008376]	NULL	GO:0003735|GO:0042254|GO:0005840	ribosome|structural constituent of ribosome|ribosome biogenesis	Molecular Function|Cellular Component|Biological Process
AALB000995	TBC1 domain family member 19 isoform X2	NULL	TBC1 domain family member [Source:Projected from Anopheles gambiae (AGAP008377) VB External Description;Acc:AGAP008377]	NULL	GO:0005096|GO:0043087	regulation of GTPase activity|GTPase activator activity	Molecular Function|Biological Process
AALB000996	AGAP008379-PA [Anopheles gambiae PEST]	NULL	NULL	NULL	GO:0006814|GO:0016020|GO:0005272	sodium channel activity|membrane|sodium ion transport	Cellular Component|Molecular Function|Biological Process
AALB000997	pickpocket 19	NULL	NULL	NULL	GO:0006814|GO:0016020|GO:0005272	sodium channel activity|membrane|sodium ion transport	Cellular Component|Molecular Function|Biological Process
AALB000998	U4 tri-snRNP-associated 2	NULL	U4/U6.U5 tri-snRNP-associated protein [Source:Projected from Anopheles gambiae (AGAP008381) VB External Description;Acc:AGAP008381]	NULL	GO:0016579|GO:0008270|GO:0000245|GO:0036459	protein deubiquitination|thiol-dependent ubiquitinyl hydrolase activity|spliceosomal complex assembly|zinc ion binding	Molecular Function|Molecular Function|Biological Process|Biological Process
AALB000999	nuclear hormone receptor HR78 isoform X1 [Musca domestica]	NULL	NULL	NULL	GO:0005634|GO:0005667|GO:0003700|GO:0008270|GO:0006355|GO:0043565|GO:0045449|GO:0043401	transcription factor activity, sequence-specific DNA binding|sequence-specific DNA binding|transcription factor complex|nucleus|steroid hormone mediated signaling pathway|zinc ion binding|regulation of transcription, DNA-templated	Cellular Component|Molecular Function|Molecular Function|Molecular Function|Biological Process|Biological Process|Cellular Component|Biological Process
AALB001000	AGAP008384-PA [Anopheles gambiae PEST]	NULL	NULL	NULL	NULL	NULL	NULL
AALB001001	AAEL001815-PA [Aedes aegypti]	NULL	NULL	NULL	GO:0005515	protein binding	Molecular Function
AALB001002	CG9919-PA [Drosophila melanogaster]	NULL	NULL	NULL	GO:0016021	integral component of membrane	Cellular Component
AALB001003	sodium solute symporter [Culex quinquefasciatus]	NULL	NULL	NULL	GO:0055085|GO:0016020|GO:0005215	transporter activity|transmembrane transport|membrane	Cellular Component|Molecular Function|Biological Process
AALB001004	AGAP008389-PA [Anopheles gambiae PEST]	NULL	NULL	NULL	GO:0005515|GO:0045454	cell redox homeostasis|protein binding	Molecular Function|Biological Process
AALB001005	INO80 complex subunit C	NULL	INO80 complex subunit C [Source:Projected from Anopheles gambiae (AGAP008390) VB External Description;Acc:AGAP008390]	NULL	GO:0006338|GO:0006355|GO:0031011	chromatin remodeling|Ino80 complex|regulation of transcription, DNA-templated	Cellular Component|Biological Process|Biological Process
AALB001006	hsp70-binding 1	NULL	hsp70-interacting protein [Source:Projected from Anopheles gambiae (AGAP008392) VB External Description;Acc:AGAP008392]	NULL	GO:0005488	binding	Molecular Function
AALB001007	AGAP008393-PA [Anopheles gambiae PEST]	DNA-directed RNA polymerase subunit [Source:UniProtKB/TrEMBL;Acc:A0A182F3G8]	DNA-directed RNA polymerase II subunit RPB9 [Source:Projected from Anopheles gambiae (AGAP008393) VB External Description;Acc:AGAP008393]	NULL	GO:0003676|GO:0008270|GO:0006351	transcription, DNA-templated|nucleic acid binding|zinc ion binding	Molecular Function|Molecular Function|Biological Process
AALB001008	AGAP008397-PA [Anopheles gambiae PEST]	NULL	NULL	NULL	NULL	NULL	NULL
AALB001009	AGAP008398-PA [Anopheles gambiae PEST]	NULL	odorant binding protein [Source:Projected from Anopheles gambiae (AGAP008398) VB Community Annotation;Acc:AGAP008398]	NULL	GO:0005549	odorant binding	Molecular Function
AALB001010	AGAP008399-PA [Anopheles gambiae PEST]	NULL	NULL	NULL	GO:0016021	integral component of membrane	Cellular Component
AALB001011	chondroitin sulfate proteoglycan 4	NULL	NULL	NULL	GO:0005887|GO:0016477	cell migration|integral component of plasma membrane	Cellular Component|Biological Process
AALB001013	AGAP008402-PA [Anopheles gambiae PEST]	NULL	NULL	NULL	GO:0005515	protein binding	Molecular Function
AALB001014	AGAP008403-PA [Anopheles gambiae PEST]	NULL	NULL	NULL	GO:0006508|GO:0004252	proteolysis|serine-type endopeptidase activity	Molecular Function|Biological Process
AALB001015	UDP-glucuronosyltransferase 1-1 [Culex quinquefasciatus]	NULL	NULL	NULL	GO:0016758|GO:0008152	metabolic process|transferase activity, transferring hexosyl groups	Molecular Function|Biological Process
AALB001016	39S ribosomal mitochondrial [Culex quinquefasciatus]	NULL	39S ribosomal protein L24, mitochondrial [Source:Projected from Anopheles gambiae (AGAP008405) VB Community Annotation;Acc:AGAP008405]	NULL	GO:0003735|GO:0042254|GO:0005840|GO:0006412	translation|ribosome|structural constituent of ribosome|ribosome biogenesis	Cellular Component|Molecular Function|Biological Process|Biological Process
AALB001017	geranylgeranyl transferase type-1 subunit beta	NULL	geranylgeranyl transferase type-1 subunit beta [Source:Projected from Anopheles gambiae (AGAP008406) VB External Description;Acc:AGAP008406]	NULL	GO:0003824	catalytic activity	Molecular Function
AALB001018	CD109 antigen	NULL	thioester-containing protein [Source:Projected from Anopheles gambiae (AGAP008407) VB Community Annotation;Acc:AGAP008407]	NULL	GO:0005615|GO:0004866|GO:0005515	extracellular space|protein binding|endopeptidase inhibitor activity	Cellular Component|Molecular Function|Molecular Function
AALB001019	neuroplastin [Bactrocera cucurbitae]	NULL	NULL	NULL	GO:0005515	protein binding	Molecular Function
AALB001020	cytochrome P450	NULL	cytochrome P450 (CYP052) [Source:VB External Description;Acc:AALB001020]	cytochrome_P450_(1-to-1_orthology_with_AgCYP4C35)__[edit]	GO:0005506|GO:0016705|GO:0055114|GO:0020037	iron ion binding|oxidation-reduction process|heme binding|oxidoreductase activity, acting on paired donors, with incorporation or reduction of molecular oxygen	Molecular Function|Molecular Function|Molecular Function|Biological Process
AALB001021	AGAP009242-PA [Anopheles gambiae PEST]	NULL	Defective proboscis extension response [Source:Projected from Anopheles gambiae (AGAP009242) VB External Description;Acc:AGAP009242]	NULL	GO:0005515	protein binding	Molecular Function
AALB001022	AGAP009242-PA [Anopheles gambiae PEST]	NULL	Defective proboscis extension response [Source:Projected from Anopheles gambiae (AGAP009245) VB External Description;Acc:AGAP009245]	NULL	GO:0005515	protein binding	Molecular Function
AALB001023	cytochrome P450	NULL	cytochrome P450 (CYP053) [Source:VB External Description;Acc:AALB001023]	cytochrome_P450_(1-to-1_orthology_with_AgCYP4C27)__[edit]	GO:0005506|GO:0016705|GO:0055114|GO:0020037	iron ion binding|oxidation-reduction process|heme binding|oxidoreductase activity, acting on paired donors, with incorporation or reduction of molecular oxygen	Molecular Function|Molecular Function|Molecular Function|Biological Process
AALB001024	neurotrimin-like isoform X2	NULL	NULL	NULL	GO:0005515	protein binding	Molecular Function
AALB001025	AGAP008403-PA [Anopheles gambiae PEST]	NULL	NULL	NULL	GO:0006508|GO:0004252	proteolysis|serine-type endopeptidase activity	Molecular Function|Biological Process
AALB001026	defective proboscis extension response	NULL	NULL	NULL	GO:0005515	protein binding	Molecular Function
AALB001027	tryptase [Culex quinquefasciatus]	NULL	NULL	NULL	GO:0006508|GO:0004252	proteolysis|serine-type endopeptidase activity	Molecular Function|Biological Process
AALB001028	AGAP009252-PA [Anopheles gambiae PEST]	NULL	NULL	NULL	GO:0006508|GO:0004252	proteolysis|serine-type endopeptidase activity	Molecular Function|Biological Process
AALB001029	AGAP008403-PA [Anopheles gambiae PEST]	NULL	NULL	NULL	GO:0006508|GO:0004252	proteolysis|serine-type endopeptidase activity	Molecular Function|Biological Process
AALB001030	amalgam-like [Papilio polytes]	NULL	NULL	NULL	GO:0005515	protein binding	Molecular Function
AALB001031	tryptase [Culex quinquefasciatus]	NULL	NULL	NULL	GO:0006508|GO:0004252	proteolysis|serine-type endopeptidase activity	Molecular Function|Biological Process
AALB001032	PRRC1-like isoform X1	NULL	NULL	NULL	NULL	NULL	NULL
AALB001033	AGAP009255-PA [Anopheles gambiae PEST]	NULL	Sorting nexin-2 [Source:Projected from Anopheles gambiae (AGAP009255) VB External Description;Acc:AGAP009255]	NULL	GO:0035091	phosphatidylinositol binding	Molecular Function
AALB001034	AAEL017446- partial [Aedes aegypti]	NULL	NULL	NULL	GO:0050909|GO:0016021	sensory perception of taste|integral component of membrane	Cellular Component|Biological Process
AALB001035	arrestin domain-containing 3-like	NULL	Protein ARRD-6, isoform a [Source:Projected from Anopheles gambiae (AGAP009257) VB External Description;Acc:AGAP009257]	NULL	NULL	NULL	NULL
AALB001036	RING finger and CHY zinc finger domain-containing 1	NULL	NULL	NULL	GO:0008270|GO:0005515	protein binding|zinc ion binding	Molecular Function|Molecular Function
AALB001037	lysophospholipid acyltransferase 7	NULL	lysophospholipid acyltransferase [Source:Projected from Anopheles gambiae (AGAP009259) VB External Description;Acc:AGAP009259]	NULL	GO:0016021	integral component of membrane	Cellular Component
AALB001038	AGAP009260-PA [Anopheles gambiae PEST]	NULL	centrin-1 [Source:Projected from Anopheles gambiae (AGAP009260) VB External Description;Acc:AGAP009260]	NULL	GO:0005509	calcium ion binding	Molecular Function
AALB001039	rap guanine nucleotide exchange factor 2	NULL	NULL	NULL	GO:0005524|GO:0005515|GO:0004714|GO:0007264|GO:0016020|GO:0005085|GO:0043087|GO:0007169|GO:0006468	guanyl-nucleotide exchange factor activity|regulation of GTPase activity|transmembrane receptor protein tyrosine kinase signaling pathway|membrane|small GTPase mediated signal transduction|protein phosphorylation|protein binding|ATP binding|transmembrane receptor protein tyrosine kinase activity	Cellular Component|Molecular Function|Molecular Function|Molecular Function|Molecular Function|Biological Process|Biological Process|Biological Process|Biological Process
AALB001040	ethanolamine-phosphate cytidylyltransferase isoform X1	NULL	NULL	NULL	GO:0016779|GO:0006508|GO:0004252|GO:0009058	biosynthetic process|nucleotidyltransferase activity|proteolysis|serine-type endopeptidase activity	Molecular Function|Molecular Function|Biological Process|Biological Process
AALB001041	ectonucleoside triphosphate diphosphohydrolase 5 isoform X2	NULL	ectonucleoside triphosphate diphosphohydrolase 5/6 [Source:Projected from Anopheles gambiae (AGAP009265) VB External Description;Acc:AGAP009265]	NULL	GO:0005737|GO:0045134|GO:0004382|GO:0016021|GO:0017111	cytoplasm|nucleoside-triphosphatase activity|uridine-diphosphatase activity|guanosine-diphosphatase activity|integral component of membrane	Cellular Component|Cellular Component|Molecular Function|Molecular Function|Molecular Function
AALB001042	fibrinogen and fibronectin	NULL	NULL	NULL	NULL	NULL	NULL
AALB001043	low molecular weight -tyrosine-phosphatase [Culex quinquefasciatus]	NULL	Low molecular weight phosphotyrosine protein phosphatase [Source:Projected from Anopheles gambiae (AGAP009266) VB External Description;Acc:AGAP009266]	NULL	GO:0006570|GO:0004725|GO:0006470	protein tyrosine phosphatase activity|protein dephosphorylation|tyrosine metabolic process	Molecular Function|Biological Process|Biological Process
AALB001044	AGAP009267-PA [Anopheles gambiae PEST]	NULL	NULL	NULL	GO:0016021	integral component of membrane	Cellular Component
AALB001045	AGAP009267-PA [Anopheles gambiae PEST]	NULL	NULL	NULL	GO:0008045|GO:0001746|GO:0016021|GO:0016198|GO:0005576|GO:0007415	axon choice point recognition|extracellular region|Bolwig's organ morphogenesis|defasciculation of motor neuron axon|integral component of membrane|motor neuron axon guidance	Cellular Component|Cellular Component|Biological Process|Biological Process|Biological Process|Biological Process
AALB001046	bicaudal C [Ceratitis capitata]	NULL	NULL	NULL	GO:0003723|GO:0005515	protein binding|RNA binding	Molecular Function|Molecular Function
AALB001047	AAEL010152-PA [Aedes aegypti]	NULL	NULL	NULL	GO:0005515	protein binding	Molecular Function
AALB001048	AGAP010775-PA [Anopheles gambiae PEST]	NULL	NULL	NULL	GO:0051301|GO:0016538|GO:0045859|GO:0000074	regulation of protein kinase activity|cell division|cyclin-dependent protein serine/threonine kinase regulator activity|regulation of cell cycle	Molecular Function|Biological Process|Biological Process|Biological Process
AALB001049	AGAP005677-PA [Anopheles gambiae PEST]	NULL	NULL	NULL	NULL	NULL	NULL
AALB001050	lipoma HMGIC fusion partner-like 2 [Stomoxys calcitrans]	NULL	NULL	NULL	GO:0016021|GO:0060857	integral component of membrane|establishment of glial blood-brain barrier	Cellular Component|Biological Process
AALB001051	dnaJ homolog subfamily C member 21	NULL	DnaJ homolog subfamily A member [Source:Projected from Anopheles gambiae (AGAP009943) VB External Description;Acc:AGAP009943]	NULL	GO:0003676|GO:0008270	nucleic acid binding|zinc ion binding	Molecular Function|Molecular Function
AALB001052	aldehyde dehydrogenase [Culex quinquefasciatus]	NULL	Retinal dehydrogenase [Source:Projected from Anopheles gambiae (AGAP009944) VB External Description;Acc:AGAP009944]	NULL	GO:0055114|GO:0016620	oxidation-reduction process|oxidoreductase activity, acting on the aldehyde or oxo group of donors, NAD or NADP as acceptor	Molecular Function|Biological Process
AALB001053	trans-1,2-dihydrobenzene-1,2-diol dehydrogenase-like [Musca domestica]	NULL	dihydrodiol dehydrogenase / D-xylose 1-dehydrogenase (NADP) [Source:Projected from Anopheles gambiae (AGAP009945) VB External Description;Acc:AGAP009945]	NULL	GO:0016491	oxidoreductase activity	Molecular Function
AALB001054	AGAP011197-PA-like protein	NULL	NULL	NULL	NULL	NULL	NULL
AALB001055	microsomal glutathione S-transferase 1 [Culex quinquefasciatus]	NULL	glutathione transferase microsomal [Source:Projected from Anopheles gambiae (AGAP009946) VB Community Annotation;Acc:AGAP009946]	NULL	GO:0016021|GO:0016740	transferase activity|integral component of membrane	Cellular Component|Molecular Function
AALB001056	AGAP009947-PA [Anopheles gambiae PEST]	NULL	NULL	NULL	GO:0005515	protein binding	Molecular Function
AALB001057	beaten path isoform A [Drosophila melanogaster]	NULL	NULL	NULL	GO:0005887|GO:0007157|GO:0016198|GO:0005576|GO:0007415	axon choice point recognition|extracellular region|defasciculation of motor neuron axon|heterophilic cell-cell adhesion via plasma membrane cell adhesion molecules|integral component of plasma membrane	Cellular Component|Cellular Component|Biological Process|Biological Process|Biological Process
AALB001058	fibrinogen and fibronectin	NULL	NULL	NULL	NULL	NULL	NULL
AALB001059	VWFA and cache domain-containing CG16868 isoform X1 [Bactrocera oleae]	NULL	NULL	NULL	GO:0016021	integral component of membrane	Cellular Component
AALB001060	coiled-coil domain-containing 93	NULL	Fidipidine [Source:Projected from Anopheles gambiae (AGAP009044) VB External Description;Acc:AGAP009044]	NULL	NULL	NULL	NULL
AALB001061	small integral membrane 4	NULL	UPF0640 protein [Source:Projected from Anopheles gambiae (AGAP009045) VB External Description;Acc:AGAP009045]	NULL	GO:0016021	integral component of membrane	Cellular Component
AALB001062	U3 small nucleolar RNA-associated 18 homolog	NULL	U3 small nucleolar RNA-associated protein [Source:Projected from Anopheles gambiae (AGAP009046) VB External Description;Acc:AGAP009046]	NULL	GO:0005515	protein binding	Molecular Function
AALB001063	replication factor C subunit 3	NULL	replication factor C subunit 3/5 [Source:Projected from Anopheles gambiae (AGAP009047) VB External Description;Acc:AGAP009047]	NULL	GO:0003677|GO:0006260	DNA replication|DNA binding	Molecular Function|Biological Process
AALB001064	arginine N-methyltransferase 5	Protein arginine N-methyltransferase [Source:UniProtKB/TrEMBL;Acc:A0A182F3M4]	protein arginine N-methyltransferase [Source:Projected from Anopheles gambiae (AGAP009048) VB External Description;Acc:AGAP009048]	NULL	GO:0008168|GO:0035246	methyltransferase activity|peptidyl-arginine N-methylation	Molecular Function|Biological Process
AALB001065	AAEL007577-PA [Aedes aegypti]	NULL	NULL	NULL	NULL	NULL	NULL
AALB001066	cyclic nucleotide-gated cation channel subunit A	NULL	cyclic nucleotide gated channel, invertebrate [Source:Projected from Anopheles gambiae (AGAP009050) VB External Description;Acc:AGAP009050]	NULL	GO:0005216|GO:0006811|GO:0055085|GO:0016020	transmembrane transport|membrane|ion channel activity|ion transport	Cellular Component|Molecular Function|Biological Process|Biological Process
AALB001067	AGAP007043-PA [Anopheles gambiae PEST]	NULL	NULL	NULL	GO:0006508|GO:0004252	proteolysis|serine-type endopeptidase activity	Molecular Function|Biological Process
AALB001068	AGAP008455-PA [Anopheles gambiae PEST]	NULL	NULL	NULL	NULL	NULL	NULL
AALB001069	AGAP008457-PA [Anopheles gambiae PEST]	NULL	NULL	NULL	NULL	NULL	NULL
AALB001070	lipopolysaccharide-induced tumor necrosis factor-alpha factor homolog	NULL	NULL	NULL	GO:0016021	integral component of membrane	Cellular Component
AALB001071	AGAP009052-PA [Anopheles gambiae PEST]	NULL	Lipopolysaccharide-induced TNF-alpha factor [Source:Projected from Anopheles gambiae (AGAP009052) VB External Description;Acc:AGAP009052]	NULL	GO:0016021	integral component of membrane	Cellular Component
AALB001072	lipopolysaccharide-induced tumor necrosis factor-alpha factor-like	NULL	NULL	NULL	GO:0016020	membrane	Cellular Component
AALB001073	AGAP002074-PA [Anopheles gambiae PEST]	NULL	NULL	NULL	NULL	NULL	NULL
AALB001074	Juvenile hormone-inducible	NULL	NULL	NULL	NULL	NULL	NULL
AALB001075	AGAP010048-PA [Anopheles gambiae PEST]	NULL	NULL	NULL	GO:0016021	integral component of membrane	Cellular Component
AALB001076	AGAP011197-PA	NULL	NULL	NULL	NULL	NULL	NULL
AALB001077	AGAP010049-PA [Anopheles gambiae PEST]	NULL	NULL	NULL	GO:0005515|GO:0005509	protein binding|calcium ion binding	Molecular Function|Molecular Function
AALB001078	AAEL013042-PA [Aedes aegypti]	NULL	NULL	NULL	NULL	NULL	NULL
AALB001079	AGAP008813-PA [Anopheles gambiae PEST]	NULL	NULL	NULL	GO:0004672|GO:0006468	protein kinase activity|protein phosphorylation	Molecular Function|Biological Process
AALB001080	striatin-3 isoform X1 [Ceratitis capitata]	NULL	NULL	NULL	GO:0005515	protein binding	Molecular Function
AALB001081	striatin-3 isoform X1 [Stomoxys calcitrans]	NULL	NULL	NULL	NULL	NULL	NULL
AALB001082	barrier-to-autointegration factor	NULL	Barrier-to-autointegration factor B [Source:Projected from Anopheles gambiae (AGAP008753) VB External Description;Acc:AGAP008753]	NULL	GO:0003677	DNA binding	Molecular Function
AALB001083	AGAP008752-PA [Anopheles gambiae PEST]	NULL	NULL	NULL	NULL	NULL	NULL
AALB001084	AAEL002637-PA [Aedes aegypti]	NULL	Tripartite motif-containing protein [Source:Projected from Anopheles gambiae (AGAP008751) VB External Description;Acc:AGAP008751]	NULL	GO:0008270|GO:0005622	intracellular|zinc ion binding	Cellular Component|Molecular Function
AALB001085	E3 ubiquitin- ligase TRIM9	NULL	NULL	NULL	GO:0005515	protein binding	Molecular Function
AALB001086	AAEL002642-PA [Aedes aegypti]	NULL	NULL	NULL	GO:0005622	intracellular	Cellular Component
AALB001087	NULL	NULL	NULL	NULL	NULL	NULL	NULL
AALB001088	ER degradation-enhancing alpha-mannosidase 3 [Musca domestica]	alpha-1,2-Mannosidase [Source:UniProtKB/TrEMBL;Acc:A0A182F3P8]	ER degradation enhancer, mannosidase alpha-like [Source:Projected from Anopheles gambiae (AGAP008749) VB External Description;Acc:AGAP008749]	NULL	GO:0005975|GO:0005509|GO:0016020|GO:0004571	carbohydrate metabolic process|membrane|mannosyl-oligosaccharide 1,2-alpha-mannosidase activity|calcium ion binding	Cellular Component|Molecular Function|Molecular Function|Biological Process
AALB001089	DNA repair and recombination RAD54-like	NULL	DNA repair and recombination protein RAD54 and RAD54-like protein [Source:Projected from Anopheles gambiae (AGAP008748) VB External Description;Acc:AGAP008748]	NULL	GO:0005524	ATP binding	Molecular Function
AALB001090	nuclear pore complex Nup50	NULL	NULL	NULL	GO:0046907|GO:0005643	intracellular transport|nuclear pore	Cellular Component|Biological Process
AALB001091	alpha beta hydrolase domain-containing 13	NULL	Protein bem46 [Source:Projected from Anopheles gambiae (AGAP008746) VB External Description;Acc:AGAP008746]	NULL	GO:0016021|GO:0016787	hydrolase activity|integral component of membrane	Cellular Component|Molecular Function
AALB001092	Dynein heavy chain axonemal	NULL	NULL	NULL	GO:0016887|GO:0003777|GO:0005858|GO:0003341|GO:0005874	microtubule motor activity|microtubule|ATPase activity|cilium movement|axonemal dynein complex	Cellular Component|Molecular Function|Molecular Function|Biological Process|Cellular Component
AALB001093	angiopoietin-1 [Culex quinquefasciatus]	NULL	NULL	NULL	GO:0044763	single-organism cellular process	Biological Process
AALB001094	AAEL002640-PA [Aedes aegypti]	NULL	NULL	NULL	GO:0005524|GO:0004713|GO:0006468	protein tyrosine kinase activity|protein phosphorylation|ATP binding	Molecular Function|Molecular Function|Biological Process
AALB001095	AAEL002640-PA [Aedes aegypti]	NULL	NULL	NULL	GO:0005524|GO:0004672|GO:0006468	protein kinase activity|protein phosphorylation|ATP binding	Molecular Function|Molecular Function|Biological Process
AALB001096	AGAP008742-PA [Anopheles gambiae PEST]	NULL	NULL	NULL	GO:0005524|GO:0018108|GO:0005925|GO:0005518|GO:0005581|GO:0004716|GO:0016021|GO:0038063	focal adhesion|receptor signaling protein tyrosine kinase activity|collagen trimer|collagen binding|peptidyl-tyrosine phosphorylation|collagen-activated tyrosine kinase receptor signaling pathway|integral component of membrane|ATP binding	Cellular Component|Cellular Component|Molecular Function|Molecular Function|Molecular Function|Biological Process|Biological Process|Cellular Component
AALB001097	discoidin domain-containing receptor 2- partial	NULL	NULL	NULL	GO:0005524|GO:0016021|GO:0004672|GO:0006468	protein kinase activity|protein phosphorylation|integral component of membrane|ATP binding	Cellular Component|Molecular Function|Molecular Function|Biological Process
AALB001098	NULL	NULL	NULL	NULL	NULL	NULL	NULL
AALB001099	NULL	NULL	NULL	NULL	NULL	NULL	NULL
AALB001100	AAEL002652-PA [Aedes aegypti]	NULL	NULL	NULL	NULL	NULL	NULL
AALB001101	AAEL002646-PA [Aedes aegypti]	NULL	Cytohesin-1 isoform [Source:Projected from Anopheles gambiae (AGAP008737) VB External Description;Acc:AGAP008737]	NULL	GO:0005086|GO:0043087|GO:0032012	regulation of GTPase activity|regulation of ARF protein signal transduction|ARF guanyl-nucleotide exchange factor activity	Molecular Function|Biological Process|Biological Process
AALB001102	testis-specific serine threonine- kinase 3	NULL	NULL	NULL	GO:0005524|GO:0004672|GO:0006468	protein kinase activity|protein phosphorylation|ATP binding	Molecular Function|Molecular Function|Biological Process
AALB001103	partial [Anopheles gambiae]	NULL	NULL	NULL	NULL	NULL	NULL
AALB001104	AGAP008734-PA [Anopheles gambiae PEST]	NULL	NULL	NULL	GO:0005515	protein binding	Molecular Function
AALB001105	multicopper oxidase [Culex quinquefasciatus]	NULL	NULL	NULL	GO:0005507|GO:0016491|GO:0055114	oxidation-reduction process|copper ion binding|oxidoreductase activity	Molecular Function|Molecular Function|Biological Process
AALB001106	multicopper oxidase [Culex quinquefasciatus]	NULL	NULL	NULL	GO:0005507|GO:0016491|GO:0055114	oxidation-reduction process|copper ion binding|oxidoreductase activity	Molecular Function|Molecular Function|Biological Process
AALB001107	sugar transporter [Culex quinquefasciatus]	NULL	NULL	NULL	GO:0022891|GO:0055085|GO:0016021	transmembrane transport|substrate-specific transmembrane transporter activity|integral component of membrane	Cellular Component|Molecular Function|Biological Process
AALB001108	sensitized chromosome inheritance modifier 19 [Culex quinquefasciatus]	NULL	minichromosome maintenance protein [Source:Projected from Anopheles gambiae (AGAP008723) VB External Description;Acc:AGAP008723]	NULL	GO:0005634|GO:0006260	DNA replication|nucleus	Cellular Component|Biological Process
AALB001109	mitochondrial cytochrome c oxidase subunit 5B isoform 1 [Drosophila simulans]	NULL	NULL	NULL	GO:0004129|GO:0015992|GO:0045277|GO:0006123|GO:0005740	cytochrome-c oxidase activity|proton transport|mitochondrial envelope|mitochondrial electron transport, cytochrome c to oxygen|respiratory chain complex IV	Cellular Component|Molecular Function|Biological Process|Biological Process|Cellular Component
AALB001110	intraflagellar transport 52 homolog	NULL	NULL	NULL	GO:0031514	motile cilium	Cellular Component
AALB001111	developmental eyes absent	Eyes absent homolog [Source:UniProtKB/TrEMBL;Acc:A0A182F3S1]	eyes absent homolog [Source:Projected from Anopheles gambiae (AGAP008726) VB External Description;Acc:AGAP008726]	NULL	GO:0006570|GO:0004725|GO:0007275|GO:0006470	multicellular organism development|protein tyrosine phosphatase activity|protein dephosphorylation|tyrosine metabolic process	Molecular Function|Biological Process|Biological Process|Biological Process
AALB001112	cytochrome c oxidase subunit iv	NULL	Cytochrome c oxidase subunit 4 isoform 1, mitochondrial precursor [Source:Projected from Anopheles gambiae (AGAP008727) VB External Description;Acc:AGAP008727]	NULL	GO:0004129|GO:0015992|GO:0045277|GO:0006123	cytochrome-c oxidase activity|proton transport|mitochondrial electron transport, cytochrome c to oxygen|respiratory chain complex IV	Molecular Function|Biological Process|Biological Process|Cellular Component
AALB001113	shuttle craft	NULL	transcriptional repressor NF-X1 [Source:Projected from Anopheles gambiae (AGAP008728) VB External Description;Acc:AGAP008728]	NULL	GO:0003676|GO:0005634|GO:0005667|GO:0003700|GO:0008270|GO:0005515|GO:0006355|GO:0045449	transcription factor activity, sequence-specific DNA binding|nucleic acid binding|transcription factor complex|nucleus|protein binding|zinc ion binding|regulation of transcription, DNA-templated	Cellular Component|Molecular Function|Molecular Function|Molecular Function|Molecular Function|Biological Process|Cellular Component|Biological Process
AALB001114	alkaline ceramidase	NULL	alkaline ceramidase [Source:Projected from Anopheles gambiae (AGAP008729) VB External Description;Acc:AGAP008729]	NULL	GO:0016811|GO:0016021|GO:0006672	hydrolase activity, acting on carbon-nitrogen (but not peptide) bonds, in linear amides|ceramide metabolic process|integral component of membrane	Cellular Component|Molecular Function|Biological Process
AALB001115	6-pyruvoyl tetrahydrobiopterin synthase	NULL	6-pyruvoyltetrahydropterin/6-carboxytetrahydropterin synthase [Source:Projected from Anopheles gambiae (AGAP008730) VB External Description;Acc:AGAP008730]	NULL	GO:0003874|GO:0006729|GO:0046656	tetrahydrobiopterin biosynthetic process|6-pyruvoyltetrahydropterin synthase activity|folic acid biosynthetic process	Molecular Function|Biological Process|Biological Process
AALB001116	diphthamide biosynthesis 2	NULL	NULL	NULL	GO:0017183	peptidyl-diphthamide biosynthetic process from peptidyl-histidine	Biological Process
AALB001117	CG3595 [Drosophila melanogaster]	NULL	NULL	NULL	GO:0005509	calcium ion binding	Molecular Function
AALB001118	partial [Anopheles bwambae]	NULL	NULL	NULL	GO:0051301|GO:0016538|GO:0045859|GO:0000074	regulation of protein kinase activity|cell division|cyclin-dependent protein serine/threonine kinase regulator activity|regulation of cell cycle	Molecular Function|Biological Process|Biological Process|Biological Process
AALB001119	G1 S-specific cyclin-E isoform X1 [Bactrocera dorsalis]	NULL	cyclin E [Source:Projected from Anopheles gambiae (AGAP008191) VB External Description;Acc:AGAP008191]	NULL	GO:0005634	nucleus	Cellular Component
AALB001120	neuroligin- Y-linked [Musca domestica]	NULL	Gliotactin [Source:Projected from Anopheles gambiae (AGAP008190) VB External Description;Acc:AGAP008190]	NULL	GO:0061343|GO:0035321|GO:0035151|GO:0007165|GO:0008065|GO:0048515|GO:0007158|GO:0007298|GO:0045202|GO:0004872|GO:0061689|GO:0009986|GO:0008039|GO:0005887|GO:0005615|GO:0007416|GO:0019991|GO:0042043|GO:0005918|GO:0050804|GO:0016321|GO:0052689	establishment of blood-nerve barrier|neurexin family protein binding|signal transduction|receptor activity|female meiosis chromosome segregation|maintenance of imaginal disc-derived wing hair orientation|septate junction assembly|synapse|modulation of synaptic transmission|integral component of plasma membrane|carboxylic ester hydrolase activity|spermatid differentiation|regulation of tube size, …	Cellular Component|Cellular Component|Cellular Component|Cellular Component|Cellular Component|Cellular Component|Molecular Function|Molecular Function|Molecular Function|Biological Process|Biological Process|Biological Process|Biological Process|Biological Process|Biological Process|Biological Process|Biological Process|Biological Process|Biological Process|Biological Process|Biological Process|…
AALB001121	AGAP008924-PA [Anopheles gambiae PEST]	NULL	NULL	NULL	GO:0016020	membrane	Cellular Component
AALB001122	AGAP008923-PB [Anopheles gambiae PEST]	NULL	NULL	NULL	GO:0016021	integral component of membrane	Cellular Component
AALB001123	AGAP008922-PA [Anopheles gambiae PEST]	NULL	NULL	NULL	NULL	NULL	NULL
AALB001124	AGAP008921-PA [Anopheles gambiae PEST]	NULL	NULL	NULL	NULL	NULL	NULL
AALB001125	uDP-N-acetylmuramoyl-tripeptide--D-alanyl-D- alanine ligase	NULL	NULL	NULL	NULL	NULL	NULL
AALB001126	AAEL008440-PA [Aedes aegypti]	NULL	NULL	NULL	GO:0007165	signal transduction	Biological Process
AALB001127	AAEL011297-PB [Aedes aegypti]	NULL	NULL	NULL	NULL	NULL	NULL
AALB001128	hypothetical protein ZHAS_00012738	NULL	NULL	NULL	NULL	NULL	NULL
AALB001129	NULL	NULL	NULL	NULL	NULL	NULL	NULL
AALB001130	GD23902 [Drosophila simulans]	NULL	NULL	NULL	NULL	NULL	NULL
AALB001131	AGAP008919-PA [Anopheles gambiae PEST]	NULL	NULL	NULL	GO:0016021	integral component of membrane	Cellular Component
AALB001132	AGAP009890-PA [Anopheles gambiae PEST]	NULL	NULL	NULL	GO:0005634|GO:0003677|GO:0004879|GO:0003707|GO:0006355|GO:0043401	steroid hormone receptor activity|nucleus|RNA polymerase II transcription factor activity, ligand-activated sequence-specific DNA binding|steroid hormone mediated signaling pathway|DNA binding|regulation of transcription, DNA-templated	Cellular Component|Molecular Function|Molecular Function|Molecular Function|Biological Process|Biological Process
AALB001133	photoreceptor-specific nuclear receptor	NULL	NULL	NULL	GO:0005634|GO:0005667|GO:0003700|GO:0008270|GO:0006355|GO:0043565|GO:0045449	transcription factor activity, sequence-specific DNA binding|sequence-specific DNA binding|transcription factor complex|nucleus|zinc ion binding|regulation of transcription, DNA-templated	Cellular Component|Molecular Function|Molecular Function|Molecular Function|Biological Process|Cellular Component|Biological Process
AALB001134	AGAP006539-PA [Anopheles gambiae PEST]	NULL	NULL	NULL	NULL	NULL	NULL
AALB001135	AGAP009891-PA [Anopheles gambiae PEST]	NULL	juvenile hormone esterase binding protein [Source:Projected from Anopheles gambiae (AGAP009891) VB External Description;Acc:AGAP009891]	NULL	NULL	NULL	NULL
AALB001136	hypothetical protein ZHAS_00014585	NULL	NULL	NULL	NULL	NULL	NULL
AALB001137	NULL	NULL	NULL	NULL	NULL	NULL	NULL
AALB001138	nocturnin isoform X2	NULL	nocturnin [Source:Projected from Anopheles gambiae (AGAP009893) VB External Description;Acc:AGAP009893]	NULL	GO:0005811|GO:0005737|GO:0045475|GO:0019233|GO:0030014|GO:0009416|GO:0000289	cytoplasm|lipid particle|nuclear-transcribed mRNA poly(A) tail shortening|locomotor rhythm|response to light stimulus|CCR4-NOT complex|sensory perception of pain	Cellular Component|Cellular Component|Cellular Component|Biological Process|Biological Process|Biological Process|Biological Process
AALB001139	proton-coupled amino acid transporter 1-like [Monomorium pharaonis]	NULL	NULL	NULL	GO:0016021	integral component of membrane	Cellular Component
AALB001140	proton-coupled amino acid transporter 1	NULL	proton-coupled amino acid transporter [Source:Projected from Anopheles gambiae (AGAP009896) VB External Description;Acc:AGAP009896]	NULL	GO:0016021|GO:0015171|GO:0003333	amino acid transmembrane transport|integral component of membrane|amino acid transmembrane transporter activity	Cellular Component|Molecular Function|Biological Process
AALB001141	AGAP009897-PA [Anopheles gambiae PEST]	NULL	proton-coupled amino acid transporter [Source:Projected from Anopheles gambiae (AGAP009897) VB External Description;Acc:AGAP009897]	NULL	GO:0016021|GO:0015171|GO:0003333	amino acid transmembrane transport|integral component of membrane|amino acid transmembrane transporter activity	Cellular Component|Molecular Function|Biological Process
AALB001142	AGAP009899-PA [Anopheles gambiae PEST]	NULL	NULL	NULL	GO:0003676|GO:0046872	metal ion binding|nucleic acid binding	Molecular Function|Molecular Function
AALB001143	partial	NULL	NULL	NULL	NULL	NULL	NULL
AALB001144	diphosphoinositol polyphosphate phosphohydrolase 2 [Bactrocera oleae]	NULL	diphosphoinositol-polyphosphate diphosphatase [Source:Projected from Anopheles gambiae (AGAP009901) VB External Description;Acc:AGAP009901]	NULL	GO:0005634|GO:0043647|GO:0005737|GO:0055088|GO:0042593|GO:0042594|GO:0008486|GO:0046626|GO:0009117	cytoplasm|nucleotide metabolic process|glucose homeostasis|regulation of insulin receptor signaling pathway|response to starvation|lipid homeostasis|nucleus|diphosphoinositol-polyphosphate diphosphatase activity|inositol phosphate metabolic process	Cellular Component|Cellular Component|Molecular Function|Biological Process|Biological Process|Biological Process|Biological Process|Biological Process|Biological Process
AALB001145	AGAP009902-PA [Anopheles gambiae PEST]	NULL	E3 ubiquitin-protein ligase RNF146 [Source:Projected from Anopheles gambiae (AGAP009902) VB External Description;Acc:AGAP009902]	NULL	GO:0072572|GO:0008270|GO:0061630|GO:0016055	Wnt signaling pathway|poly-ADP-D-ribose binding|ubiquitin protein ligase activity|zinc ion binding	Molecular Function|Molecular Function|Molecular Function|Biological Process
AALB001146	isoform A	NULL	NULL	NULL	GO:0001522|GO:0003723|GO:0006570|GO:0004725|GO:0006470|GO:0009982|GO:0008138	pseudouridine synthase activity|protein tyrosine/serine/threonine phosphatase activity|pseudouridine synthesis|protein tyrosine phosphatase activity|protein dephosphorylation|tyrosine metabolic process|RNA binding	Molecular Function|Molecular Function|Molecular Function|Molecular Function|Biological Process|Biological Process|Biological Process
AALB001147	PHD finger-like domain-containing 5A	NULL	NULL	NULL	GO:0005689|GO:0071013|GO:0006890|GO:0071011|GO:0005198|GO:0002098|GO:0005686|GO:0016300|GO:0030488|GO:0000398	mRNA splicing, via spliceosome|tRNA wobble uridine modification|U2 snRNP|retrograde vesicle-mediated transport, Golgi to ER|tRNA methylation|U12-type spliceosomal complex|catalytic step 2 spliceosome|structural molecule activity|precatalytic spliceosome|tRNA (uracil) methyltransferase activity	Cellular Component|Cellular Component|Cellular Component|Cellular Component|Molecular Function|Molecular Function|Biological Process|Biological Process|Biological Process|Biological Process
AALB001148	AGAP009904-PA [Anopheles gambiae PEST]	NULL	tRNA (adenine-N(1)-)-methyltransferase non-catalytic subunit [Source:Projected from Anopheles gambiae (AGAP009904) VB External Description;Acc:AGAP009904]	NULL	GO:0031515|GO:0030488	tRNA (m1A) methyltransferase complex|tRNA methylation	Cellular Component|Biological Process
AALB001149	AGAP009906-PA [Anopheles gambiae PEST]	NULL	NULL	NULL	GO:0016021	integral component of membrane	Cellular Component
AALB001150	leukotriene A-4 hydrolase isoform X1	Leukotriene A(4) hydrolase [Source:UniProtKB/TrEMBL;Acc:A0A182F3W0]	leukotriene-A4 hydrolase [Source:Projected from Anopheles gambiae (AGAP009907) VB External Description;Acc:AGAP009907]	NULL	GO:0008270|GO:0006508|GO:0004463|GO:0008237	metallopeptidase activity|leukotriene-A4 hydrolase activity|proteolysis|zinc ion binding	Molecular Function|Molecular Function|Molecular Function|Biological Process
AALB001151	39S ribosomal mitochondrial isoform X3	NULL	39S ribosomal protein L13, mitochondrial [Source:Projected from Anopheles gambiae (AGAP009908) VB Community Annotation;Acc:AGAP009908]	NULL	GO:0008270|GO:0003735|GO:0006508|GO:0003729|GO:0019233|GO:0032543|GO:0042254|GO:0004463|GO:0005762|GO:0008237	mitochondrial translation|mitochondrial large ribosomal subunit|metallopeptidase activity|leukotriene-A4 hydrolase activity|mRNA binding|proteolysis|structural constituent of ribosome|zinc ion binding|sensory perception of pain|ribosome biogenesis	Cellular Component|Molecular Function|Molecular Function|Molecular Function|Molecular Function|Molecular Function|Biological Process|Biological Process|Biological Process|Biological Process
AALB001152	seleno [Culex quinquefasciatus]	NULL	NULL	NULL	NULL	NULL	NULL
AALB001153	probable ATP-dependent RNA helicase DDX23	NULL	NULL	NULL	GO:0003676|GO:0005524	nucleic acid binding|ATP binding	Molecular Function|Molecular Function
AALB001154	plasminogen receptor (KT)	NULL	NULL	NULL	GO:0016021	integral component of membrane	Cellular Component
AALB001155	NULL	NULL	NULL	NULL	NULL	NULL	NULL
AALB001156	AGAP008958-PA [Anopheles gambiae PEST]	NULL	NULL	NULL	NULL	NULL	NULL
AALB001157	basic helix-loop-helix transcription factor amos	NULL	NULL	NULL	GO:0006355|GO:0046983|GO:0007423	sensory organ development|protein dimerization activity|regulation of transcription, DNA-templated	Molecular Function|Biological Process|Biological Process
AALB001158	AAEL011122-PA [Aedes aegypti]	NULL	NULL	NULL	GO:0016021	integral component of membrane	Cellular Component
AALB001159	AGAP007823-PA [Anopheles gambiae PEST]	NULL	NULL	NULL	GO:0000166|GO:0005777|GO:0010468	regulation of gene expression|peroxisome|nucleotide binding	Cellular Component|Molecular Function|Biological Process
AALB001160	T-cell acute lymphocytic leukemia 1 homolog [Cerapachys biroi]	NULL	NULL	NULL	GO:0006355|GO:0046983|GO:0022008	neurogenesis|protein dimerization activity|regulation of transcription, DNA-templated	Molecular Function|Biological Process|Biological Process
AALB001161	U8-agatoxin-Ao1a-like isoform X1	NULL	NULL	NULL	GO:0008200|GO:0005576|GO:0009405|GO:0006810|GO:0009755	hormone-mediated signaling pathway|pathogenesis|ion channel inhibitor activity|extracellular region|transport	Cellular Component|Molecular Function|Biological Process|Biological Process|Biological Process
AALB001162	regulation of nuclear pre-mRNA domain-containing 2	NULL	NULL	NULL	NULL	NULL	NULL
AALB001163	AGAP007818-PA [Anopheles gambiae PEST]	NULL	Potassium inwardly-rectifying channel, subfamily J, member [Source:Projected from Anopheles gambiae (AGAP007818) VB External Description;Acc:AGAP007818]	NULL	GO:0006813|GO:0008076|GO:0005242	voltage-gated potassium channel complex|inward rectifier potassium channel activity|potassium ion transport	Molecular Function|Biological Process|Cellular Component
AALB001164	G -activated inward rectifier potassium channel 3 isoform X4 [Amyelois transitella]	NULL	NULL	NULL	GO:0006813|GO:0008076|GO:0005242	voltage-gated potassium channel complex|inward rectifier potassium channel activity|potassium ion transport	Molecular Function|Biological Process|Cellular Component
AALB001165	AAEL002494-PA [Aedes aegypti]	NULL	NULL	NULL	NULL	NULL	NULL
AALB001166	AGAP007817-PA [Anopheles gambiae PEST]	NULL	protein NEDD1 [Source:Projected from Anopheles gambiae (AGAP007817) VB External Description;Acc:AGAP007817]	NULL	GO:0005515	protein binding	Molecular Function
AALB001167	AGAP007815-PA [Anopheles gambiae PEST]	NULL	kinesin family member 4/7/21/27 [Source:Projected from Anopheles gambiae (AGAP007815) VB External Description;Acc:AGAP007815]	NULL	GO:0005524|GO:0003777|GO:0045298|GO:0007018|GO:0008017|GO:0005874	microtubule motor activity|microtubule|microtubule-based movement|microtubule binding|tubulin complex|ATP binding	Molecular Function|Molecular Function|Molecular Function|Biological Process|Cellular Component|Cellular Component
AALB001168	immunoglobulin-binding 1	NULL	Immunoglobulin (CD79A) binding protein [Source:Projected from Anopheles gambiae (AGAP008797) VB External Description;Acc:AGAP008797]	NULL	GO:0009966	regulation of signal transduction	Biological Process
AALB001169	AGAP008796-PA [Anopheles gambiae PEST]	NULL	NULL	NULL	GO:0003676|GO:0005634|GO:0008270	nucleic acid binding|nucleus|zinc ion binding	Cellular Component|Molecular Function|Molecular Function
AALB001170	bromodomain adjacent to zinc finger domain 2B isoform X1 [Stomoxys calcitrans]	NULL	NULL	NULL	GO:0005634|GO:0003677|GO:0008270|GO:0005515	nucleus|protein binding|DNA binding|zinc ion binding	Cellular Component|Molecular Function|Molecular Function|Molecular Function
AALB001171	cAMP-responsive element-binding -like 2	NULL	NULL	NULL	GO:0005667|GO:0003700|GO:0006355|GO:0043565|GO:0045449	transcription factor activity, sequence-specific DNA binding|sequence-specific DNA binding|transcription factor complex|regulation of transcription, DNA-templated	Molecular Function|Molecular Function|Biological Process|Cellular Component|Biological Process
AALB001172	translocon-associated subunit gamma	NULL	translocon-associated protein subunit gamma [Source:Projected from Anopheles gambiae (AGAP008761) VB External Description;Acc:AGAP008761]	NULL	GO:0006614|GO:0016021	SRP-dependent cotranslational protein targeting to membrane|integral component of membrane	Cellular Component|Biological Process
AALB001173	pre-mRNA-splicing factor CWC25 homolog	NULL	NULL	NULL	NULL	NULL	NULL
AALB001174	AGAP008813-PA [Anopheles gambiae PEST]	NULL	NULL	NULL	GO:0005515	protein binding	Molecular Function
AALB001175	AGAP008814-PA [Anopheles gambiae PEST]	NULL	transcription factor 4/12 [Source:Projected from Anopheles gambiae (AGAP008814) VB External Description;Acc:AGAP008814]	NULL	GO:0046983	protein dimerization activity	Molecular Function
AALB001176	phosphatase 1 regulatory subunit 42-like	NULL	leucine-rich repeat-containing protein [Source:Projected from Anopheles gambiae (AGAP008815) VB External Description;Acc:AGAP008815]	NULL	GO:0005515	protein binding	Molecular Function
AALB001177	Proteasome subunit alpha type-5	Proteasome subunit alpha type [Source:UniProtKB/TrEMBL;Acc:A0A182F3Y7]	20S proteasome subunit alpha [Source:Projected from Anopheles gambiae (AGAP008816) VB External Description;Acc:AGAP008816]	NULL	GO:0019773|GO:0004298|GO:0006511	ubiquitin-dependent protein catabolic process|proteasome core complex, alpha-subunit complex|threonine-type endopeptidase activity	Cellular Component|Molecular Function|Biological Process
AALB001178	skin secretory xP2	NULL	NULL	NULL	NULL	NULL	NULL
AALB001179	paired box pox-neuro	NULL	NULL	NULL	GO:0003677|GO:0006355	DNA binding|regulation of transcription, DNA-templated	Molecular Function|Biological Process
AALB001180	paired box pox-neuro	NULL	NULL	NULL	GO:0003677|GO:0006355	DNA binding|regulation of transcription, DNA-templated	Molecular Function|Biological Process
AALB001181	hypothetical protein AND_002904	NULL	NULL	NULL	GO:0005634|GO:0003677|GO:0006351|GO:0007275|GO:0006355	multicellular organism development|transcription, DNA-templated|nucleus|DNA binding|regulation of transcription, DNA-templated	Cellular Component|Molecular Function|Biological Process|Biological Process|Biological Process
AALB001182	epidermal growth factor receptor isoform X2	NULL	NULL	NULL	GO:0005524|GO:0004714|GO:0016020|GO:0007169|GO:0006468	transmembrane receptor protein tyrosine kinase signaling pathway|membrane|protein phosphorylation|ATP binding|transmembrane receptor protein tyrosine kinase activity	Cellular Component|Molecular Function|Molecular Function|Biological Process|Biological Process
AALB001183	AAEL004307-PB [Aedes aegypti]	NULL	N-myc downstream regulated [Source:Projected from Anopheles gambiae (AGAP008821) VB External Description;Acc:AGAP008821]	NULL	GO:0005737|GO:0007165	cytoplasm|signal transduction	Cellular Component|Biological Process
AALB001184	FK506-binding 2	NULL	NULL	NULL	GO:0006457	protein folding	Biological Process
AALB001185	AGAP008822-PA [Anopheles gambiae PEST]	NULL	NULL	NULL	GO:0005509|GO:0006457	protein folding|calcium ion binding	Molecular Function|Biological Process
AALB001186	fatty acyl- reductase CG5065	Fatty acyl-CoA reductase [Source:UniProtKB/TrEMBL;Acc:A0A182F3Z6]	NULL	NULL	GO:0080019	fatty-acyl-CoA reductase (alcohol-forming) activity	Molecular Function
AALB001187	fatty acyl- reductase CG5065	NULL	NULL	NULL	GO:0080019	fatty-acyl-CoA reductase (alcohol-forming) activity	Molecular Function
AALB001188	AAEL004322-PA [Aedes aegypti]	NULL	NULL	NULL	NULL	NULL	NULL
AALB001189	GM16161 [Drosophila sechellia]	NULL	NULL	NULL	GO:0016328|GO:0008157	protein phosphatase 1 binding|lateral plasma membrane	Cellular Component|Molecular Function
AALB001190	AGAP011225-PA [Anopheles gambiae PEST]	NULL	NULL	NULL	GO:0044763	single-organism cellular process	Biological Process
AALB001191	AGAP008826-PA [Anopheles gambiae PEST]	NULL	NULL	NULL	NULL	NULL	NULL
AALB001192	AGAP011225-PA	NULL	NULL	NULL	GO:0051301|GO:0016538|GO:0045859|GO:0000074	regulation of protein kinase activity|cell division|cyclin-dependent protein serine/threonine kinase regulator activity|regulation of cell cycle	Molecular Function|Biological Process|Biological Process|Biological Process
AALB001193	AAEL013174-PA [Aedes aegypti]	NULL	NULL	NULL	NULL	NULL	NULL
AALB001194	zinc finger 420 [Bactrocera dorsalis]	NULL	NULL	NULL	GO:0003676|GO:0046872	metal ion binding|nucleic acid binding	Molecular Function|Molecular Function
AALB001195	deoxynucleotidyltransferase terminal-interacting 2	NULL	NULL	NULL	NULL	NULL	NULL
AALB001196	iron-sulfur NUBPL	NULL	ATP-binding protein involved in chromosome partitioning [Source:Projected from Anopheles gambiae (AGAP008828) VB External Description;Acc:AGAP008828]	NULL	GO:0005524	ATP binding	Molecular Function
AALB001197	hypothetical protein AND_002095	NULL	NULL	NULL	NULL	NULL	NULL
AALB001198	serine threonine- kinase GL21140 isoform X2 [Ceratitis capitata]	NULL	doublecortin and CaM kinase-like [Source:Projected from Anopheles gambiae (AGAP009034) VB External Description;Acc:AGAP009034]	NULL	GO:0005524|GO:0004672|GO:0006468|GO:0035556	protein kinase activity|intracellular signal transduction|protein phosphorylation|ATP binding	Molecular Function|Molecular Function|Biological Process|Biological Process
AALB001199	chorion peroxidase	NULL	heme peroxidase 2 [Source:VB Community Annotation;Acc:AALB001199]	NULL	GO:0004601|GO:0006979|GO:0006804|GO:0055114|GO:0020037	peroxidase activity|oxidation-reduction process|heme binding|response to oxidative stress|obsolete peroxidase reaction	Molecular Function|Molecular Function|Biological Process|Biological Process|Biological Process
AALB001200	-associating with the carboxyl-terminal domain of ezrin [Bactrocera oleae]	NULL	Ezrin-binding protein pace-1 [Source:Projected from Anopheles gambiae (AGAP009032) VB External Description;Acc:AGAP009032]	NULL	GO:0005488	binding	Molecular Function
AALB001201	60S ribosomal L5	NULL	60S ribosomal protein L5 [Source:VB Community Annotation;Acc:AALB001201]	NULL	GO:0003735|GO:0008097|GO:0042254|GO:0005840|GO:0006412	translation|ribosome|5S rRNA binding|structural constituent of ribosome|ribosome biogenesis	Cellular Component|Molecular Function|Molecular Function|Biological Process|Biological Process
AALB001202	CCR4-NOT transcription complex subunit 3	NULL	CCR4-NOT transcription complex subunit [Source:Projected from Anopheles gambiae (AGAP009030) VB External Description;Acc:AGAP009030]	NULL	GO:0005634|GO:0006355	nucleus|regulation of transcription, DNA-templated	Cellular Component|Biological Process
AALB001203	F-box LRR-repeat 13 [Stomoxys calcitrans]	NULL	NULL	NULL	GO:0005515	protein binding	Molecular Function
AALB001204	real-time [Ceratitis capitata]	NULL	Protein real-time [Source:Projected from Anopheles gambiae (AGAP009029) VB External Description;Acc:AGAP009029]	NULL	GO:0005739|GO:0016021|GO:0006810	transport|integral component of membrane|mitochondrion	Cellular Component|Cellular Component|Biological Process
AALB001205	hypothetical protein AND_004656	NULL	NULL	NULL	GO:0005524|GO:0016021|GO:0004672|GO:0006468	protein kinase activity|protein phosphorylation|integral component of membrane|ATP binding	Cellular Component|Molecular Function|Molecular Function|Biological Process
AALB001206	partial	NULL	NULL	NULL	GO:0051301|GO:0016538|GO:0045859|GO:0000074	regulation of protein kinase activity|cell division|cyclin-dependent protein serine/threonine kinase regulator activity|regulation of cell cycle	Molecular Function|Biological Process|Biological Process|Biological Process
AALB001207	AAEL014653-PA [Aedes aegypti]	NULL	NULL	NULL	GO:0003676|GO:0046872	metal ion binding|nucleic acid binding	Molecular Function|Molecular Function
AALB001208	AGAP009025-PA [Anopheles gambiae PEST]	NULL	NULL	NULL	GO:0003676	nucleic acid binding	Molecular Function
AALB001209	AAEL014653-PA [Aedes aegypti]	NULL	NULL	NULL	GO:0003676|GO:0008270	nucleic acid binding|zinc ion binding	Molecular Function|Molecular Function
AALB001210	WD repeat-containing 63	NULL	Testis development protein nyd-sp29 [Source:Projected from Anopheles gambiae (AGAP009027) VB External Description;Acc:AGAP009027]	NULL	GO:0005515	protein binding	Molecular Function
AALB001211	AAEL007670- partial [Aedes aegypti]	NULL	Teashirt-like protein [Source:Projected from Anopheles gambiae (AGAP009028) VB External Description;Acc:AGAP009028]	NULL	GO:0000122|GO:0046872|GO:0048730|GO:0048749	metal ion binding|negative regulation of transcription from RNA polymerase II promoter|compound eye development|epidermis morphogenesis	Molecular Function|Biological Process|Biological Process|Biological Process
AALB001212	fibrinogen [Anopheles gambiae]	NULL	NULL	NULL	NULL	NULL	NULL
AALB001213	RNA polymerase I-specific transcription initiation factor RRN3	NULL	RNA polymerase I-specific transcription initiation factor RRN3 [Source:Projected from Anopheles gambiae (AGAP009024) VB External Description;Acc:AGAP009024]	NULL	GO:0003743|GO:0005840|GO:0006446	ribosome|regulation of translational initiation|translation initiation factor activity	Molecular Function|Cellular Component|Biological Process
AALB001214	probable cytosolic Fe-S cluster assembly factor GJ13047	NULL	cytosolic Fe-S cluster assembly factor AGAP009023 [Source:Projected from Anopheles gambiae (AGAP009023) VB External Description;Acc:AGAP009023]	NULL	GO:0046872|GO:0051539|GO:0016226	iron-sulfur cluster assembly|4 iron, 4 sulfur cluster binding|metal ion binding	Molecular Function|Molecular Function|Biological Process
AALB001215	probable chitinase 3	NULL	chitinase [Source:Projected from Anopheles gambiae (AGAP009022) VB External Description;Acc:AGAP009022]	NULL	GO:0004568|GO:0005975|GO:0016998|GO:0008061|GO:0006032|GO:0005576	carbohydrate metabolic process|chitinase activity|extracellular region|chitin catabolic process|chitin binding|cell wall macromolecule catabolic process	Cellular Component|Molecular Function|Molecular Function|Biological Process|Biological Process|Biological Process
AALB001216	AGAP009021-PA [Anopheles gambiae PEST]	NULL	NULL	NULL	GO:0016021	integral component of membrane	Cellular Component
AALB001217	transmembrane 65 isoform X2	NULL	NULL	NULL	GO:0016021	integral component of membrane	Cellular Component
AALB001218	AGAP009020-PA [Anopheles gambiae PEST]	NULL	NULL	NULL	GO:0016021	integral component of membrane	Cellular Component
AALB001219	AGAP010386-PA [Anopheles gambiae PEST]	NULL	Translocating chain-associated membrane protein [Source:Projected from Anopheles gambiae (AGAP010386) VB External Description;Acc:AGAP010386]	NULL	GO:0016021	integral component of membrane	Cellular Component
AALB001220	AGAP010385-PA [Anopheles gambiae PEST]	NULL	NULL	NULL	NULL	NULL	NULL
AALB001221	AGAP010384-PA [Anopheles gambiae PEST]	NULL	NULL	NULL	NULL	NULL	NULL
AALB001222	peptide transporter family 1	NULL	Solute carrier family 15 member [Source:Projected from Anopheles gambiae (AGAP010383) VB External Description;Acc:AGAP010383]	NULL	GO:0006857|GO:0016020|GO:0005215	transporter activity|membrane|oligopeptide transport	Cellular Component|Molecular Function|Biological Process
AALB001223	serrate RNA effector molecule homolog isoform X1 [Trichogramma pretiosum]	NULL	Serrate RNA effector molecule homolog [Source:Projected from Anopheles gambiae (AGAP010382) VB External Description;Acc:AGAP010382]	NULL	GO:0000166	nucleotide binding	Molecular Function
AALB001224	AAEL003295-PA [Aedes aegypti]	NULL	NULL	NULL	GO:0005515	protein binding	Molecular Function
AALB001225	lin-54 homolog isoform X1 [Orussus abietinus]	NULL	NULL	NULL	GO:0097159|GO:1901363	organic cyclic compound binding|heterocyclic compound binding	Molecular Function|Molecular Function
AALB001226	AAEL009755-PA [Aedes aegypti]	NULL	F-box protein [Source:Projected from Anopheles gambiae (AGAP010379) VB External Description;Acc:AGAP010379]	NULL	GO:0005515	protein binding	Molecular Function
AALB001227	isoform A	NULL	NULL	NULL	GO:0005515	protein binding	Molecular Function
AALB001228	deleted in autism 1 homolog	NULL	NULL	NULL	NULL	NULL	NULL
AALB001229	BTB POZ domain-containing 6-A isoform X2 [Bactrocera cucurbitae]	NULL	NULL	NULL	GO:0005515	protein binding	Molecular Function
AALB001230	endophilin-B1 isoform X1	NULL	NULL	NULL	GO:0005515|GO:0005737	cytoplasm|protein binding	Cellular Component|Molecular Function
AALB001231	ribosomal S18	NULL	40S ribosomal proten S18 [Source:VB Community Annotation;Acc:AALB001231]	NULL	GO:0003723|GO:0003735|GO:0042254|GO:0005840|GO:0006412	translation|ribosome|RNA binding|structural constituent of ribosome|ribosome biogenesis	Cellular Component|Molecular Function|Molecular Function|Biological Process|Biological Process
AALB001232	arginyl-tRNA-- transferase 1 isoform X3	NULL	arginine-tRNA-protein transferase [Source:Projected from Anopheles gambiae (AGAP010373) VB External Description;Acc:AGAP010373]	NULL	GO:0004057|GO:0016598	protein arginylation|arginyltransferase activity	Molecular Function|Biological Process
AALB001233	sodium-dependent phosphate transporter [Culex quinquefasciatus]	NULL	Solute carrier family 17 (anion/sugar transporter), member [Source:Projected from Anopheles gambiae (AGAP010372) VB External Description;Acc:AGAP010372]	NULL	GO:0055085|GO:0016021	transmembrane transport|integral component of membrane	Cellular Component|Biological Process
AALB001234	probable chitinase 3	NULL	NULL	NULL	GO:0004568|GO:0005975|GO:0016998|GO:0008061|GO:0006032|GO:0005576	carbohydrate metabolic process|chitinase activity|extracellular region|chitin catabolic process|chitin binding|cell wall macromolecule catabolic process	Cellular Component|Molecular Function|Molecular Function|Biological Process|Biological Process|Biological Process
AALB001235	AGAP010370-PA [Anopheles gambiae PEST]	NULL	Solute carrier family 17 (anion/sugar transporter), member [Source:Projected from Anopheles gambiae (AGAP010370) VB External Description;Acc:AGAP010370]	NULL	GO:0055085|GO:0016021	transmembrane transport|integral component of membrane	Cellular Component|Biological Process
AALB001236	AGAP010369-PA [Anopheles gambiae PEST]	NULL	cuticular protein RR-2 family [Source:Projected from Anopheles gambiae (AGAP010369) VB Community Annotation;Acc:AGAP010369]	NULL	GO:0042302	structural constituent of cuticle	Molecular Function
AALB001237	2-hydroxyacyl- lyase 1	NULL	2-hydroxyacyl-CoA lyase [Source:Projected from Anopheles gambiae (AGAP010368) VB External Description;Acc:AGAP010368]	NULL	GO:0000287|GO:0030976|GO:0003824	magnesium ion binding|catalytic activity|thiamine pyrophosphate binding	Molecular Function|Molecular Function|Molecular Function
AALB001238	N-acetyl galactosaminyl transferase 6 [Culex quinquefasciatus]	NULL	UDP-N-acetyl-alpha-D-galactosamine:polypeptide N-acetylgalactosaminyltransferase [Source:Projected from Anopheles gambiae (AGAP010367) VB External Description;Acc:AGAP010367]	NULL	GO:0016757|GO:0016021|GO:0006486|GO:0000139|GO:0030246	carbohydrate binding|protein glycosylation|transferase activity, transferring glycosyl groups|Golgi membrane|integral component of membrane	Cellular Component|Cellular Component|Molecular Function|Molecular Function|Biological Process
AALB001239	AAEL014708-PA [Aedes aegypti]	NULL	NULL	NULL	GO:0007218|GO:0005184|GO:0010753|GO:0048018|GO:0005576	positive regulation of cGMP-mediated signaling|extracellular region|neuropeptide hormone activity|neuropeptide signaling pathway|receptor agonist activity	Cellular Component|Molecular Function|Molecular Function|Biological Process|Biological Process
AALB001240	AGAP010365-PB [Anopheles gambiae PEST]	NULL	NULL	NULL	NULL	NULL	NULL
AALB001241	AGAP010364-PA [Anopheles gambiae PEST]	NULL	NULL	NULL	GO:0008061|GO:0006030|GO:0005576	extracellular region|chitin binding|chitin metabolic process	Cellular Component|Molecular Function|Biological Process
AALB001242	AGAP010363-PA [Anopheles gambiae PEST]	NULL	NULL	NULL	GO:0008061|GO:0006030|GO:0005576	extracellular region|chitin binding|chitin metabolic process	Cellular Component|Molecular Function|Biological Process
AALB001243	AGAP010361-PA [Anopheles gambiae PEST]	NULL	NULL	NULL	GO:0008061|GO:0006030|GO:0005576	extracellular region|chitin binding|chitin metabolic process	Cellular Component|Molecular Function|Biological Process
AALB001244	AGAP010360-PA [Anopheles gambiae PEST]	NULL	NULL	NULL	GO:0008061|GO:0006030|GO:0005576	extracellular region|chitin binding|chitin metabolic process	Cellular Component|Molecular Function|Biological Process
AALB001245	gooseberry-neuro	NULL	NULL	NULL	GO:0006355|GO:0043565	sequence-specific DNA binding|regulation of transcription, DNA-templated	Molecular Function|Biological Process
AALB001246	gooseberry-neuro	NULL	NULL	NULL	GO:0003677|GO:0006355	DNA binding|regulation of transcription, DNA-templated	Molecular Function|Biological Process
AALB001247	gooseberry [Culex quinquefasciatus]	NULL	paired box protein 3/7 [Source:Projected from Anopheles gambiae (AGAP010358) VB External Description;Acc:AGAP010358]	NULL	GO:0006355|GO:0043565	sequence-specific DNA binding|regulation of transcription, DNA-templated	Molecular Function|Biological Process
AALB001248	AGAP010356-PA [Anopheles gambiae PEST]	NULL	Ring finger protein [Source:Projected from Anopheles gambiae (AGAP010356) VB External Description;Acc:AGAP010356]	NULL	GO:0008270|GO:0005515	protein binding|zinc ion binding	Molecular Function|Molecular Function
AALB001249	jim lovell	NULL	NULL	NULL	GO:0003677	DNA binding	Molecular Function
AALB001250	jim lovell	NULL	NULL	NULL	GO:0005515	protein binding	Molecular Function
AALB001251	osiris 21 [Culex quinquefasciatus]	NULL	Osiris [Source:Projected from Anopheles gambiae (AGAP010354) VB External Description;Acc:AGAP010354]	NULL	GO:0016021	integral component of membrane	Cellular Component
AALB001252	AGAP010352-PA [Anopheles gambiae PEST]	NULL	NULL	NULL	GO:0071011|GO:0006260|GO:0003690|GO:0006974|GO:0000398	mRNA splicing, via spliceosome|DNA replication|double-stranded DNA binding|precatalytic spliceosome|cellular response to DNA damage stimulus	Cellular Component|Molecular Function|Biological Process|Biological Process|Biological Process
AALB001253	insulin-degrading enzyme	NULL	insulysin [Source:Projected from Anopheles gambiae (AGAP010351) VB External Description;Acc:AGAP010351]	NULL	GO:0046872|GO:0006508|GO:0004222	metal ion binding|metalloendopeptidase activity|proteolysis	Molecular Function|Molecular Function|Biological Process
AALB001254	AGAP010350-PA [Anopheles gambiae PEST]	NULL	NULL	NULL	NULL	NULL	NULL
AALB001256	copper zinc superoxide dismutase [Drosophila nasuta]	NULL	copper-zinc superoxide dismutase 3 [Source:VB Community Annotation;Acc:AALB001256]	NULL	GO:0006801|GO:0046872|GO:0055114|GO:0004784	superoxide dismutase activity|superoxide metabolic process|oxidation-reduction process|metal ion binding	Molecular Function|Molecular Function|Biological Process|Biological Process
AALB001257	signal recognition particle receptor subunit alpha homolog isoform X1	NULL	signal recognition particle receptor subunit alpha [Source:Projected from Anopheles gambiae (AGAP010894) VB External Description;Acc:AGAP010894]	NULL	GO:0005525|GO:0006614|GO:0003924|GO:0005785|GO:0005047|GO:0005786	signal recognition particle binding|GTP binding|SRP-dependent cotranslational protein targeting to membrane|signal recognition particle, endoplasmic reticulum targeting|signal recognition particle receptor complex|GTPase activity	Cellular Component|Molecular Function|Molecular Function|Molecular Function|Biological Process|Cellular Component
AALB001258	oxysterol-binding 1 [Ceratitis capitata]	Oxysterol-binding protein [Source:UniProtKB/TrEMBL;Acc:A0A182F468]	Oxysterol-binding protein [Source:Projected from Anopheles gambiae (AGAP010893) VB External Description;Acc:AGAP010893]	NULL	GO:0006869|GO:0016021	lipid transport|integral component of membrane	Cellular Component|Biological Process
AALB001259	gag	NULL	NULL	NULL	NULL	NULL	NULL
AALB001260	reverse transcriptase	NULL	NULL	NULL	NULL	NULL	NULL
AALB001261	gag	NULL	NULL	NULL	GO:0003676|GO:0008270	nucleic acid binding|zinc ion binding	Molecular Function|Molecular Function
AALB001262	reverse transcriptase	NULL	NULL	NULL	NULL	NULL	NULL
AALB001263	AAEL014270-PA [Aedes aegypti]	NULL	NULL	NULL	NULL	NULL	NULL
AALB001264	synaptic vesicle glyco 2B isoform X1 [Harpegnathos saltator]	NULL	Synaptic vesicle glycoprotein 2B [Source:Projected from Anopheles gambiae (AGAP010892) VB External Description;Acc:AGAP010892]	NULL	GO:0055085|GO:0022857|GO:0016021	transmembrane transport|transmembrane transporter activity|integral component of membrane	Cellular Component|Molecular Function|Biological Process
AALB001265	ariadne-1 [Cerapachys biroi]	NULL	ariadne-1 [Source:Projected from Anopheles gambiae (AGAP010891) VB External Description;Acc:AGAP010891]	NULL	GO:0004842|GO:0008270|GO:0005515|GO:0016567	protein ubiquitination|ubiquitin-protein transferase activity|protein binding|zinc ion binding	Molecular Function|Molecular Function|Molecular Function|Biological Process
AALB001266	hypothetical protein AND_007967	NULL	NULL	NULL	NULL	NULL	NULL
AALB001267	BEL12_AG transposon poly	NULL	NULL	NULL	NULL	NULL	NULL
AALB001268	AAEL010985-PA [Aedes aegypti]	NULL	NULL	NULL	NULL	NULL	NULL
AALB001269	NULL	NULL	NULL	NULL	NULL	NULL	NULL
AALB001270	NULL	NULL	NULL	NULL	NULL	NULL	NULL
AALB001271	uncharacterized protein Dwil_GK28277, partial	NULL	NULL	NULL	NULL	NULL	NULL
AALB001272	nuclease HARBI1	NULL	NULL	NULL	NULL	NULL	NULL
AALB001273	hypothetical protein M513_13456	NULL	NULL	NULL	NULL	NULL	NULL
AALB001274	prohormone-4 [Bactrocera cucurbitae]	NULL	NULL	NULL	GO:0005515	protein binding	Molecular Function
AALB001275	AGAP010261-PA [Anopheles gambiae PEST]	NULL	NULL	NULL	GO:0008270|GO:0005515	protein binding|zinc ion binding	Molecular Function|Molecular Function
AALB001276	AGAP010261-PA [Anopheles gambiae PEST]	NULL	NULL	NULL	GO:0005515	protein binding	Molecular Function
AALB001277	thyroid adenoma-associated homolog	NULL	NULL	NULL	NULL	NULL	NULL
AALB001278	Neurogenic locus delta	Delta-like protein [Source:UniProtKB/TrEMBL;Acc:A0A182F488]	Delta, transcript variant A [Source:Projected from Anopheles gambiae (AGAP010265) VB External Description;Acc:AGAP010265]	NULL	GO:0007219|GO:0007275|GO:0005509|GO:0016021	Notch signaling pathway|multicellular organism development|integral component of membrane|calcium ion binding	Cellular Component|Molecular Function|Biological Process|Biological Process
AALB001279	AAEL011392-PA [Aedes aegypti]	NULL	NULL	NULL	GO:0005515	protein binding	Molecular Function
AALB001280	AGAP010266-PA [Anopheles gambiae PEST]	NULL	NULL	NULL	GO:0005515	protein binding	Molecular Function
AALB001281	probable glutamine--tRNA ligase	NULL	glutaminyl-tRNA synthetase [Source:Projected from Anopheles gambiae (AGAP010267) VB External Description;Acc:AGAP010267]	NULL	GO:0005524|GO:0005737|GO:0004819|GO:0006425	cytoplasm|glutaminyl-tRNA aminoacylation|ATP binding|glutamine-tRNA ligase activity	Cellular Component|Molecular Function|Molecular Function|Biological Process
AALB001282	phosphatidylinositol 3-kinase catalytic subunit type 3	Phosphatidylinositol 3-kinase [Source:UniProtKB/TrEMBL;Acc:A0A182F492]	phosphatidylinositol 3-kinase [Source:Projected from Anopheles gambiae (AGAP010273) VB External Description;Acc:AGAP010273]	NULL	GO:0005515|GO:0048015|GO:0046854|GO:0016303	phosphatidylinositol-mediated signaling|1-phosphatidylinositol-3-kinase activity|phosphatidylinositol phosphorylation|protein binding	Molecular Function|Molecular Function|Biological Process|Biological Process
AALB001283	transient receptor potential channel pyrexia isoform X2	NULL	NULL	NULL	GO:0005216|GO:0006811|GO:0005515|GO:0055085|GO:0016020	transmembrane transport|membrane|ion channel activity|ion transport|protein binding	Cellular Component|Molecular Function|Molecular Function|Biological Process|Biological Process
AALB001284	28S ribosomal mitochondrial	NULL	ribosomal protein, S9 [Source:Projected from Anopheles gambiae (AGAP010268) VB External Description;Acc:AGAP010268]	NULL	GO:0003735|GO:0042254|GO:0005840|GO:0006412	translation|ribosome|structural constituent of ribosome|ribosome biogenesis	Cellular Component|Molecular Function|Biological Process|Biological Process
AALB001285	AGAP010177-PA [Anopheles gambiae PEST]	NULL	replication factor A3 [Source:Projected from Anopheles gambiae (AGAP010177) VB External Description;Acc:AGAP010177]	NULL	GO:0005634|GO:0003677|GO:0006281|GO:0006260|GO:0006310	DNA replication|nucleus|DNA recombination|DNA repair|DNA binding	Cellular Component|Molecular Function|Biological Process|Biological Process|Biological Process
AALB001286	coatomer subunit alpha	Coatomer subunit alpha [Source:UniProtKB/TrEMBL;Acc:A0A182F496]	coatomer protein complex, subunit alpha (xenin) [Source:Projected from Anopheles gambiae (AGAP010251) VB External Description;Acc:AGAP010251]	NULL	GO:0005515|GO:0016192|GO:0005198|GO:0006886|GO:0030126	COPI vesicle coat|structural molecule activity|protein binding|intracellular protein transport|vesicle-mediated transport	Cellular Component|Molecular Function|Molecular Function|Biological Process|Biological Process
AALB001287	60S ribosomal L23	NULL	60S ribosomal protein L23 [Source:Projected from Anopheles gambiae (AGAP010252) VB Community Annotation;Acc:AGAP010252]	NULL	GO:0003735|GO:0042254|GO:0005840|GO:0006412	translation|ribosome|structural constituent of ribosome|ribosome biogenesis	Cellular Component|Molecular Function|Biological Process|Biological Process
AALB001288	adenylyl cyclase-associated 1 isoform X2	Adenylyl cyclase-associated protein [Source:UniProtKB/TrEMBL;Acc:A0A182F498]	NULL	NULL	GO:0003779|GO:0000902|GO:0007015	actin filament organization|cell morphogenesis|actin binding	Molecular Function|Biological Process|Biological Process
AALB001289	helitron helicase [Phytophthora infestans T30-4]	NULL	NULL	NULL	NULL	NULL	NULL
AALB001290	RTF2 homolog	NULL	Chromosome 20 open reading frame [Source:Projected from Anopheles gambiae (AGAP012690) VB External Description;Acc:AGAP012690]	NULL	GO:1902979	mitotic DNA replication termination	Biological Process
AALB001291	serine protease [Culex quinquefasciatus]	NULL	NULL	NULL	GO:0006508|GO:0004252	proteolysis|serine-type endopeptidase activity	Molecular Function|Biological Process
AALB001292	serpin 6 plasmodium-related inhibitory serine protease partial [Anopheles gambiae]	NULL	serine protease inhibitor (serpin) [Source:Projected from Anopheles gambiae (AGAP009212) VB Community Annotation;Acc:AGAP009212]	NULL	GO:0005615	extracellular space	Cellular Component
AALB001293	serpin 16 inhibitory serine protease partial	NULL	serine protease inhibitor (serpin) 16 [Source:VB Community Annotation;Acc:AALB001293]	NULL	GO:0005615	extracellular space	Cellular Component
AALB001294	AGAP009214-PA [Anopheles gambiae PEST]	NULL	CLIP-domain serine protease [Source:Projected from Anopheles gambiae (AGAP009214) VB Community Annotation;Acc:AGAP009214]	NULL	GO:0006508|GO:0004252	proteolysis|serine-type endopeptidase activity	Molecular Function|Biological Process
AALB001295	serpin 5 inhibitory serine protease partial [Anopheles gambiae]	NULL	serine protease inhibitor (serpin) [Source:Projected from Anopheles gambiae (AGAP009221) VB Community Annotation;Acc:AGAP009221]	NULL	GO:0005615|GO:0004867|GO:0006508|GO:0010951|GO:0008233	negative regulation of endopeptidase activity|serine-type endopeptidase inhibitor activity|extracellular space|peptidase activity|proteolysis	Cellular Component|Molecular Function|Molecular Function|Biological Process|Biological Process
AALB001296	serine--tRNA cytoplasmic	NULL	seryl-tRNA synthetase [Source:Projected from Anopheles gambiae (AGAP008265) VB External Description;Acc:AGAP008265]	NULL	GO:0005524|GO:0005737|GO:0006563|GO:0004828|GO:0006434|GO:0006544|GO:0006566	cytoplasm|glycine metabolic process|seryl-tRNA aminoacylation|L-serine metabolic process|threonine metabolic process|ATP binding|serine-tRNA ligase activity	Cellular Component|Molecular Function|Molecular Function|Biological Process|Biological Process|Biological Process|Biological Process
AALB001297	Ran GTPase activating [Drosophila melanogaster]	NULL	Ran GTPase-activating protein [Source:Projected from Anopheles gambiae (AGAP008267) VB External Description;Acc:AGAP008267]	NULL	GO:0005515|GO:0007165|GO:0005096	signal transduction|protein binding|GTPase activator activity	Molecular Function|Molecular Function|Biological Process
AALB001298	AAEL007857-PA [Aedes aegypti]	NULL	NULL	NULL	NULL	NULL	NULL
AALB001299	AGAP008269-PA [Anopheles gambiae PEST]	NULL	NULL	NULL	GO:0070481|GO:0071025|GO:0070966	RNA surveillance|nuclear-transcribed mRNA catabolic process, no-go decay|nuclear-transcribed mRNA catabolic process, non-stop decay	Biological Process|Biological Process|Biological Process
AALB001300	maternal tudor	NULL	Maternal tudor protein [Source:Projected from Anopheles gambiae (AGAP008268) VB External Description;Acc:AGAP008268]	NULL	NULL	NULL	NULL
AALB001301	AGAP008270-PA [Anopheles gambiae PEST]	NULL	NULL	NULL	GO:0046872	metal ion binding	Molecular Function
AALB001302	AGAP008274-PA [Anopheles gambiae PEST]	NULL	snail, invertebrate [Source:Projected from Anopheles gambiae (AGAP008274) VB External Description;Acc:AGAP008274]	NULL	GO:0003676|GO:0046872	metal ion binding|nucleic acid binding	Molecular Function|Molecular Function
AALB001303	CG3085-PA [Drosophila melanogaster]	NULL	Tektin-2 [Source:Projected from Anopheles gambiae (AGAP008275) VB External Description;Acc:AGAP008275]	NULL	GO:0005856|GO:0007020|GO:0005200	structural constituent of cytoskeleton|cytoskeleton|microtubule nucleation	Molecular Function|Biological Process|Cellular Component
AALB001304	transmembrane protease serine 4	NULL	NULL	NULL	GO:0006508|GO:0004252	proteolysis|serine-type endopeptidase activity	Molecular Function|Biological Process
AALB001305	long form D7 salivary	NULL	D7 long form salivary protein [Source:Projected from Anopheles gambiae (AGAP008278) VB Community Annotation;Acc:AGAP008278]	NULL	GO:0005549	odorant binding	Molecular Function
AALB001306	AGAP008280-PA [Anopheles gambiae PEST]	NULL	D7 short form salivary protein [Source:Projected from Anopheles gambiae (AGAP008280) VB Community Annotation;Acc:AGAP008280]	NULL	GO:0005549	odorant binding	Molecular Function
AALB001307	WD repeat-containing 55 homolog	NULL	NULL	NULL	GO:0005975|GO:0016757|GO:0005515	carbohydrate metabolic process|transferase activity, transferring glycosyl groups|protein binding	Molecular Function|Molecular Function|Biological Process
AALB001308	programmed cell death 10	NULL	Programmed cell death protein [Source:Projected from Anopheles gambiae (AGAP008287) VB External Description;Acc:AGAP008287]	NULL	NULL	NULL	NULL
AALB001309	timeless	NULL	timeless [Source:Projected from Anopheles gambiae (AGAP008288) VB Community Annotation;Acc:AGAP008288]	NULL	NULL	NULL	NULL
AALB001310	timeless [Culex quinquefasciatus]	NULL	NULL	NULL	GO:0008062|GO:0042306|GO:0060086|GO:0003053|GO:0007620|GO:0008134|GO:0009648|GO:0046957|GO:0000122|GO:0071482|GO:0005634|GO:0007617|GO:0005667|GO:0009649|GO:0005737|GO:0046982|GO:0045475|GO:0045187|GO:2000678	negative regulation of transcription regulatory region DNA binding|protein heterodimerization activity|circadian temperature homeostasis|entrainment of circadian clock|regulation of protein import into nucleus|transcription factor binding|regulation of circadian sleep/wake cycle, sleep|transcription factor complex|nucleus|eclosion rhythm|mating behavior|cytoplasm|circadian regulation of heart rat…	Cellular Component|Cellular Component|Molecular Function|Molecular Function|Biological Process|Biological Process|Biological Process|Biological Process|Biological Process|Biological Process|Biological Process|Biological Process|Biological Process|Biological Process|Biological Process|Biological Process|Biological Process|Biological Process|Cellular Component
AALB001311	AGAP008289-PA [Anopheles gambiae PEST]	NULL	NULL	NULL	NULL	NULL	NULL
AALB001312	trypsin	NULL	NULL	NULL	GO:0006508|GO:0004252	proteolysis|serine-type endopeptidase activity	Molecular Function|Biological Process
AALB001313	AGAP009950-PA [Anopheles gambiae PEST]	NULL	NULL	NULL	NULL	NULL	NULL
AALB001314	NULL	NULL	NULL	NULL	NULL	NULL	NULL
AALB001315	oxidoreductase GLYR1 homolog	NULL	oxidoreductase GLYR1 homolog [Source:Projected from Anopheles gambiae (AGAP009949) VB External Description;Acc:AGAP009949]	NULL	GO:0004616|GO:0051287|GO:0006098|GO:0055114|GO:0019521	oxidation-reduction process|phosphogluconate dehydrogenase (decarboxylating) activity|NAD binding|pentose-phosphate shunt|D-gluconate metabolic process	Molecular Function|Molecular Function|Biological Process|Biological Process|Biological Process
AALB001316	leucine--tRNA cytoplasmic	NULL	leucyl-tRNA synthetase [Source:Projected from Anopheles gambiae (AGAP008297) VB External Description;Acc:AGAP008297]	NULL	GO:0009097|GO:0006450|GO:0009099|GO:0009098|GO:0002161|GO:0004252|GO:0022008|GO:0005875|GO:0005524|GO:0006429|GO:0004823|GO:0042060|GO:0006508|GO:0005829|GO:0017101	wound healing|regulation of translational fidelity|cytosol|valine biosynthetic process|leucine biosynthetic process|leucyl-tRNA aminoacylation|microtubule associated complex|aminoacyl-tRNA editing activity|aminoacyl-tRNA synthetase multienzyme complex|isoleucine biosynthetic process|leucine-tRNA ligase activity|neurogenesis|ATP binding|proteolysis|serine-type endopeptidase activity	Cellular Component|Cellular Component|Cellular Component|Molecular Function|Molecular Function|Molecular Function|Molecular Function|Biological Process|Biological Process|Biological Process|Biological Process|Biological Process|Biological Process|Biological Process|Biological Process
AALB001317	AGAP009952-PA [Anopheles gambiae PEST]	NULL	ELAV (embryonic lethal, abnormal vision, Drosophila)-like [Source:Projected from Anopheles gambiae (AGAP009952) VB External Description;Acc:AGAP009952]	NULL	GO:0000166|GO:0003723	RNA binding|nucleotide binding	Molecular Function|Molecular Function
AALB001318	ankyrin repeat domain-containing 13C	NULL	Ankyrin repeat domain-containing protein 13C [Source:Projected from Anopheles gambiae (AGAP009954) VB External Description;Acc:AGAP009954]	NULL	GO:0005515	protein binding	Molecular Function
AALB001319	AAEL012527-PA [Aedes aegypti]	NULL	NULL	NULL	NULL	NULL	NULL
AALB001320	calcium-independent phospholipase A2-gamma-like isoform X2	NULL	fanconi anemia group I protein [Source:Projected from Anopheles gambiae (AGAP009655) VB External Description;Acc:AGAP009655]	NULL	GO:0006629	lipid metabolic process	Biological Process
AALB001321	NADH dehydrogenase [ubiquinone] 1 alpha subcomplex subunit 13	NULL	NADH dehydrogenase (ubiquinone) 1 alpha subcomplex [Source:Projected from Anopheles gambiae (AGAP009652) VB External Description;Acc:AGAP009652]	NULL	GO:0003676|GO:0046872|GO:0016021	metal ion binding|nucleic acid binding|integral component of membrane	Cellular Component|Molecular Function|Molecular Function
AALB001322	CD63 antigen	Tetraspanin [Source:UniProtKB/TrEMBL;Acc:A0A182F4D2]	CD63 antigen [Source:Projected from Anopheles gambiae (AGAP009651) VB External Description;Acc:AGAP009651]	NULL	GO:0005887|GO:0007166	cell surface receptor signaling pathway|integral component of plasma membrane	Cellular Component|Biological Process
AALB001323	YEATS domain-containing 4	NULL	YEATS domain-containing protein [Source:Projected from Anopheles gambiae (AGAP009650) VB External Description;Acc:AGAP009650]	NULL	GO:0005669|GO:0035267|GO:0043486|GO:0006355|GO:0016573|GO:0006367	transcription initiation from RNA polymerase II promoter|histone exchange|histone acetylation|transcription factor TFIID complex|NuA4 histone acetyltransferase complex|regulation of transcription, DNA-templated	Cellular Component|Cellular Component|Biological Process|Biological Process|Biological Process|Biological Process
AALB001324	AGAP009649-PA [Anopheles gambiae PEST]	NULL	solute carrier family 17, member [Source:Projected from Anopheles gambiae (AGAP009649) VB External Description;Acc:AGAP009649]	NULL	GO:0055085|GO:0016021	transmembrane transport|integral component of membrane	Cellular Component|Biological Process
AALB001325	EF-hand domain-containing D2 homolog	NULL	NULL	NULL	GO:0005509	calcium ion binding	Molecular Function
AALB001326	zinc finger 358 [Culex quinquefasciatus]	NULL	NULL	NULL	GO:0003676|GO:0005634|GO:0008270	nucleic acid binding|nucleus|zinc ion binding	Cellular Component|Molecular Function|Molecular Function
AALB001327	histidine methyltransferase 1 homolog	NULL	histidine protein methyltransferase 1 homolog [Source:Projected from Anopheles gambiae (AGAP009532) VB External Description;Acc:AGAP009532]	NULL	NULL	NULL	NULL
AALB001328	AAEL005998- partial [Aedes aegypti]	NULL	NULL	NULL	GO:0051056|GO:0005096	regulation of small GTPase mediated signal transduction|GTPase activator activity	Molecular Function|Biological Process
AALB001329	AGAP009534-PA [Anopheles gambiae PEST]	NULL	NULL	NULL	GO:0051056|GO:0005096|GO:0008236|GO:0043547	serine-type peptidase activity|positive regulation of GTPase activity|regulation of small GTPase mediated signal transduction|GTPase activator activity	Molecular Function|Molecular Function|Biological Process|Biological Process
AALB001330	KBP homolog	NULL	KIF1-binding protein homolog [Source:Projected from Anopheles gambiae (AGAP009536) VB External Description;Acc:AGAP009536]	NULL	GO:0006839|GO:0005739|GO:0019894|GO:0007399|GO:0005871	kinesin complex|mitochondrial transport|nervous system development|kinesin binding|mitochondrion	Cellular Component|Molecular Function|Biological Process|Biological Process|Cellular Component
AALB001331	cytochrome c-2 [Ceratitis capitata]	NULL	cytochrome c [Source:Projected from Anopheles gambiae (AGAP009537) VB External Description;Acc:AGAP009537]	NULL	GO:0006118|GO:0009055|GO:0020037	heme binding|electron carrier activity|obsolete electron transport	Molecular Function|Molecular Function|Biological Process
AALB001332	AP-2 complex subunit alpha [Ceratitis capitata]	NULL	AP-2 complex subunit alpha [Source:Projected from Anopheles gambiae (AGAP009538) VB External Description;Acc:AGAP009538]	NULL	GO:0016192|GO:0030131|GO:0008565|GO:0005488|GO:0006886	clathrin adaptor complex|binding|protein transporter activity|intracellular protein transport|vesicle-mediated transport	Cellular Component|Molecular Function|Molecular Function|Biological Process|Biological Process
AALB001333	DNA-directed RNA polymerase I subunit RPA2	DNA-directed RNA polymerase subunit beta [Source:UniProtKB/TrEMBL;Acc:A0A182F4E3]	DNA-directed RNA polymerase I subunit RPA2 [Source:Projected from Anopheles gambiae (AGAP009539) VB External Description;Acc:AGAP009539]	NULL	GO:0003677|GO:0006206|GO:0003899|GO:0032549|GO:0006351|GO:0006144|GO:0005730	DNA-directed RNA polymerase activity|pyrimidine nucleobase metabolic process|transcription, DNA-templated|nucleolus|ribonucleoside binding|purine nucleobase metabolic process|DNA binding	Molecular Function|Molecular Function|Molecular Function|Biological Process|Cellular Component|Biological Process|Biological Process
AALB001334	glucose dehydrogenase [Culex quinquefasciatus]	NULL	glucose dehydrogenase (acceptor) [Source:Projected from Anopheles gambiae (AGAP009540) VB External Description;Acc:AGAP009540]	NULL	GO:0016614|GO:0050660|GO:0006508|GO:0055114|GO:0004198|GO:0005622	oxidation-reduction process|oxidoreductase activity, acting on CH-OH group of donors|flavin adenine dinucleotide binding|intracellular|proteolysis|calcium-dependent cysteine-type endopeptidase activity	Cellular Component|Molecular Function|Molecular Function|Molecular Function|Biological Process|Biological Process
AALB001335	homeotic spalt-major	NULL	NULL	NULL	GO:0003676|GO:0046872	metal ion binding|nucleic acid binding	Molecular Function|Molecular Function
AALB001336	AGAP009544-PA [Anopheles gambiae PEST]	Nicotinamide-nucleotide adenylyltransferase [Source:UniProtKB/TrEMBL;Acc:A0A182F4E6]	nicotinamide mononucleotide adenylyltransferase [Source:Projected from Anopheles gambiae (AGAP009544) VB External Description;Acc:AGAP009544]	NULL	GO:0006769|GO:0005524|GO:0004515|GO:0034628|GO:0000309|GO:0019357	nicotinamide-nucleotide adenylyltransferase activity|'de novo' NAD biosynthetic process from aspartate|nicotinate-nucleotide adenylyltransferase activity|nicotinate nucleotide biosynthetic process|nicotinamide metabolic process|ATP binding	Molecular Function|Molecular Function|Molecular Function|Biological Process|Biological Process|Biological Process
AALB001337	intraflagellar transport 43 homolog A [Wasmannia auropunctata]	NULL	NULL	NULL	GO:0030991	intraciliary transport particle A	Cellular Component
AALB001338	endoplasmic reticulum lectin 1 isoform X2	NULL	endoplasmic reticulum lectin [Source:Projected from Anopheles gambiae (AGAP009546) VB External Description;Acc:AGAP009546]	NULL	GO:0005788|GO:0030970|GO:0030433	retrograde protein transport, ER to cytosol|ER-associated ubiquitin-dependent protein catabolic process|endoplasmic reticulum lumen	Cellular Component|Biological Process|Biological Process
AALB001339	AGAP012655-PA [Anopheles gambiae PEST]	NULL	NULL	NULL	GO:0005524|GO:0005975|GO:0016757	carbohydrate metabolic process|transferase activity, transferring glycosyl groups|ATP binding	Molecular Function|Molecular Function|Biological Process
AALB001340	NULL	NULL	NULL	NULL	NULL	NULL	NULL
AALB001341	hypothetical protein ZHAS_00007154	NULL	NULL	NULL	NULL	NULL	NULL
AALB001342	protamine-like isoform X2	NULL	NULL	NULL	NULL	NULL	NULL
AALB001343	AGAP009549-PA [Anopheles gambiae PEST]	NULL	NULL	NULL	NULL	NULL	NULL
AALB001344	dynein heavy chain axonemal	NULL	NULL	NULL	GO:0003777|GO:0030286|GO:0007018|GO:0005874	microtubule motor activity|microtubule|microtubule-based movement|dynein complex	Cellular Component|Molecular Function|Biological Process|Cellular Component
AALB001345	dynein heavy chain axonemal	NULL	NULL	NULL	GO:0003777|GO:0008146|GO:0007018|GO:0005874	microtubule motor activity|microtubule|microtubule-based movement|sulfotransferase activity	Molecular Function|Molecular Function|Biological Process|Cellular Component
AALB001346	AGAP009554-PA [Anopheles gambiae PEST]	NULL	NULL	NULL	GO:0051015|GO:0016021|GO:0090286|GO:0034993	LINC complex|cytoskeletal anchoring at nuclear membrane|integral component of membrane|actin filament binding	Cellular Component|Cellular Component|Molecular Function|Biological Process
AALB001347	AGAP009557-PA [Anopheles gambiae PEST]	NULL	NULL	NULL	GO:0019901|GO:0034453|GO:0040023|GO:0060361|GO:0007498|GO:0008335|GO:0007015|GO:0005640|GO:0005884|GO:0008305|GO:0006997|GO:0007303|GO:0007523|GO:0030018|GO:0051643|GO:0048471|GO:0003779|GO:0007519|GO:0051646|GO:0016477	larval visceral muscle development|endoplasmic reticulum localization|flight|actin filament organization|actin filament|integrin complex|nuclear outer membrane|skeletal muscle tissue development|female germline ring canal stabilization|actin binding|mitochondrion localization|cytoplasmic transport, nurse cell to oocyte|perinuclear region of cytoplasm|mesoderm development|establishment of nucleus …	Cellular Component|Cellular Component|Cellular Component|Cellular Component|Cellular Component|Molecular Function|Molecular Function|Biological Process|Biological Process|Biological Process|Biological Process|Biological Process|Biological Process|Biological Process|Biological Process|Biological Process|Biological Process|Biological Process|Biological Process|Biological Process
AALB001348	AGAP009556-PA [Anopheles gambiae PEST]	NULL	NULL	NULL	NULL	NULL	NULL
AALB001349	AGAP007860-PA [Anopheles gambiae PEST]	NULL	NULL	NULL	NULL	NULL	NULL
AALB001350	AGAP007862-PA [Anopheles gambiae PEST]	NULL	NULL	NULL	GO:0007283	spermatogenesis	Biological Process
AALB001351	serine threonine- kinase NIM1	NULL	serine/threonine-protein kinase NIM1 [Source:Projected from Anopheles gambiae (AGAP007863) VB External Description;Acc:AGAP007863]	NULL	GO:0005524|GO:0004672|GO:0006468	protein kinase activity|protein phosphorylation|ATP binding	Molecular Function|Molecular Function|Biological Process
AALB001352	F-actin-capping subunit beta	NULL	F-actin capping protein subunit beta [Source:Projected from Anopheles gambiae (AGAP007864) VB External Description;Acc:AGAP007864]	NULL	GO:0051016|GO:0003779|GO:0005737|GO:0008290	cytoplasm|F-actin capping protein complex|barbed-end actin filament capping|actin binding	Cellular Component|Cellular Component|Molecular Function|Biological Process
AALB001353	disks large homolog 5 isoform X1 [Halyomorpha halys]	NULL	NULL	NULL	GO:0005515	protein binding	Molecular Function
AALB001354	AGAP007866-PA [Anopheles gambiae PEST]	NULL	spaetzle-like cytokine [Source:Projected from Anopheles gambiae (AGAP007866) VB Community Annotation;Acc:AGAP007866]	NULL	GO:0008063|GO:0016021|GO:0005121|GO:0005576	Toll binding|extracellular region|integral component of membrane|Toll signaling pathway	Cellular Component|Cellular Component|Molecular Function|Biological Process
AALB001355	AAEL017212-PA [Aedes aegypti]	NULL	NULL	NULL	GO:0003723|GO:0000470|GO:0016491|GO:0055114|GO:0022625|GO:0030686|GO:0006412	oxidation-reduction process|cytosolic large ribosomal subunit|90S preribosome|maturation of LSU-rRNA|translation|oxidoreductase activity|RNA binding	Cellular Component|Cellular Component|Molecular Function|Molecular Function|Biological Process|Biological Process|Biological Process
AALB001356	AGAP007868-PA [Anopheles gambiae PEST]	NULL	2-hydroxyglutarate dehydrogenase [Source:Projected from Anopheles gambiae (AGAP007868) VB External Description;Acc:AGAP007868]	NULL	GO:0016491|GO:0055114	oxidation-reduction process|oxidoreductase activity	Molecular Function|Biological Process
AALB001357	fgf receptor activating [Culex quinquefasciatus]	NULL	Post-GPI attachment to proteins factor [Source:Projected from Anopheles gambiae (AGAP007869) VB External Description;Acc:AGAP007869]	NULL	GO:0016021	integral component of membrane	Cellular Component
AALB001358	ubiquitin conjugation factor E4 B isoform X1 [Ceratitis capitata]	NULL	ubiquitin conjugation factor E4 B [Source:Projected from Anopheles gambiae (AGAP007870) VB External Description;Acc:AGAP007870]	NULL	GO:0000151|GO:0034450|GO:0006511|GO:0016567	ubiquitin-dependent protein catabolic process|protein ubiquitination|ubiquitin ligase complex|ubiquitin-ubiquitin ligase activity	Cellular Component|Molecular Function|Biological Process|Biological Process
AALB001359	target of rapamycin	NULL	autophagy related gene TOR [Source:Projected from Anopheles gambiae (AGAP007873) VB Community Annotation;Acc:AGAP007873]	NULL	GO:0005515|GO:0055085|GO:0009069|GO:0016310|GO:0005741|GO:0004674|GO:0044877	transmembrane transport|macromolecular complex binding|protein serine/threonine kinase activity|serine family amino acid metabolic process|mitochondrial outer membrane|protein binding|phosphorylation	Cellular Component|Molecular Function|Molecular Function|Molecular Function|Biological Process|Biological Process|Biological Process
AALB001360	pre-mRNA-splicing factor CWC22 homolog	NULL	CWC22 spliceosome-associated protein homolog [Source:Projected from Anopheles gambiae (AGAP007874) VB External Description;Acc:AGAP007874]	NULL	GO:0003723|GO:0005515	protein binding|RNA binding	Molecular Function|Molecular Function
AALB001361	Mediator of RNA polymerase II transcription subunit 11	NULL	mediator of RNA polymerase II transcription subunit [Source:Projected from Anopheles gambiae (AGAP013741) VB Community Annotation;Acc:AGAP013741]	NULL	GO:0016592|GO:0001104|GO:0006357	regulation of transcription from RNA polymerase II promoter|RNA polymerase II transcription cofactor activity|mediator complex	Cellular Component|Molecular Function|Biological Process
AALB001362	GL26605 [Drosophila persimilis]	NULL	NULL	NULL	GO:0032947|GO:0035023|GO:0035332|GO:0050807|GO:0046620|GO:0005089|GO:0043547|GO:0097482	muscle cell postsynaptic density|Rho guanyl-nucleotide exchange factor activity|regulation of Rho protein signal transduction|regulation of synapse organization|regulation of organ growth|positive regulation of GTPase activity|protein complex scaffold|positive regulation of hippo signaling	Cellular Component|Molecular Function|Molecular Function|Biological Process|Biological Process|Biological Process|Biological Process|Biological Process
AALB001363	AGAP007877-PA [Anopheles gambiae PEST]	NULL	NULL	NULL	GO:0032947|GO:0035023|GO:0035332|GO:0050807|GO:0046620|GO:0005089|GO:0043547|GO:0097482	muscle cell postsynaptic density|Rho guanyl-nucleotide exchange factor activity|regulation of Rho protein signal transduction|regulation of synapse organization|regulation of organ growth|positive regulation of GTPase activity|protein complex scaffold|positive regulation of hippo signaling	Cellular Component|Molecular Function|Molecular Function|Biological Process|Biological Process|Biological Process|Biological Process|Biological Process
AALB001364	transport and Golgi organization 6 isoform X2	NULL	Transport and Golgi organization [Source:Projected from Anopheles gambiae (AGAP007914) VB External Description;Acc:AGAP007914]	NULL	GO:0005488	binding	Molecular Function
AALB001365	AGAP007878-PA [Anopheles gambiae PEST]	NULL	NULL	NULL	GO:0016021	integral component of membrane	Cellular Component
AALB001366	KRR1 small subunit processome component homolog	KRR1 small subunit processome component [Source:UniProtKB/TrEMBL;Acc:A0A182F4H6]	Ribosomal RNA assembly protein mis3, expressed [Source:Projected from Anopheles gambiae (AGAP007912) VB External Description;Acc:AGAP007912]	NULL	GO:0032040|GO:0000462|GO:0003723|GO:0007275|GO:0005730|GO:0040018|GO:0005654	nucleoplasm|maturation of SSU-rRNA from tricistronic rRNA transcript (SSU-rRNA, 5.8S rRNA, LSU-rRNA)|multicellular organism development|nucleolus|small-subunit processome|positive regulation of multicellular organism growth|RNA binding	Cellular Component|Cellular Component|Cellular Component|Molecular Function|Biological Process|Biological Process|Biological Process
AALB001367	AGAP007911-PA [Anopheles gambiae PEST]	NULL	NULL	NULL	GO:0031338|GO:0090630|GO:0005096|GO:0012505|GO:0006886|GO:0017137|GO:0005622	Rab GTPase binding|intracellular|activation of GTPase activity|regulation of vesicle fusion|endomembrane system|GTPase activator activity|intracellular protein transport	Cellular Component|Cellular Component|Molecular Function|Molecular Function|Biological Process|Biological Process|Biological Process
AALB001368	AAEL007849-PA [Aedes aegypti]	NULL	NULL	NULL	NULL	NULL	NULL
AALB001369	AAEL000717-PA [Aedes aegypti]	NULL	NULL	NULL	GO:0005509|GO:0007156|GO:0005886	homophilic cell adhesion via plasma membrane adhesion molecules|plasma membrane|calcium ion binding	Cellular Component|Molecular Function|Biological Process
AALB001370	AGAP007907-PA [Anopheles gambiae PEST]	NULL	salivary Kazal [Source:Projected from Anopheles gambiae (AGAP007907) VB External Description;Acc:AGAP007907]	NULL	GO:0005515	protein binding	Molecular Function
AALB001371	AGAP007905-PA [Anopheles gambiae PEST]	NULL	protocadherin-16/23 [Source:Projected from Anopheles gambiae (AGAP007905) VB External Description;Acc:AGAP007905]	NULL	GO:0008283|GO:0007480|GO:0016339|GO:0035222|GO:0016318|GO:0000904|GO:0007165|GO:0007157|GO:0090175|GO:0090176|GO:0007156|GO:0004872|GO:0045317|GO:0004871|GO:0005887|GO:0005509|GO:0045296|GO:0044331|GO:0045198|GO:0001737|GO:0018149|GO:0035159	homophilic cell adhesion via plasma membrane adhesion molecules|cell proliferation|wing disc pattern formation|signal transduction|receptor activity|imaginal disc-derived leg morphogenesis|peptide cross-linking|ommatidial rotation|calcium-dependent cell-cell adhesion via plasma membrane cell adhesion molecules|cadherin binding|cell-cell adhesion mediated by cadherin|integral component of plasma m…	Cellular Component|Molecular Function|Molecular Function|Molecular Function|Molecular Function|Biological Process|Biological Process|Biological Process|Biological Process|Biological Process|Biological Process|Biological Process|Biological Process|Biological Process|Biological Process|Biological Process|Biological Process|Biological Process|Biological Process|Biological Process|Biological Process|…
AALB001372	AGAP007903-PA [Anopheles gambiae PEST]	Amino acid transporter [Source:UniProtKB/TrEMBL;Acc:A0A182F4I2]	Excitatory amino acid transporter 2 isoform [Source:Projected from Anopheles gambiae (AGAP007903) VB External Description;Acc:AGAP007903]	NULL	GO:0055085|GO:0015183|GO:0005886|GO:0005369|GO:0006836|GO:0006814|GO:0017153|GO:0016021|GO:0015837|GO:0015813|GO:0015846|GO:0015734|GO:0015810|GO:0015501	L-aspartate transmembrane transporter activity|neurotransmitter transport|glutamate:sodium symporter activity|aspartate transport|plasma membrane|polyamine transport|sodium:dicarboxylate symporter activity|integral component of membrane|sodium ion transport|amine transport|taurine:sodium symporter activity|transmembrane transport|taurine transport|L-glutamate transport	Cellular Component|Cellular Component|Molecular Function|Molecular Function|Molecular Function|Molecular Function|Biological Process|Biological Process|Biological Process|Biological Process|Biological Process|Biological Process|Biological Process|Biological Process
AALB001373	cytosol aminopeptidase-like	NULL	Leucine aminopeptidase-like protein [Source:Projected from Anopheles gambiae (AGAP007904) VB External Description;Acc:AGAP007904]	NULL	GO:0005737|GO:0006508|GO:0008235|GO:0004177|GO:0030145	cytoplasm|metalloexopeptidase activity|aminopeptidase activity|manganese ion binding|proteolysis	Cellular Component|Molecular Function|Molecular Function|Molecular Function|Biological Process
AALB001374	AGAP007902-PA [Anopheles gambiae PEST]	NULL	NULL	NULL	GO:0007032|GO:0048675|GO:0070374|GO:0046579	positive regulation of Ras protein signal transduction|endosome organization|positive regulation of ERK1 and ERK2 cascade|axon extension	Biological Process|Biological Process|Biological Process|Biological Process
AALB001375	ras-related Rab-5B [Bactrocera dorsalis]	NULL	Ras-related protein Rab-5C [Source:Projected from Anopheles gambiae (AGAP007901) VB External Description;Acc:AGAP007901]	NULL	GO:0005525|GO:0007264	GTP binding|small GTPase mediated signal transduction	Molecular Function|Biological Process
AALB001376	AGAP007899-PA [Anopheles gambiae PEST]	NULL	NULL	NULL	NULL	NULL	NULL
AALB001377	eyes shut isoform X1 [Stomoxys calcitrans]	NULL	Crumbs [Source:Projected from Anopheles gambiae (AGAP013719) VB External Description;Acc:AGAP013719]	NULL	GO:0005515|GO:0005509	protein binding|calcium ion binding	Molecular Function|Molecular Function
AALB001378	ubiA prenyltransferase domain-containing 1 homolog [Bactrocera dorsalis]	NULL	UbiA prenyltransferase domain containing [Source:Projected from Anopheles gambiae (AGAP007897) VB External Description;Acc:AGAP007897]	NULL	GO:0004659|GO:0016021	prenyltransferase activity|integral component of membrane	Cellular Component|Molecular Function
AALB001379	wntless	NULL	predicted G-protein coupled receptor GPCR [Source:Projected from Anopheles gambiae (AGAP007896) VB External Description;Acc:AGAP007896]	NULL	GO:0016055|GO:0017147	Wnt signaling pathway|Wnt-protein binding	Molecular Function|Biological Process
AALB001380	AGAP007895-PA [Anopheles gambiae PEST]	NULL	A-kinase anchor protein [Source:Projected from Anopheles gambiae (AGAP007895) VB External Description;Acc:AGAP007895]	NULL	GO:0008298|GO:0008104|GO:0046843|GO:0005794|GO:0006099|GO:0007298|GO:0005741|GO:0060269|GO:0007616|GO:0030837|GO:0051276|GO:0040040|GO:0008070	chromosome organization|dorsal appendage formation|centripetally migrating follicle cell migration|intracellular mRNA localization|long-term memory|Golgi apparatus|protein localization|maternal determination of dorsal/ventral axis, ovarian follicular epithelium, germ-line encoded|tricarboxylic acid cycle|border follicle cell migration|mitochondrial outer membrane|negative regulation of actin fila…	Cellular Component|Cellular Component|Biological Process|Biological Process|Biological Process|Biological Process|Biological Process|Biological Process|Biological Process|Biological Process|Biological Process|Biological Process|Biological Process
AALB001381	ribosome biogenesis WDR12 homolog	Ribosome biogenesis protein WDR12 homolog [Source:UniProtKB/TrEMBL;Acc:A0A182F4J1]	NULL	NULL	GO:0005515|GO:0042254	protein binding|ribosome biogenesis	Molecular Function|Biological Process
AALB001382	probable glutamate receptor isoform X2 [Wasmannia auropunctata]	NULL	ionotropic receptor IR68a [Source:Projected from Anopheles gambiae (AGAP007951) VB Community Annotation;Acc:AGAP007951]	NULL	GO:0006811|GO:0007165|GO:0016020|GO:0007268|GO:0004970|GO:0005234	membrane|signal transduction|chemical synaptic transmission|ionotropic glutamate receptor activity|extracellular-glutamate-gated ion channel activity|ion transport	Cellular Component|Molecular Function|Molecular Function|Biological Process|Biological Process|Biological Process
AALB001383	malectin-A isoform X1 [Nasonia vitripennis]	NULL	Uncharacterized protein KIAA0152 [Source:Projected from Anopheles gambiae (AGAP007950) VB External Description;Acc:AGAP007950]	NULL	GO:0016021	integral component of membrane	Cellular Component
AALB001384	AAEL005024-PA [Aedes aegypti]	NULL	NULL	NULL	NULL	NULL	NULL
AALB001385	WD repeat-containing 75	NULL	NULL	NULL	NULL	NULL	NULL
AALB001386	AGAP007949-PA [Anopheles gambiae PEST]	NULL	NULL	NULL	NULL	NULL	NULL
AALB001387	AAEL006630-PA [Aedes aegypti]	NULL	NULL	NULL	NULL	NULL	NULL
AALB001388	extra-macrochaetae	NULL	NULL	NULL	GO:0005634|GO:0045892|GO:0005737|GO:0046983	cytoplasm|nucleus|negative regulation of transcription, DNA-templated|protein dimerization activity	Cellular Component|Cellular Component|Molecular Function|Biological Process
AALB001389	NULL	NULL	NULL	NULL	NULL	NULL	NULL
AALB001390	AGAP007943-PA [Anopheles gambiae PEST]	NULL	NULL	NULL	GO:0016021	integral component of membrane	Cellular Component
AALB001391	synaptotagmin 1 isoform X1 [Nasonia vitripennis]	NULL	synaptotagmin-1 [Source:Projected from Anopheles gambiae (AGAP007942) VB External Description;Acc:AGAP007942]	NULL	GO:0005515|GO:0016020	membrane|protein binding	Cellular Component|Molecular Function
AALB001392	serine palmitoyltransferase 2	NULL	serine palmitoyltransferase [Source:Projected from Anopheles gambiae (AGAP007941) VB External Description;Acc:AGAP007941]	NULL	GO:0030170|GO:0009058|GO:0016740	pyridoxal phosphate binding|transferase activity|biosynthetic process	Molecular Function|Molecular Function|Biological Process
AALB001393	glycogen phosphorylase	Alpha-1,4 glucan phosphorylase [Source:UniProtKB/TrEMBL;Acc:A0A182F4K3]	NULL	NULL	GO:0008184|GO:0005975|GO:0030170	pyridoxal phosphate binding|carbohydrate metabolic process|glycogen phosphorylase activity	Molecular Function|Molecular Function|Biological Process
AALB001394	CACT [Anopheles coluzzii]	NULL	protein cactus (TOLL pathway signalling) [Source:VB Community Annotation;Acc:AALB001394]	NULL	GO:0005515	protein binding	Molecular Function
AALB001395	AAEL000697-PB [Aedes aegypti]	NULL	NULL	NULL	NULL	NULL	NULL
AALB001396	AAEL002684-PA [Aedes aegypti]	NULL	NULL	NULL	GO:0005634|GO:0005667|GO:0051123|GO:0001075|GO:0007275|GO:0016021|GO:0006355	multicellular organism development|transcription factor activity, RNA polymerase II core promoter sequence-specific binding involved in preinitiation complex assembly|RNA polymerase II transcriptional preinitiation complex assembly|transcription factor complex|nucleus|integral component of membrane|regulation of transcription, DNA-templated	Cellular Component|Cellular Component|Cellular Component|Molecular Function|Biological Process|Biological Process|Biological Process
AALB001397	dachshund [Culex quinquefasciatus]	NULL	NULL	NULL	GO:0016021|GO:0044424	integral component of membrane|intracellular part	Cellular Component|Cellular Component
AALB001398	transmembrane 87A	NULL	NULL	NULL	GO:0016021	integral component of membrane	Cellular Component
AALB001399	NULL	NULL	NULL	NULL	NULL	NULL	NULL
AALB001400	beat [Culex quinquefasciatus]	NULL	NULL	NULL	GO:0005515	protein binding	Molecular Function
AALB001401	beat [Culex quinquefasciatus]	NULL	beat protein [Source:Projected from Anopheles gambiae (AGAP007932) VB External Description;Acc:AGAP007932]	NULL	GO:0005515	protein binding	Molecular Function
AALB001402	beat [Culex quinquefasciatus]	NULL	beat protein [Source:Projected from Anopheles gambiae (AGAP007930) VB External Description;Acc:AGAP007930]	NULL	GO:0016021	integral component of membrane	Cellular Component
AALB001403	AAEL014683-PA [Aedes aegypti]	NULL	NULL	NULL	GO:0003677	DNA binding	Molecular Function
AALB001404	AGAP007928-PA [Anopheles gambiae PEST]	NULL	NULL	NULL	GO:0005515|GO:0008168	methyltransferase activity|protein binding	Molecular Function|Molecular Function
AALB001405	ral GTPase-activating subunit beta isoform X5	NULL	NULL	NULL	GO:0051056|GO:0005096|GO:0043547	positive regulation of GTPase activity|regulation of small GTPase mediated signal transduction|GTPase activator activity	Molecular Function|Biological Process|Biological Process
AALB001406	cadherin-related tumor suppressor	NULL	NULL	NULL	GO:0005515|GO:0005509|GO:0007156|GO:0005886	homophilic cell adhesion via plasma membrane adhesion molecules|plasma membrane|protein binding|calcium ion binding	Cellular Component|Molecular Function|Molecular Function|Biological Process
AALB001407	AAEL006527-PA [Aedes aegypti]	NULL	NULL	NULL	GO:0005488	binding	Molecular Function
AALB001408	AGAP007920-PA [Anopheles gambiae PEST]	NULL	NULL	NULL	GO:0016758|GO:0008152	metabolic process|transferase activity, transferring hexosyl groups	Molecular Function|Biological Process
AALB001409	GH11196 [Drosophila grimshawi]	NULL	NULL	NULL	GO:0005634	nucleus	Cellular Component
AALB001410	non-specific lipid-transfer	NULL	sterol carrier protein [Source:Projected from Anopheles gambiae (AGAP007921) VB External Description;Acc:AGAP007921]	NULL	GO:0016747|GO:0008152	transferase activity, transferring acyl groups other than amino-acyl groups|metabolic process	Molecular Function|Biological Process
AALB001411	UDP-glucuronosyltransferase 2B19-like [Ceratitis capitata]	UDP-glucuronosyltransferase [Source:UniProtKB/TrEMBL;Acc:A0A182F4M1]	glucuronosyltransferase [Source:Projected from Anopheles gambiae (AGAP007920) VB External Description;Acc:AGAP007920]	NULL	GO:0016758|GO:0008152	metabolic process|transferase activity, transferring hexosyl groups	Molecular Function|Biological Process
AALB001412	transport and Golgi organization 1	NULL	NULL	NULL	NULL	NULL	NULL
AALB001413	xanthine dehydrogenase	NULL	xanthine dehydrogenase/oxidase [Source:Projected from Anopheles gambiae (AGAP007918) VB External Description;Acc:AGAP007918]	NULL	GO:0004854|GO:0016614|GO:0006118|GO:0004855|GO:0005506|GO:0050660|GO:0009055|GO:0055114|GO:0006144|GO:0051537|GO:0043546	iron ion binding|oxidation-reduction process|oxidoreductase activity, acting on CH-OH group of donors|2 iron, 2 sulfur cluster binding|flavin adenine dinucleotide binding|electron carrier activity|molybdopterin cofactor binding|xanthine dehydrogenase activity|purine nucleobase metabolic process|obsolete electron transport|xanthine oxidase activity	Molecular Function|Molecular Function|Molecular Function|Molecular Function|Molecular Function|Molecular Function|Molecular Function|Molecular Function|Biological Process|Biological Process|Biological Process
AALB001414	sin3b [Culex quinquefasciatus]	NULL	paired amphipathic helix protein Sin3a [Source:Projected from Anopheles gambiae (AGAP007892) VB External Description;Acc:AGAP007892]	NULL	GO:0005525|GO:0003924|GO:0006355	GTP binding|GTPase activity|regulation of transcription, DNA-templated	Molecular Function|Molecular Function|Biological Process
AALB001415	cytochrome c oxidase 20 homolog	NULL	Protein FAM36A [Source:Projected from Anopheles gambiae (AGAP007893) VB External Description;Acc:AGAP007893]	NULL	GO:0033617|GO:0005739|GO:0016021|GO:0009060	mitochondrial respiratory chain complex IV assembly|aerobic respiration|integral component of membrane|mitochondrion	Cellular Component|Cellular Component|Biological Process|Biological Process
AALB001416	UDP-N-acetylhexosamine pyrophosphorylase [Musca domestica]	NULL	UDP-N-acetylglucosamine pyrophosphorylase [Source:Projected from Anopheles gambiae (AGAP007889) VB External Description;Acc:AGAP007889]	NULL	GO:0008152|GO:0070569	uridylyltransferase activity|metabolic process	Molecular Function|Biological Process
AALB001418	zinc finger 271-like	NULL	NULL	NULL	GO:0003676|GO:0046872	metal ion binding|nucleic acid binding	Molecular Function|Molecular Function
AALB001419	inactive hydroxysteroid dehydrogenase 1	NULL	Steroid dehydrogenase [Source:Projected from Anopheles gambiae (AGAP007881) VB External Description;Acc:AGAP007881]	NULL	GO:0016491	oxidoreductase activity	Molecular Function
AALB001420	ribosome maturation SBDS	NULL	Ribosome maturation protein SBDS [Source:Projected from Anopheles gambiae (AGAP007882) VB External Description;Acc:AGAP007882]	NULL	GO:0042256	mature ribosome assembly	Biological Process
AALB001421	zinc finger 782	NULL	NULL	NULL	GO:0003676|GO:0046872	metal ion binding|nucleic acid binding	Molecular Function|Molecular Function
AALB001422	ER membrane complex subunit 3	NULL	NULL	NULL	GO:0016020	membrane	Cellular Component
AALB001423	phosphatase 1 regulatory subunit 14B isoform X1 [Bactrocera cucurbitae]	NULL	NULL	NULL	GO:0005737|GO:0042325	cytoplasm|regulation of phosphorylation	Cellular Component|Biological Process
AALB001424	histone-lysine N-methyltransferase trithorax [Stomoxys calcitrans]	NULL	NULL	NULL	GO:0005515	protein binding	Molecular Function
AALB001425	AGAP007888-PA [Anopheles gambiae PEST]	NULL	NULL	NULL	NULL	NULL	NULL
AALB001426	coiled-coil domain-containing 130 homolog	NULL	coiled-coil domain-containing protein [Source:Projected from Anopheles gambiae (AGAP007890) VB External Description;Acc:AGAP007890]	NULL	NULL	NULL	NULL
AALB001427	multidrug resistance-associated 7	NULL	ATP-binding cassette transporter (ABC transporter) family C member [Source:Projected from Anopheles gambiae (AGAP007917) VB Community Annotation;Acc:AGAP007917]	NULL	GO:0005524|GO:0042626|GO:0055085|GO:0016021	transmembrane transport|integral component of membrane|ATP binding|ATPase activity, coupled to transmembrane movement of substances	Cellular Component|Molecular Function|Molecular Function|Biological Process
AALB001428	restin homolog isoform X1 [Ceratitis capitata]	NULL	CAP-Gly domain-containing linker protein [Source:Projected from Anopheles gambiae (AGAP009210) VB External Description;Acc:AGAP009210]	NULL	NULL	NULL	NULL
AALB001429	DNA-directed RNA polymerase II subunit RPB11	NULL	DNA-directed RNA polymerase II subunit RPB11 [Source:Projected from Anopheles gambiae (AGAP009209) VB External Description;Acc:AGAP009209]	NULL	GO:0003677|GO:0006206|GO:0003899|GO:0006351|GO:0046983|GO:0006144|GO:0005730	DNA-directed RNA polymerase activity|pyrimidine nucleobase metabolic process|transcription, DNA-templated|nucleolus|purine nucleobase metabolic process|DNA binding|protein dimerization activity	Molecular Function|Molecular Function|Molecular Function|Biological Process|Cellular Component|Biological Process|Biological Process
AALB001430	mitogen-activated kinase ERK-A	Mitogen-activated protein kinase [Source:UniProtKB/TrEMBL;Acc:A0A182F4N9]	extracellular signal-regulated kinase 1/2 [Source:Projected from Anopheles gambiae (AGAP009207) VB External Description;Acc:AGAP009207]	NULL	GO:0005524|GO:0004707|GO:0007178|GO:0009069|GO:0006468	serine family amino acid metabolic process|protein phosphorylation|MAP kinase activity|ATP binding|transmembrane receptor protein serine/threonine kinase signaling pathway	Molecular Function|Molecular Function|Biological Process|Biological Process|Biological Process
AALB001431	ankyrin repeat domain-containing 39	NULL	Ankyrin repeat domain [Source:Projected from Anopheles gambiae (AGAP009205) VB External Description;Acc:AGAP009205]	NULL	GO:0005515	protein binding	Molecular Function
AALB001432	eukaryotic translation initiation factor 3 subunit H	Eukaryotic translation initiation factor 3 subunit H [Source:UniProtKB/TrEMBL;Acc:A0A182F4P1]	eukaryotic translation initiation factor 3 subunit H [Source:Projected from Anopheles gambiae (AGAP009204) VB Community Annotation;Acc:AGAP009204]	NULL	GO:0003743|GO:0005515|GO:0005840|GO:0006446|GO:0005852	ribosome|regulation of translational initiation|translation initiation factor activity|protein binding|eukaryotic translation initiation factor 3 complex	Cellular Component|Molecular Function|Molecular Function|Cellular Component|Biological Process
AALB001434	collagen alpha-1(IV) chain	NULL	collagen, type IV, alpha [Source:Projected from Anopheles gambiae (AGAP009201) VB External Description;Acc:AGAP009201]	NULL	GO:0005581|GO:0005201|GO:0005578	extracellular matrix structural constituent|collagen trimer|proteinaceous extracellular matrix	Cellular Component|Molecular Function|Cellular Component
AALB001437	collagen alpha-1(IV) chain	NULL	collagen, type IV, alpha [Source:Projected from Anopheles gambiae (AGAP009200) VB External Description;Acc:AGAP009200]	NULL	GO:0005581|GO:0005201|GO:0005578	extracellular matrix structural constituent|collagen trimer|proteinaceous extracellular matrix	Cellular Component|Molecular Function|Cellular Component
AALB001439	suppressor APC domain-containing 2 isoform X1	NULL	NULL	NULL	NULL	NULL	NULL
AALB001441	glutathione-S-transferase e2	NULL	glutathione S-transferase (GSTe7) [Source:VB Community Annotation;Acc:AALB001441]	NULL	GO:0005515	protein binding	Molecular Function
AALB001443	inhibitor of Bruton tyrosine kinase	NULL	NULL	NULL	GO:0005515	protein binding	Molecular Function
AALB001444	GYF domain-containing isoform X1 [Musca domestica]	NULL	NULL	NULL	GO:0031110	regulation of microtubule polymerization or depolymerization	Biological Process
AALB001446	GYF domain-containing isoform X1 [Musca domestica]	NULL	prolactin regulatory element-binding protein [Source:Projected from Anopheles gambiae (AGAP009942) VB External Description;Acc:AGAP009942]	NULL	GO:0031110	regulation of microtubule polymerization or depolymerization	Biological Process
AALB001447	proteasome subunit beta type-6	Proteasome subunit beta type [Source:UniProtKB/TrEMBL;Acc:A0A182F4Q6]	20S proteasome subunit beta [Source:Projected from Anopheles gambiae (AGAP009271) VB External Description;Acc:AGAP009271]	NULL	GO:0005839|GO:0004298|GO:0051603	threonine-type endopeptidase activity|proteasome core complex|proteolysis involved in cellular protein catabolic process	Cellular Component|Molecular Function|Biological Process
AALB001448	tryptase [Culex quinquefasciatus]	NULL	Seminal fluid protein HACP027 [Source:Projected from Anopheles gambiae (AGAP009273) VB External Description;Acc:AGAP009273]	NULL	GO:0008233	peptidase activity	Molecular Function
AALB001449	facilitated trehalose transporter Tret1-like	NULL	Facilitated trehalose transporter Tret1-2 homolog [Source:Projected from Anopheles gambiae (AGAP009274) VB External Description;Acc:AGAP009274]	NULL	GO:0022891|GO:0055085|GO:0016021	transmembrane transport|substrate-specific transmembrane transporter activity|integral component of membrane	Cellular Component|Molecular Function|Biological Process
AALB001450	FAM38A [Culex quinquefasciatus]	Piezo-type mechanosensitive ion channel component [Source:UniProtKB/TrEMBL;Acc:A0A182F4Q9]	NULL	NULL	GO:0008381|GO:0006811|GO:0016021	ion transport|integral component of membrane|mechanically-gated ion channel activity	Cellular Component|Molecular Function|Biological Process
AALB001451	AGAP009277-PA [Anopheles gambiae PEST]	NULL	NULL	NULL	NULL	NULL	NULL
AALB001452	probable phosphorylase b kinase regulatory subunit beta isoform X1	NULL	phosphorylase kinase alpha/beta subunit [Source:Projected from Anopheles gambiae (AGAP009278) VB External Description;Acc:AGAP009278]	NULL	GO:0005516|GO:0005977|GO:0003824	glycogen metabolic process|catalytic activity|calmodulin binding	Molecular Function|Molecular Function|Biological Process
AALB001453	glycosyltransferase [Culex quinquefasciatus]	NULL	NULL	NULL	GO:0016757	transferase activity, transferring glycosyl groups	Molecular Function
AALB001454	phosphatidylinositol-glycan biosynthesis class W -like [Bombus terrestris]	Phosphatidylinositol-glycan biosynthesis class W protein [Source:UniProtKB/TrEMBL;Acc:A0A182F4R3]	phosphatidylinositol glycan, class W [Source:Projected from Anopheles gambiae (AGAP009280) VB External Description;Acc:AGAP009280]	NULL	GO:0006506|GO:0016746|GO:0016021	transferase activity, transferring acyl groups|GPI anchor biosynthetic process|integral component of membrane	Cellular Component|Molecular Function|Biological Process
AALB001455	hyphantrin [Culex quinquefasciatus]	NULL	NULL	NULL	GO:0008289|GO:0006810|GO:0005215	transporter activity|transport|lipid binding	Molecular Function|Molecular Function|Biological Process
AALB001456	tyrosine transporter	NULL	NULL	NULL	GO:0055085|GO:0016021	transmembrane transport|integral component of membrane	Cellular Component|Biological Process
AALB001457	NULL	NULL	NULL	NULL	NULL	NULL	NULL
AALB001458	P isoform X2	NULL	NULL	NULL	GO:0055085|GO:0016021	transmembrane transport|integral component of membrane	Cellular Component|Biological Process
AALB001459	GL19494 [Drosophila persimilis]	NULL	NULL	NULL	NULL	NULL	NULL
AALB001460	NULL	NULL	NULL	NULL	NULL	NULL	NULL
AALB001461	AGAP009285-PA [Anopheles gambiae PEST]	NULL	NULL	NULL	GO:0005515	protein binding	Molecular Function
AALB001462	AGAP009286-PA [Anopheles gambiae PEST]	NULL	NULL	NULL	GO:0003676|GO:0046872	metal ion binding|nucleic acid binding	Molecular Function|Molecular Function
AALB001463	AGAP008129-PA [Anopheles gambiae PEST]	NULL	NULL	NULL	GO:0005515	protein binding	Molecular Function
AALB001464	AGAP009290-PA [Anopheles gambiae PEST]	NULL	cohesin loading factor subunit SCC2 [Source:Projected from Anopheles gambiae (AGAP009290) VB External Description;Acc:AGAP009290]	NULL	GO:0007064|GO:0010468|GO:0003682|GO:0000785	regulation of gene expression|chromatin|chromatin binding|mitotic sister chromatid cohesion	Molecular Function|Biological Process|Biological Process|Cellular Component
AALB001465	coatomer subunit gamma	Coatomer subunit gamma [Source:UniProtKB/TrEMBL;Acc:A0A182F4S4]	Coatomer subunit gamma [Source:Projected from Anopheles gambiae (AGAP009291) VB External Description;Acc:AGAP009291]	NULL	GO:0016192|GO:0005198|GO:0005488|GO:0006886|GO:0030126	COPI vesicle coat|binding|structural molecule activity|intracellular protein transport|vesicle-mediated transport	Cellular Component|Molecular Function|Molecular Function|Biological Process|Biological Process
AALB001466	peroxidasin homolog [Ceratitis capitata]	NULL	NULL	NULL	GO:0004601|GO:0006979|GO:0006804|GO:0055114|GO:0020037	peroxidase activity|oxidation-reduction process|heme binding|response to oxidative stress|obsolete peroxidase reaction	Molecular Function|Molecular Function|Biological Process|Biological Process|Biological Process
AALB001467	AAEL003935-PA [Aedes aegypti]	NULL	DNA polymerase delta subunit [Source:Projected from Anopheles gambiae (AGAP008352) VB External Description;Acc:AGAP008352]	NULL	GO:0005634|GO:0006260	DNA replication|nucleus	Cellular Component|Biological Process
AALB001468	AGAP001045-PA [Anopheles gambiae PEST]	NULL	DNA-directed RNA polymerase I subunit RPA49 [Source:Projected from Anopheles gambiae (AGAP001045) VB External Description;Acc:AGAP001045]	NULL	GO:0003677|GO:0006206|GO:0003899|GO:0006351|GO:0006144|GO:0005730	DNA-directed RNA polymerase activity|pyrimidine nucleobase metabolic process|transcription, DNA-templated|nucleolus|purine nucleobase metabolic process|DNA binding	Molecular Function|Molecular Function|Biological Process|Cellular Component|Biological Process|Biological Process
AALB001469	vacuolar sorting-associated 54	NULL	Scat [Source:Projected from Anopheles gambiae (AGAP008353) VB External Description;Acc:AGAP008353]	NULL	GO:0042147	retrograde transport, endosome to Golgi	Biological Process
AALB001470	tyrosine- kinase hopscotch	NULL	NULL	NULL	GO:0005524|GO:0005856|GO:0004715|GO:0045087|GO:0030154|GO:0031234|GO:0007169|GO:0038083|GO:0005102|GO:0016477|GO:0042127	transmembrane receptor protein tyrosine kinase signaling pathway|cell differentiation|cytoskeleton|peptidyl-tyrosine autophosphorylation|innate immune response|receptor binding|cell migration|regulation of cell proliferation|extrinsic component of cytoplasmic side of plasma membrane|non-membrane spanning protein tyrosine kinase activity|ATP binding	Cellular Component|Cellular Component|Molecular Function|Molecular Function|Molecular Function|Biological Process|Biological Process|Biological Process|Biological Process|Biological Process|Biological Process
AALB001471	cytochrome P450 4d1 [Culex quinquefasciatus]	NULL	cytochrome P450 (CYP018) [Source:VB External Description;Acc:AALB001471]	cytochrome_P450_(not_1-to-1_orthology_with_AgCYP4H17)__[edit]	GO:0005506|GO:0016705|GO:0055114|GO:0020037	iron ion binding|oxidation-reduction process|heme binding|oxidoreductase activity, acting on paired donors, with incorporation or reduction of molecular oxygen	Molecular Function|Molecular Function|Molecular Function|Biological Process
AALB001472	cytochrome P450 4d1 [Culex quinquefasciatus]	NULL	cytochrome P450 (CYP089) [Source:VB External Description;Acc:AALB001472]	cytochrome_P450_(not_1-to-1_orthology_with_AgCYP4H17)__[edit]	GO:0005506|GO:0016705|GO:0055114|GO:0020037	iron ion binding|oxidation-reduction process|heme binding|oxidoreductase activity, acting on paired donors, with incorporation or reduction of molecular oxygen	Molecular Function|Molecular Function|Molecular Function|Biological Process
AALB001473	kinesin CG14535	NULL	kinesin family member [Source:Projected from Anopheles gambiae (AGAP008357) VB External Description;Acc:AGAP008357]	NULL	GO:0005524|GO:0003777|GO:0045298|GO:0007018|GO:0008017|GO:0005874	microtubule motor activity|microtubule|microtubule-based movement|microtubule binding|tubulin complex|ATP binding	Molecular Function|Molecular Function|Molecular Function|Biological Process|Cellular Component|Cellular Component
AALB001474	AGAP008357-PA [Anopheles gambiae PEST]	NULL	NULL	NULL	GO:0016705|GO:0008104|GO:0007411|GO:0005871|GO:0008574|GO:0007018|GO:0008017|GO:0020037|GO:0005874|GO:0005524|GO:0030705|GO:0045298|GO:0005506|GO:0055114	iron ion binding|oxidation-reduction process|microtubule-based movement|heme binding|protein localization|microtubule|cytoskeleton-dependent intracellular transport|kinesin complex|ATP-dependent microtubule motor activity, plus-end-directed|microtubule binding|oxidoreductase activity, acting on paired donors, with incorporation or reduction of molecular oxygen|axon guidance|tubulin complex|ATP bi…	Cellular Component|Molecular Function|Molecular Function|Molecular Function|Molecular Function|Molecular Function|Molecular Function|Biological Process|Biological Process|Biological Process|Biological Process|Biological Process|Cellular Component|Cellular Component
AALB001475	cytochrome P450 4d1 [Culex quinquefasciatus]	NULL	cytochrome P450 [Source:Projected from Anopheles gambiae (AGAP028019) VB Community Annotation;Acc:AGAP028019]	cytochrome_P450_(1-to-1_orthology_with_AgCYP4H18)__[edit]	GO:0005506|GO:0016705|GO:0055114|GO:0020037	iron ion binding|oxidation-reduction process|heme binding|oxidoreductase activity, acting on paired donors, with incorporation or reduction of molecular oxygen	Molecular Function|Molecular Function|Molecular Function|Biological Process
AALB001476	hypothetical protein ZHAS_00013589	NULL	NULL	NULL	NULL	NULL	NULL
AALB001477	sodium-coupled monocarboxylate transporter 1-like	NULL	Sodium-coupled monocarboxylate transporter [Source:Projected from Anopheles gambiae (AGAP008359) VB External Description;Acc:AGAP008359]	NULL	GO:0005887|GO:0055085|GO:0015293	transmembrane transport|symporter activity|integral component of plasma membrane	Cellular Component|Molecular Function|Biological Process
AALB001478	AAEL008596-PA [Aedes aegypti]	NULL	spaetzle-like cytokine [Source:Projected from Anopheles gambiae (AGAP008360) VB Community Annotation;Acc:AGAP008360]	NULL	GO:0008063|GO:0005121|GO:0005576	Toll binding|extracellular region|Toll signaling pathway	Cellular Component|Molecular Function|Biological Process
AALB001479	Ring canal kelch	NULL	kelch-like protein 2/3 [Source:Projected from Anopheles gambiae (AGAP008362) VB External Description;Acc:AGAP008362]	NULL	GO:0004842|GO:0005856|GO:0003779|GO:0005737|GO:0031463|GO:0016567	cytoplasm|cytoskeleton|protein ubiquitination|ubiquitin-protein transferase activity|Cul3-RING ubiquitin ligase complex|actin binding	Cellular Component|Cellular Component|Cellular Component|Molecular Function|Molecular Function|Biological Process
AALB001480	cytochrome b5 [Acromyrmex echinatior]	NULL	Cytochrome b5 outer mitochondrial membrane isoform [Source:Projected from Anopheles gambiae (AGAP008363) VB External Description;Acc:AGAP008363]	NULL	GO:0020037	heme binding	Molecular Function
AALB001481	CD109 antigen-like isoform X1	NULL	NULL	NULL	GO:0005615|GO:0004866|GO:0016021|GO:0010951	negative regulation of endopeptidase activity|extracellular space|integral component of membrane|endopeptidase inhibitor activity	Cellular Component|Cellular Component|Molecular Function|Biological Process
AALB001482	zinc carboxypeptidase	NULL	NULL	NULL	GO:0006869|GO:0008270|GO:0004181|GO:0005319|GO:0006508	lipid transporter activity|metallocarboxypeptidase activity|lipid transport|proteolysis|zinc ion binding	Molecular Function|Molecular Function|Molecular Function|Biological Process|Biological Process
AALB001483	myosin-VIIa [Tribolium castaneum]	NULL	NULL	NULL	GO:0016459|GO:0005524|GO:0005515|GO:0003774	myosin complex|protein binding|ATP binding|motor activity	Cellular Component|Molecular Function|Molecular Function|Molecular Function
AALB001484	inosine triphosphate pyrophosphatase	Inosine triphosphate pyrophosphatase [Source:UniProtKB/TrEMBL;Acc:A0A182F4U3]	inosine triphosphate pyrophosphatase [Source:Projected from Anopheles gambiae (AGAP008374) VB External Description;Acc:AGAP008374]	NULL	GO:0006206|GO:0009143|GO:0006144|GO:0047429	pyrimidine nucleobase metabolic process|nucleoside-triphosphate diphosphatase activity|purine nucleobase metabolic process|nucleoside triphosphate catabolic process	Molecular Function|Biological Process|Biological Process|Biological Process
AALB001485	mannose-P-dolichol utilization defect 1 homolog	NULL	NULL	NULL	GO:0016021|GO:0006488	dolichol-linked oligosaccharide biosynthetic process|integral component of membrane	Cellular Component|Biological Process
AALB001486	AGAP008110-PA [Anopheles gambiae PEST]	NULL	NULL	NULL	GO:0005686	U2 snRNP	Cellular Component
AALB001487	methyltransferase 14 homolog	NULL	Methyltransferase-like protein [Source:Projected from Anopheles gambiae (AGAP008111) VB External Description;Acc:AGAP008111]	NULL	GO:0008168|GO:0006139	methyltransferase activity|nucleobase-containing compound metabolic process	Molecular Function|Biological Process
AALB001488	NULL	NULL	NULL	NULL	NULL	NULL	NULL
AALB001489	AAEL010268-PA [Aedes aegypti]	NULL	NULL	NULL	GO:0055050|GO:0007283|GO:0010635|GO:0007112|GO:0007005	male meiosis cytokinesis|mitochondrion organization|regulation of mitochondrial fusion|spermatogenesis|astral spindle assembly involved in male meiosis	Biological Process|Biological Process|Biological Process|Biological Process|Biological Process
AALB001490	AAEL010263-PA [Aedes aegypti]	NULL	NULL	NULL	NULL	NULL	NULL
AALB001491	AGAP008114-PA [Anopheles gambiae PEST]	NULL	odorant receptor (Or5) [Source:VB Community Annotation;Acc:AALB001491]	NULL	GO:0005549|GO:0007187|GO:0016020|GO:0007608|GO:0004984	G-protein coupled receptor signaling pathway, coupled to cyclic nucleotide second messenger|membrane|odorant binding|sensory perception of smell|olfactory receptor activity	Cellular Component|Molecular Function|Molecular Function|Biological Process|Biological Process
AALB001492	AGAP008115-PA [Anopheles gambiae PEST]	NULL	NULL	NULL	GO:0016021	integral component of membrane	Cellular Component
AALB001493	AGAP008116-PA [Anopheles gambiae PEST]	NULL	NULL	NULL	NULL	NULL	NULL
AALB001494	serine threonine- kinase grp isoform X1 [Ceratitis capitata]	NULL	NULL	NULL	GO:0005524|GO:0004672|GO:0006468	protein kinase activity|protein phosphorylation|ATP binding	Molecular Function|Molecular Function|Biological Process
AALB001495	U6 snRNA-associated Sm LSm7	NULL	U6 snRNA-associated Sm-like protein LSm7 [Source:Projected from Anopheles gambiae (AGAP008122) VB External Description;Acc:AGAP008122]	NULL	GO:0005689|GO:0003723|GO:0071013|GO:0097526|GO:0019013|GO:0071004|GO:1990726|GO:0005688|GO:0005732|GO:0000398	mRNA splicing, via spliceosome|Lsm1-7-Pat1 complex|viral nucleocapsid|spliceosomal tri-snRNP complex|U12-type spliceosomal complex|U2-type prespliceosome|catalytic step 2 spliceosome|U6 snRNP|small nucleolar ribonucleoprotein complex|RNA binding	Cellular Component|Cellular Component|Cellular Component|Cellular Component|Cellular Component|Cellular Component|Cellular Component|Cellular Component|Molecular Function|Biological Process
AALB001496	AGAP008123-PA [Anopheles gambiae PEST]	NULL	NULL	NULL	GO:0016810|GO:0005975|GO:0008061|GO:0005515|GO:0006030|GO:0005576	carbohydrate metabolic process|hydrolase activity, acting on carbon-nitrogen (but not peptide) bonds|extracellular region|protein binding|chitin binding|chitin metabolic process	Cellular Component|Molecular Function|Molecular Function|Molecular Function|Biological Process|Biological Process
AALB001497	AGAP008124-PA [Anopheles gambiae PEST]	NULL	Chitinase domain-containing protein [Source:Projected from Anopheles gambiae (AGAP008124) VB External Description;Acc:AGAP008124]	NULL	GO:0004568|GO:0005975|GO:0016998|GO:0006032	carbohydrate metabolic process|chitinase activity|chitin catabolic process|cell wall macromolecule catabolic process	Molecular Function|Biological Process|Biological Process|Biological Process
AALB001498	short-chain dehydrogenase reductase family 16C member 6-like [Orussus abietinus]	NULL	all-trans-retinol dehydrogenase (NAD+) [Source:Projected from Anopheles gambiae (AGAP008125) VB External Description;Acc:AGAP008125]	NULL	NULL	NULL	NULL
AALB001499	receptor-type tyrosine- phosphatase N2	NULL	receptor-type tyrosine-protein phosphatase N [Source:Projected from Anopheles gambiae (AGAP008127) VB External Description;Acc:AGAP008127]	NULL	GO:0006570|GO:0004725|GO:0006470	protein tyrosine phosphatase activity|protein dephosphorylation|tyrosine metabolic process	Molecular Function|Biological Process|Biological Process
AALB001500	AAEL005704-PA [Aedes aegypti]	NULL	NULL	NULL	GO:0038004|GO:0061331|GO:0016318|GO:0007173|GO:0007421|GO:0007476|GO:0045467|GO:0046667|GO:0005794|GO:0048865|GO:0048149|GO:0005886|GO:0046845|GO:0000042|GO:0097038|GO:0048477|GO:0016021|GO:0035225	behavioral response to ethanol|branched duct epithelial cell fate determination, open tracheal system|plasma membrane|compound eye retinal cell programmed cell death|stomatogastric nervous system development|stem cell fate commitment|epithelial cell proliferation involved in Malpighian tubule morphogenesis|ommatidial rotation|epidermal growth factor receptor ligand maturation|integral component o…	Cellular Component|Cellular Component|Cellular Component|Cellular Component|Biological Process|Biological Process|Biological Process|Biological Process|Biological Process|Biological Process|Biological Process|Biological Process|Biological Process|Biological Process|Biological Process|Biological Process|Biological Process|Biological Process
AALB001501	NULL	NULL	NULL	NULL	NULL	NULL	NULL
AALB001502	AGAP008130-PA [Anopheles gambiae PEST]	NULL	menin [Source:Projected from Anopheles gambiae (AGAP008130) VB External Description;Acc:AGAP008130]	NULL	GO:0005634	nucleus	Cellular Component
AALB001503	AGAP008131-PA [Anopheles gambiae PEST]	NULL	UDP-N-acetylglucosamine--dolichyl-phosphate N-acetylglucosaminephosphotransferase [Source:Projected from Anopheles gambiae (AGAP008131) VB External Description;Acc:AGAP008131]	NULL	GO:0003975|GO:0009252|GO:0016021|GO:0006487|GO:0006488|GO:0008963	phospho-N-acetylmuramoyl-pentapeptide-transferase activity|protein N-linked glycosylation|UDP-N-acetylglucosamine-dolichyl-phosphate N-acetylglucosaminephosphotransferase activity|dolichol-linked oligosaccharide biosynthetic process|integral component of membrane|peptidoglycan biosynthetic process	Cellular Component|Molecular Function|Molecular Function|Biological Process|Biological Process|Biological Process
AALB001504	beta-1,4-mannosyl-glyco 4-beta-N-acetylglucosaminyltransferase	NULL	beta-1,4-mannosyl-glycoprotein beta-1,4-N-acetylglucosaminyltransferase [Source:Projected from Anopheles gambiae (AGAP008132) VB External Description;Acc:AGAP008132]	NULL	GO:0003830|GO:0016020|GO:0006487	membrane|beta-1,4-mannosylglycoprotein 4-beta-N-acetylglucosaminyltransferase activity|protein N-linked glycosylation	Cellular Component|Molecular Function|Biological Process
AALB001505	clavesin-2-like [Bactrocera cucurbitae]	NULL	Retinaldehyde binding protein [Source:Projected from Anopheles gambiae (AGAP008133) VB External Description;Acc:AGAP008133]	NULL	GO:0007040|GO:0005802|GO:0005768|GO:0080025|GO:0030136|GO:0006810|GO:0005215	transporter activity|endosome|lysosome organization|phosphatidylinositol-3,5-bisphosphate binding|transport|clathrin-coated vesicle|trans-Golgi network	Cellular Component|Cellular Component|Cellular Component|Molecular Function|Molecular Function|Biological Process|Biological Process
AALB001506	AGAP008135-PA [Anopheles gambiae PEST]	NULL	Gonadotropin inducible transcription factor [Source:Projected from Anopheles gambiae (AGAP008135) VB External Description;Acc:AGAP008135]	NULL	GO:0003676|GO:0046872	metal ion binding|nucleic acid binding	Molecular Function|Molecular Function
AALB001507	AGAP008134-PA [Anopheles gambiae PEST]	NULL	NULL	NULL	GO:0003676|GO:0046872	metal ion binding|nucleic acid binding	Molecular Function|Molecular Function
AALB001508	AGAP008136-PA [Anopheles gambiae PEST]	NULL	peptidyl-prolyl cis-trans isomerase-like [Source:Projected from Anopheles gambiae (AGAP008136) VB External Description;Acc:AGAP008136]	NULL	GO:0000166|GO:0003676|GO:0003755|GO:0000413|GO:0006457	protein peptidyl-prolyl isomerization|nucleic acid binding|protein folding|nucleotide binding|peptidyl-prolyl cis-trans isomerase activity	Molecular Function|Molecular Function|Molecular Function|Biological Process|Biological Process
AALB001509	Niemann-Pick C1 isoform X1 [Ceratitis capitata]	NULL	Niemann-Pick C1 protein [Source:Projected from Anopheles gambiae (AGAP008137) VB External Description;Acc:AGAP008137]	NULL	GO:0006869|GO:0005319|GO:0016021	lipid transporter activity|lipid transport|integral component of membrane	Cellular Component|Molecular Function|Biological Process
AALB001510	AGAP007275-PA [Anopheles gambiae PEST]	NULL	NULL	NULL	NULL	NULL	NULL
AALB001511	carotenoid isomerooxygenase isoform X1	NULL	NULL	NULL	GO:0016702|GO:0006560|GO:0042450|GO:0006531|GO:0004056|GO:0055114|GO:0006522	alanine metabolic process|proline metabolic process|oxidoreductase activity, acting on single donors with incorporation of molecular oxygen, incorporation of two atoms of oxygen|argininosuccinate lyase activity|arginine biosynthetic process via ornithine|oxidation-reduction process|aspartate metabolic process	Molecular Function|Molecular Function|Biological Process|Biological Process|Biological Process|Biological Process|Biological Process
AALB001512	AAEL003348-PC [Aedes aegypti]	NULL	NULL	NULL	NULL	NULL	NULL
AALB001513	AGAP008146-PA [Anopheles gambiae PEST]	NULL	NULL	NULL	NULL	NULL	NULL
AALB001514	AGAP007274-PA [Anopheles gambiae PEST]	NULL	NULL	NULL	NULL	NULL	NULL
AALB001515	tRNA-splicing ligase homolog	NULL	NULL	NULL	GO:0000287|GO:0004721|GO:0005515|GO:0006470|GO:0006388|GO:0030145|GO:0072669|GO:0003972	magnesium ion binding|phosphoprotein phosphatase activity|tRNA-splicing ligase complex|RNA ligase (ATP) activity|manganese ion binding|tRNA splicing, via endonucleolytic cleavage and ligation|protein dephosphorylation|protein binding	Cellular Component|Molecular Function|Molecular Function|Molecular Function|Molecular Function|Molecular Function|Biological Process|Biological Process
AALB001516	AGAP008150-PA [Anopheles gambiae PEST]	NULL	NULL	NULL	GO:0006626|GO:0005741	mitochondrial outer membrane|protein targeting to mitochondrion	Cellular Component|Biological Process
AALB001517	DNA-directed RNA polymerase III subunit RPC2	DNA-directed RNA polymerase subunit beta [Source:UniProtKB/TrEMBL;Acc:A0A182F4X6]	DNA-directed RNA polymerase III subunit RPC2 [Source:Projected from Anopheles gambiae (AGAP008151) VB External Description;Acc:AGAP008151]	NULL	GO:0003677|GO:0006206|GO:0003899|GO:0032549|GO:0006351|GO:0006144|GO:0005730	DNA-directed RNA polymerase activity|pyrimidine nucleobase metabolic process|transcription, DNA-templated|nucleolus|ribonucleoside binding|purine nucleobase metabolic process|DNA binding	Molecular Function|Molecular Function|Molecular Function|Biological Process|Cellular Component|Biological Process|Biological Process
AALB001518	toll-like receptor 3 [Musca domestica]	NULL	NULL	NULL	GO:0005515	protein binding	Molecular Function
AALB001519	AGAP008154-PA [Anopheles gambiae PEST]	NULL	NULL	NULL	GO:0005975|GO:0003824|GO:0030246	carbohydrate metabolic process|carbohydrate binding|catalytic activity	Molecular Function|Molecular Function|Biological Process
AALB001520	AGAP008155-PA [Anopheles gambiae PEST]	NULL	forkhead box protein D [Source:Projected from Anopheles gambiae (AGAP008155) VB External Description;Acc:AGAP008155]	NULL	GO:0005667|GO:0003700|GO:0006355|GO:0043565|GO:0045449	transcription factor activity, sequence-specific DNA binding|sequence-specific DNA binding|transcription factor complex|regulation of transcription, DNA-templated	Molecular Function|Molecular Function|Biological Process|Cellular Component|Biological Process
AALB001521	AAEL017326-PA [Aedes aegypti]	NULL	NULL	NULL	NULL	NULL	NULL
AALB001522	COP9 signalosome complex subunit 6	NULL	NULL	NULL	GO:0008270|GO:0005515|GO:0016787	hydrolase activity|protein binding|zinc ion binding	Molecular Function|Molecular Function|Molecular Function
AALB001523	zinc finger 330 homolog	NULL	Zinc finger protein 330 homolog [Source:Projected from Anopheles gambiae (AGAP008157) VB External Description;Acc:AGAP008157]	NULL	GO:0005634|GO:0008270	nucleus|zinc ion binding	Cellular Component|Molecular Function
AALB001524	nucleolar 10	NULL	NULL	NULL	GO:0005634|GO:0003677|GO:0005515	nucleus|protein binding|DNA binding	Cellular Component|Molecular Function|Molecular Function
AALB001525	crossover junction endonuclease MUS81	NULL	crossover junction endonuclease MUS81 [Source:Projected from Anopheles gambiae (AGAP008836) VB External Description;Acc:AGAP008836]	NULL	GO:0005634|GO:0003677|GO:0006281|GO:0006308|GO:0048476|GO:0008821	Holliday junction resolvase complex|crossover junction endodeoxyribonuclease activity|nucleus|DNA catabolic process|DNA repair|DNA binding	Cellular Component|Cellular Component|Molecular Function|Molecular Function|Biological Process|Biological Process
AALB001527	rho GTPase-activating 18	NULL	NULL	NULL	GO:0007165	signal transduction	Biological Process
AALB001528	cyclic AMP-dependent transcription factor ATF-6 alpha isoform X2	NULL	cyclic AMP-dependent transcription factor ATF-6 alpha [Source:Projected from Anopheles gambiae (AGAP008832) VB External Description;Acc:AGAP008832]	NULL	GO:0005667|GO:0003700|GO:0006355|GO:0043565|GO:0045449	transcription factor activity, sequence-specific DNA binding|sequence-specific DNA binding|transcription factor complex|regulation of transcription, DNA-templated	Molecular Function|Molecular Function|Biological Process|Cellular Component|Biological Process
AALB001529	non-lysosomal glucosylceramidase isoform X2	NULL	NULL	NULL	GO:0003676|GO:0005634|GO:0005975|GO:0008270|GO:0006355|GO:0004553	carbohydrate metabolic process|hydrolase activity, hydrolyzing O-glycosyl compounds|nucleic acid binding|nucleus|zinc ion binding|regulation of transcription, DNA-templated	Cellular Component|Molecular Function|Molecular Function|Molecular Function|Biological Process|Biological Process
AALB001530	NULL	NULL	NULL	NULL	NULL	NULL	NULL
AALB001531	alkali metal ion proton exchanger 3	NULL	NULL	NULL	GO:0015299|GO:0006812|GO:0016021|GO:0006885	solute:proton antiporter activity|regulation of pH|integral component of membrane|cation transport	Cellular Component|Molecular Function|Biological Process|Biological Process
AALB001532	alkali metal ion proton exchanger 3	Sodium/hydrogen exchanger [Source:UniProtKB/TrEMBL;Acc:A0A182F4Z0]	NULL	NULL	GO:0015385|GO:0001745|GO:0016021|GO:1902600|GO:0035725|GO:0030641	sodium ion transmembrane transport|hydrogen ion transmembrane transport|compound eye morphogenesis|integral component of membrane|sodium:proton antiporter activity|regulation of cellular pH	Cellular Component|Molecular Function|Biological Process|Biological Process|Biological Process|Biological Process
AALB001533	AGAP009036-PA [Anopheles gambiae PEST]	NULL	NULL	NULL	GO:0015385|GO:0016021|GO:1902600|GO:0035725|GO:0006885	sodium ion transmembrane transport|hydrogen ion transmembrane transport|regulation of pH|integral component of membrane|sodium:proton antiporter activity	Cellular Component|Molecular Function|Biological Process|Biological Process|Biological Process
AALB001534	intersectin-1 isoform X2	NULL	NULL	NULL	GO:0005515|GO:0005509	protein binding|calcium ion binding	Molecular Function|Molecular Function
AALB001535	sequestosome-1 isoform X2	NULL	NULL	NULL	GO:0008270|GO:0005515	protein binding|zinc ion binding	Molecular Function|Molecular Function
AALB001536	exportin-1 [Bactrocera dorsalis]	NULL	exportin-1 [Source:Projected from Anopheles gambiae (AGAP009929) VB External Description;Acc:AGAP009929]	NULL	GO:0006886|GO:0008536	Ran GTPase binding|intracellular protein transport	Molecular Function|Biological Process
AALB001537	Fibroblast growth factor receptor substrate 2	NULL	NULL	NULL	GO:0005899|GO:0007165|GO:0005158	insulin receptor complex|signal transduction|insulin receptor binding	Molecular Function|Cellular Component|Biological Process
AALB001538	TBC1 domain family member 20	NULL	NULL	NULL	GO:0005096|GO:0043087|GO:0016021|GO:0005783	regulation of GTPase activity|integral component of membrane|endoplasmic reticulum|GTPase activator activity	Cellular Component|Cellular Component|Molecular Function|Biological Process
AALB001539	acylphosphatase-2 [Bactrocera cucurbitae]	NULL	acylphosphatase [Source:Projected from Anopheles gambiae (AGAP008311) VB External Description;Acc:AGAP008311]	NULL	GO:0006094|GO:0003998|GO:0006096|GO:0018874	benzoate metabolic process|glycolytic process|acylphosphatase activity|gluconeogenesis	Molecular Function|Biological Process|Biological Process|Biological Process
AALB001540	AGAP008310-PA [Anopheles gambiae PEST]	NULL	NULL	NULL	GO:0016021	integral component of membrane	Cellular Component
AALB001541	PCTP isoform X1 [Wasmannia auropunctata]	NULL	NULL	NULL	GO:0008289	lipid binding	Molecular Function
AALB001542	AGAP008308-PA [Anopheles gambiae PEST]	NULL	NULL	NULL	GO:0008289	lipid binding	Molecular Function
AALB001543	AAEL001480-PA [Aedes aegypti]	NULL	phosphoglucomutase [Source:Projected from Anopheles gambiae (AGAP008305) VB External Description;Acc:AGAP008305]	NULL	GO:0000287|GO:0005975|GO:0016868	carbohydrate metabolic process|magnesium ion binding|intramolecular transferase activity, phosphotransferases	Molecular Function|Molecular Function|Biological Process
AALB001544	cGMP-dependent 3 ,5 -cyclic phosphodiesterase-like isoform X2	Phosphodiesterase [Source:UniProtKB/TrEMBL;Acc:A0A182F502]	3',5'-cyclic-nucleotide phosphodiesterase [Source:Projected from Anopheles gambiae (AGAP008304) VB External Description;Acc:AGAP008304]	NULL	GO:0005515|GO:0007165|GO:0006144|GO:0004114	signal transduction|protein binding|3',5'-cyclic-nucleotide phosphodiesterase activity|purine nucleobase metabolic process	Molecular Function|Molecular Function|Biological Process|Biological Process
AALB001545	serine arginine-rich splicing factor 7-like isoform X1	NULL	NULL	NULL	GO:0000166|GO:0003676|GO:0008270	nucleic acid binding|nucleotide binding|zinc ion binding	Molecular Function|Molecular Function|Molecular Function
AALB001546	glyco hormone beta-5	NULL	NULL	NULL	GO:0007165|GO:0005576|GO:0005179	signal transduction|extracellular region|hormone activity	Cellular Component|Molecular Function|Biological Process
AALB001547	AGAP008301-PA [Anopheles gambiae PEST]	NULL	NULL	NULL	NULL	NULL	NULL
AALB001548	turtle [Ceratitis capitata]	NULL	protein turtle [Source:Projected from Anopheles gambiae (AGAP008943) VB External Description;Acc:AGAP008943]	NULL	GO:0005515	protein binding	Molecular Function
AALB001549	hypothetical protein AND_009506	NULL	NULL	NULL	NULL	NULL	NULL
AALB001550	out at first	NULL	NULL	NULL	GO:0007399|GO:0007562|GO:0016321	female meiosis chromosome segregation|nervous system development|eclosion	Biological Process|Biological Process|Biological Process
AALB001551	out at first	NULL	NULL	NULL	GO:0007399|GO:0007562|GO:0016321	female meiosis chromosome segregation|nervous system development|eclosion	Biological Process|Biological Process|Biological Process
AALB001552	brain chitinase and chia [Culex quinquefasciatus]	NULL	NULL	NULL	GO:0004568|GO:0005975|GO:0016998|GO:0006032	carbohydrate metabolic process|chitinase activity|chitin catabolic process|cell wall macromolecule catabolic process	Molecular Function|Biological Process|Biological Process|Biological Process
AALB001553	AGAP008945-PA [Anopheles gambiae PEST]	NULL	ATP-binding cassette transporter (ABC transporter) family G member [Source:Projected from Anopheles gambiae (AGAP008945) VB Community Annotation;Acc:AGAP008945]	NULL	GO:0016887|GO:0005524|GO:0016020	membrane|ATPase activity|ATP binding	Cellular Component|Molecular Function|Molecular Function
[truncated: 10,596 more rows]
