# Supplementary material for: Contrasting patterns of gene expression indicate differing pyrethroid resistance mechanisms across the range of the New World malaria vector Anopheles albimanus
Source: PLoS One. 2019 Jan 30;14(1):e0210586. doi: 10.1371/journal.pone.0210586 (PMC6353143; doi:10.1371/journal.pone.0210586)
Supplement: S3 Table — Oligonucleotide primer pairs, expected amplicon sizes and primer efficiencies, calculated from standard curves, for genes analysed in this study. (XLSX) [file pone.0210586.s003.xlsx]

## Sheet: S3 Table
Gene description	Transcript ID	Forward primer 5'-3'	Forward Primer Length (bp)	Reverse primer 5'-3'	Reverse Primer Length (bp)	Expected amplicon size (bp)	Primer Efficiency (%)
RPS17	AALB004745	TTCGTGACCCATCTGATGAA	20	ACCTCGATGATGTCCTGCTC	20	137	95.591
Actin	AALB015449	TACAACTCGATCATGAAGTGCGA	23	CCCGGGTACATGGTGGTACCGCCGGA	26	181	97.976
CYP6M1	AALB015585	ACCTGGACGCTGTACGAGTT	20	GGACTCTTGCAATATCTGATCCA	23	150	91.689
CYP9K1	AALB003283	GCACTGATGGCAACTGGAC	19	CGCCATGAACGAGGACAAC	19	101	95.737
CYP6P5	AALB015620	GTTATTAATGAAACCCTTCGCAAGT	25	CGGGAATGACATGCTTCGTA	20	100	102.018
CYP6AA1	AALB015589	ATGAAACCCTGCGCATGTA	19	AGATGTTGGGATCGTGGTGT	20	147	92.012
CYP6AA2	AALB015588	TGATCTATGAGACACTTCGGATCT	24	TGTACCCTCTTCAAGCGTCA	20	107	97.589
CYP6P15P	AALB015617	GTGCCATCACGACATACAAGA	21	GCGTAGCGTTTCCGTGAT	18	100	104.328
CYP4C26	AALB015526	GCAAGGATGAGCTGTTCGAT	20	GATCAGCACGTACGGTATGG	20	104	108.703
