# Supplementary material for: Contrasting patterns of gene expression indicate differing pyrethroid resistance mechanisms across the range of the New World malaria vector Anopheles albimanus
Source: PLoS One. 2019 Jan 30;14(1):e0210586. doi: 10.1371/journal.pone.0210586 (PMC6353143; doi:10.1371/journal.pone.0210586)
Supplement: S4 Table — Full results of pairwise differential gene expression analyses of Anopheles albimanus RNA-Seq datasets. (XLSX) [file pone.0210586.s004.xlsx]

## Sheet: GTM-unx - San
Gene ID	Gene Length (nt)	log2FC (GTM-unx / San)	Adjusted P-value (FDR)	San-1 reads	San-2 reads	San-3 reads	GTM-unx-1 reads	GTM-unx-2 reads	GTM-unx-3 reads	Description (blast2go)	Description (AfunS2.1)	Description (AfunS1.3)	Description (manually edited AfunS1.3)	Gene Ontology ID (blast2go)	Gene Ontology Term (blast2go)	Gene Ontology Category (blast2go)
AALB005530	426	-6.70916	3.36147e-128	2973	3027	2650	62	30	70	AGAP007249-PA [Anopheles gambiae PEST]	NULL	NULL	NULL	GO:0008307|GO:0007527|GO:0045214|GO:0030241|GO:0014703|GO:0031672|GO:0005863|GO:0097493	sarcomere organization|adult somatic muscle development|structural constituent of muscle|oscillatory muscle contraction|striated muscle myosin thick filament|structural molecule activity conferring elasticity|skeletal muscle myosin thick filament assembly|A band	Cellular Component|Cellular Component|Molecular Function|Molecular Function|Biological Process|Biological Process|Biological Process|Biological Process
AALB004938	384	-10.0555	1.02755e-86	534	547	759	1	0	2	AGAP006148-PA [Anopheles gambiae PEST]	NULL	cuticular protein 3 in CPLCA family [Source:Projected from Anopheles gambiae (AGAP006148) VB Community Annotation;Acc:AGAP006148]	NULL	NULL	NULL	NULL
AALB014702	84	-7.97124	2.1117e-80	2125	1677	714	10	11	12	NULL	NULL	NULL	NULL	NULL	NULL	NULL
AALB005308	2445	4.25571	4.31349e-72	160	179	168	9631	5079	4834	AGAP006823-PA [Anopheles gambiae PEST]	NULL	NULL	NULL	NULL	NULL	NULL
AALB006409	669	-6.7094	8.91771e-68	462	579	685	15	4	14	AGAP000344-PA [Anopheles gambiae PEST]	NULL	cuticular protein RR-1 family [Source:Projected from Anopheles gambiae (AGAP000344) VB Community Annotation;Acc:AGAP000344]	NULL	GO:0042302	structural constituent of cuticle	Molecular Function
AALB003285	681	-7.65315	2.56529e-67	230	367	271	4	1	3	AGAP000820-PA [Anopheles gambiae PEST]	NULL	cuticular protein RR-2 family [Source:Projected from Anopheles gambiae (AGAP000820) VB Community Annotation;Acc:AGAP000820]	NULL	GO:0042302	structural constituent of cuticle	Molecular Function
AALB000786	1128	-7.12881	1.04391e-66	659	589	885	16	3	12	AGAP009759-PA [Anopheles gambiae PEST]	NULL	cuticular protein CPLCP12 [Source:Projected from Anopheles gambiae (AGAP009759) VB Community Annotation;Acc:AGAP009759]	NULL	NULL	NULL	NULL
AALB002916	3234	-3.9051	4.1033e-64	3330	3187	3263	476	323	479	voltage-gated calcium channel alpha 1 subunit	NULL	NULL	NULL	GO:0005891|GO:0070588|GO:0005245	voltage-gated calcium channel complex|voltage-gated calcium channel activity|calcium ion transmembrane transport	Cellular Component|Molecular Function|Biological Process
AALB008117	5193	-5.34756	8.15403e-64	972	1042	1110	70	24	61	AAEL002718- partial [Aedes aegypti]	NULL	chitin synthase [Source:Projected from Anopheles gambiae (AGAP001748) VB External Description;Acc:AGAP001748]	NULL	GO:0016758	transferase activity, transferring hexosyl groups	Molecular Function
AALB002486	4824	-4.38661	2.40238e-62	1756	1524	1120	170	81	160	AGAP012971-PA [Anopheles gambiae PEST]	NULL	NULL	NULL	NULL	NULL	NULL
AALB015471	1128	-6.31125	9.46586e-56	2324	1040	1950	51	27	56	muscle [Megachile rotundata]	NULL	NULL	NULL	GO:0005524|GO:0005737|GO:0006909|GO:0071689|GO:0004452|GO:0005200|GO:0006694|GO:0005884|GO:0014866|GO:0016114|GO:0016787	cytoplasm|phagocytosis|terpenoid biosynthetic process|structural constituent of cytoskeleton|actin filament|hydrolase activity|skeletal myofibril assembly|steroid biosynthetic process|ATP binding|isopentenyl-diphosphate delta-isomerase activity|muscle thin filament assembly	Cellular Component|Cellular Component|Molecular Function|Molecular Function|Molecular Function|Molecular Function|Biological Process|Biological Process|Biological Process|Biological Process|Biological Process
AALB000394	930	-4.32912	3.23613e-55	838	892	1012	133	64	80	anterior fat body	NULL	Regucalcin protein [Source:Projected from Anopheles gambiae (AGAP007793) VB External Description;Acc:AGAP007793]	NULL	NULL	NULL	NULL
AALB008942	10692	-5.00289	1.83336e-52	635	824	730	38	31	62	von Willebrand factor type EGF and pentraxin domain-containing 1 isoform X1 [Bactrocera oleae]	NULL	NULL	NULL	GO:0046716|GO:0005509|GO:0035152|GO:0016021|GO:0005112|GO:0045746|GO:0016324	regulation of tube architecture, open tracheal system|Notch binding|apical plasma membrane|negative regulation of Notch signaling pathway|muscle cell cellular homeostasis|integral component of membrane|calcium ion binding	Cellular Component|Cellular Component|Molecular Function|Molecular Function|Biological Process|Biological Process|Biological Process
AALB005543	552	3.40965	6.64487e-51	314	487	282	10536	5668	6405	organic cation transporter	NULL	NULL	NULL	GO:0005887|GO:0015101|GO:0055085|GO:0015695	transmembrane transport|organic cation transmembrane transporter activity|integral component of plasma membrane|organic cation transport	Cellular Component|Molecular Function|Biological Process|Biological Process
AALB001083	4188	-6.43333	1.70506e-49	3918	3642	996	57	54	68	AGAP008752-PA [Anopheles gambiae PEST]	NULL	NULL	NULL	NULL	NULL	NULL
AALB009955	3837	-3.60149	5.76082e-49	6005	5506	3624	875	616	885	AGAP012233-PA [Anopheles gambiae PEST]	NULL	NULL	NULL	NULL	NULL	NULL
AALB006934	2895	-4.93642	1.18588e-48	932	981	1345	90	43	83	obstractor B	NULL	NULL	NULL	GO:0008061|GO:0006030|GO:0005576	extracellular region|chitin binding|chitin metabolic process	Cellular Component|Molecular Function|Biological Process
AALB009813	2313	-2.8798	2.57069e-48	2993	2972	2666	887	652	740	transferrin-like	NULL	NULL	NULL	GO:0016021	integral component of membrane	Cellular Component
AALB004031	897	-4.28861	6.71457e-48	351	343	308	34	26	39	AGAP011117-PA [Anopheles gambiae PEST]	NULL	leucine-rich immune protein (Coil-less) [Source:Projected from Anopheles gambiae (AGAP011117) VB Community Annotation;Acc:AGAP011117]	NULL	GO:0005515	protein binding	Molecular Function
AALB002876	804	-3.84438	7.07263e-48	7797	5707	5832	1005	701	917	AGAP001797-PD [Anopheles gambiae PEST]	NULL	NULL	NULL	NULL	NULL	NULL
AALB009285	1941	-2.93274	5.76704e-47	2688	2358	2078	699	500	610	AGAP002093-PA [Anopheles gambiae PEST]	NULL	NULL	NULL	GO:0015299|GO:0006812|GO:0055085|GO:0016021|GO:0006885	transmembrane transport|solute:proton antiporter activity|regulation of pH|integral component of membrane|cation transport	Cellular Component|Molecular Function|Biological Process|Biological Process|Biological Process
AALB000323	498	-7.39258	7.49422e-47	220	226	346	2	1	6	cuticle 1	NULL	cuticular protein CPCFC family [Source:Projected from Anopheles gambiae (AGAP007980) VB Community Annotation;Acc:AGAP007980]	NULL	GO:0042302	structural constituent of cuticle	Molecular Function
AALB003766	1784	-4.06473	8.98209e-47	944	916	1166	137	103	118	AAEL003425- partial [Aedes aegypti]	NULL	NULL	NULL	GO:0016810|GO:0005975|GO:0008061|GO:0005515|GO:0006030|GO:0005576	carbohydrate metabolic process|hydrolase activity, acting on carbon-nitrogen (but not peptide) bonds|extracellular region|protein binding|chitin binding|chitin metabolic process	Cellular Component|Molecular Function|Molecular Function|Molecular Function|Biological Process|Biological Process
AALB009328	1353	-6.57455	9.50579e-47	515	524	846	27	3	12	trypsin theta [Culex quinquefasciatus]	NULL	NULL	NULL	GO:0006508|GO:0004252	proteolysis|serine-type endopeptidase activity	Molecular Function|Biological Process
AALB003719	1953	-4.31271	1.30854e-46	3282	2310	2024	221	175	331	AGAP012391-PA [Anopheles gambiae PEST]	NULL	NULL	NULL	GO:0042967|GO:0046486|GO:0004144	glycerolipid metabolic process|acyl-carrier-protein biosynthetic process|diacylglycerol O-acyltransferase activity	Molecular Function|Biological Process|Biological Process
AALB006814	1215	-6.68942	1.30854e-46	210	345	128	5	5	2	NULL	NULL	NULL	NULL	NULL	NULL	NULL
AALB000509	6942	-4.05156	3.64446e-45	452	451	273	68	29	42	collagen alpha-1(V) chain-like	NULL	NULL	NULL	GO:0046872|GO:0006508|GO:0004222|GO:0005201|GO:0005578	metal ion binding|extracellular matrix structural constituent|metalloendopeptidase activity|proteinaceous extracellular matrix|proteolysis	Molecular Function|Molecular Function|Molecular Function|Biological Process|Cellular Component
AALB004106	3882	-2.73149	4.87378e-45	3322	3431	2628	1054	746	926	RING finger nhl-1 isoform X1 [Musca domestica]	NULL	tripartite motif-containing protein [Source:Projected from Anopheles gambiae (AGAP007135) VB External Description;Acc:AGAP007135]	NULL	GO:0008270|GO:0005515	protein binding|zinc ion binding	Molecular Function|Molecular Function
AALB006408	1041	-4.9732	8.93568e-44	229	344	157	19	12	13	AGAP000345-PA [Anopheles gambiae PEST]	NULL	cuticular protein RR-2 family [Source:Projected from Anopheles gambiae (AGAP000345) VB Community Annotation;Acc:AGAP000345]	NULL	GO:0042302	structural constituent of cuticle	Molecular Function
AALB004248	1536	-3.63788	9.83396e-44	652	611	437	91	64	106	glutamate decarboxylase [Ceratitis capitata]	NULL	glutamate decarboxylase [Source:Projected from Anopheles gambiae (AGAP005866) VB External Description;Acc:AGAP005866]	NULL	GO:0030170|GO:0019752|GO:0016831	pyridoxal phosphate binding|carboxylic acid metabolic process|carboxy-lyase activity	Molecular Function|Molecular Function|Biological Process
AALB003988	618	-3.17133	1.47118e-43	562	633	433	142	97	110	CG6981 [Drosophila melanogaster]	NULL	NULL	NULL	GO:0005887|GO:0005920|GO:0019991|GO:0007496|GO:0060576|GO:0061028	intestinal epithelial cell development|establishment of endothelial barrier|septate junction assembly|integral component of plasma membrane|anterior midgut development|smooth septate junction	Cellular Component|Cellular Component|Biological Process|Biological Process|Biological Process|Biological Process
AALB005048	3732	3.34924	1.48177e-41	118	120	129	3577	2062	1887	chromosome-associated kinesin KIF4A isoform X2	NULL	kinesin family member 4/7/21/27 [Source:Projected from Anopheles gambiae (AGAP000575) VB External Description;Acc:AGAP000575]	NULL	GO:0005524|GO:0003777|GO:0045298|GO:0007018|GO:0008017|GO:0005874	microtubule motor activity|microtubule|microtubule-based movement|microtubule binding|tubulin complex|ATP binding	Molecular Function|Molecular Function|Molecular Function|Biological Process|Cellular Component|Cellular Component
AALB004882	1956	3.12685	4.31521e-40	146	155	172	3678	1974	2652	dead ringer	NULL	NULL	NULL	GO:0003677|GO:0007617|GO:0048812|GO:0006355|GO:0007389|GO:0048513|GO:0048667	animal organ development|neuron projection morphogenesis|cell morphogenesis involved in neuron differentiation|DNA binding|regulation of transcription, DNA-templated|pattern specification process|mating behavior	Molecular Function|Biological Process|Biological Process|Biological Process|Biological Process|Biological Process|Biological Process
AALB004459	1836	-4.20434	3.0384e-39	475	491	392	37	36	66	AGAP005808-PA [Anopheles gambiae PEST]	NULL	NULL	NULL	NULL	NULL	NULL
AALB005307	537	4.09731	3.0384e-39	30	28	17	1355	592	642	AGAP006822-PA [Anopheles gambiae PEST]	NULL	NULL	NULL	NULL	NULL	NULL
AALB009272	7134	-8.68795	8.37656e-39	23807	18946	11458	46	41	153	AGAP003610-PA [Anopheles gambiae PEST]	NULL	NULL	NULL	GO:0005515	protein binding	Molecular Function
AALB000615	381	-8.60314	1.34114e-38	406	540	1130	0	7	3	cuticle [Culex quinquefasciatus]	NULL	NULL	NULL	NULL	NULL	NULL
AALB004999	9126	-3.27085	4.07473e-38	1778	1352	1743	377	269	350	leucine-rich repeat-containing 1	NULL	NULL	NULL	GO:0005515	protein binding	Molecular Function
AALB004753	3684	3.3601	7.94825e-38	101	126	55	2683	1458	1502	AGAP004825-PA [Anopheles gambiae PEST]	NULL	NULL	NULL	NULL	NULL	NULL
AALB008017	10740	-2.65884	2.03881e-37	2874	2969	2826	1227	624	897	AGAP007788-PA [Anopheles gambiae PEST]	NULL	E3 ubiquitin-protein ligase RNF31 [Source:Projected from Anopheles gambiae (AGAP007788) VB External Description;Acc:AGAP007788]	NULL	GO:0004842|GO:0008270|GO:0005515|GO:0071797|GO:0016567	protein ubiquitination|LUBAC complex|ubiquitin-protein transferase activity|protein binding|zinc ion binding	Cellular Component|Molecular Function|Molecular Function|Molecular Function|Biological Process
AALB004277	321	-9.05702	2.03881e-37	615	592	1977	3	3	6	AGAP006001-PA [Anopheles gambiae PEST]	NULL	cuticular protein RR-1 family [Source:Projected from Anopheles gambiae (AGAP006001) VB Community Annotation;Acc:AGAP006001]	NULL	GO:0042302	structural constituent of cuticle	Molecular Function
AALB007371	7932	-4.34084	3.12111e-37	1090	1316	1926	217	86	144	AAEL005135-PA [Aedes aegypti]	NULL	NULL	NULL	NULL	NULL	NULL
AALB015675	642	-3.70231	1.00008e-36	506	617	564	141	43	82	AGAP004378-PA [Anopheles gambiae PEST]	NULL	glutathione S-transferase (GSTd11) [Source:VB Community Annotation;Acc:AALB015675]	NULL	GO:0005515	protein binding	Molecular Function
AALB001548	2142	-3.2487	1.41292e-36	564	527	569	132	84	128	turtle [Ceratitis capitata]	NULL	protein turtle [Source:Projected from Anopheles gambiae (AGAP008943) VB External Description;Acc:AGAP008943]	NULL	GO:0005515	protein binding	Molecular Function
AALB004937	1155	-7.12944	1.9151e-36	106	110	160	3	0	2	AGAP006147-PA [Anopheles gambiae PEST]	NULL	NULL	NULL	NULL	NULL	NULL
AALB002917	1356	-3.23168	2.31081e-36	1128	1024	1254	295	178	251	Voltage-dependent calcium channel type D subunit alpha-1	Voltage-dependent L-type calcium channel subunit alpha [Source:UniProtKB/TrEMBL;Acc:A0A182F8U3]	NULL	NULL	GO:0005891|GO:0070588|GO:0005245	voltage-gated calcium channel complex|voltage-gated calcium channel activity|calcium ion transmembrane transport	Cellular Component|Molecular Function|Biological Process
AALB005881	2745	2.71135	2.7739e-36	225	240	203	4256	2188	2329	AGAP005125-PA [Anopheles gambiae PEST]	NULL	tripartite motif-containing protein [Source:Projected from Anopheles gambiae (AGAP005125) VB External Description;Acc:AGAP005125]	NULL	GO:0008270|GO:0005927|GO:0033632|GO:0030674|GO:0005622|GO:0016203	protein binding, bridging|intracellular|muscle tendon junction|muscle attachment|regulation of cell-cell adhesion mediated by integrin|zinc ion binding	Cellular Component|Cellular Component|Molecular Function|Molecular Function|Biological Process|Biological Process
AALB007254	1014	-5.40638	3.70091e-36	123	114	97	7	4	4	AGAP003977-PA [Anopheles gambiae PEST]	NULL	NULL	NULL	GO:0006508|GO:0004252	proteolysis|serine-type endopeptidase activity	Molecular Function|Biological Process
AALB009136	2133	-3.55583	6.39489e-36	382	368	288	53	55	59	autoimmune regulator [Culex quinquefasciatus]	NULL	NULL	NULL	GO:0008270|GO:0005515|GO:0005622	intracellular|protein binding|zinc ion binding	Cellular Component|Molecular Function|Molecular Function
AALB006923	3303	-3.12326	7.97183e-36	1529	1337	1589	383	245	383	AGAP000847-PB [Anopheles gambiae PEST]	NULL	CDC-like kinase [Source:Projected from Anopheles gambiae (AGAP000847) VB External Description;Acc:AGAP000847]	NULL	GO:0005524|GO:0004672|GO:0006468	protein kinase activity|protein phosphorylation|ATP binding	Molecular Function|Molecular Function|Biological Process
AALB008559	1884	-2.54389	8.29182e-36	2122	1994	1991	887	547	641	AGAP004237-PA [Anopheles gambiae PEST]	NULL	Nuclear lamin L1 alpha [Source:Projected from Anopheles gambiae (AGAP004237) VB External Description;Acc:AGAP004237]	NULL	NULL	NULL	NULL
AALB003713	2766	-2.8854	1.06367e-35	1374	1400	1259	455	231	396	major facilitator superfamily domain-containing 8	NULL	NULL	NULL	GO:0055085|GO:0016021	transmembrane transport|integral component of membrane	Cellular Component|Biological Process
AALB000606	13629	-3.11462	1.12232e-35	2557	2527	2451	701	334	695	fatty acid synthase S-acetyltransferase [Culex quinquefasciatus]	NULL	NULL	NULL	GO:0016491|GO:0055114|GO:0031177|GO:0016740	transferase activity|oxidation-reduction process|phosphopantetheine binding|oxidoreductase activity	Molecular Function|Molecular Function|Molecular Function|Biological Process
AALB003799	1566	-2.81589	3.15062e-35	2007	1699	1576	727	312	474	leucine-rich transmembrane [Culex quinquefasciatus]	NULL	NULL	NULL	GO:0005515	protein binding	Molecular Function
AALB002251	2892	2.68848	4.04737e-35	243	231	231	4081	2527	2430	AGAP002153-PA [Anopheles gambiae PEST]	NULL	NULL	NULL	NULL	NULL	NULL
AALB009125	4761	2.5911	9.05529e-35	411	452	358	6958	4054	3597	DNA topoisomerase 2-binding 1 [Musca domestica]	NULL	topoisomerase (DNA) II binding protein [Source:Projected from Anopheles gambiae (AGAP002760) VB External Description;Acc:AGAP002760]	NULL	GO:0016853	isomerase activity	Molecular Function
AALB005280	1959	3.46801	9.72868e-35	42	54	38	1277	937	672	AAEL010595-PA [Aedes aegypti]	NULL	double-strand break repair protein MRE11 [Source:Projected from Anopheles gambiae (AGAP006797) VB External Description;Acc:AGAP006797]	NULL	GO:0008408|GO:0004519|GO:0030145|GO:0030870|GO:0006302	Mre11 complex|3'-5' exonuclease activity|double-strand break repair|manganese ion binding|endonuclease activity	Cellular Component|Molecular Function|Molecular Function|Molecular Function|Biological Process
AALB006251	5196	-4.15181	1.0711e-34	1357	1497	1728	256	72	206	AGAP007645-PA [Anopheles gambiae PEST]	NULL	NULL	NULL	NULL	NULL	NULL
AALB000392	1926	-5.626	1.07154e-34	111	122	85	4	2	6	serine protease [Culex quinquefasciatus]	NULL	NULL	NULL	GO:0006508|GO:0004252	proteolysis|serine-type endopeptidase activity	Molecular Function|Biological Process
AALB010828	2919	2.803	1.08318e-34	149	177	127	2951	1601	1714	AGAP011772-PA [Anopheles gambiae PEST]	NULL	NULL	NULL	GO:0051233|GO:1902589|GO:0005694|GO:0098813|GO:0007126	nuclear chromosome segregation|meiotic nuclear division|single-organism organelle organization|chromosome|spindle midzone	Cellular Component|Cellular Component|Biological Process|Biological Process|Biological Process
AALB002710	5382	2.79382	1.99561e-34	149	199	134	3091	1750	1757	AGAP001949-PA [Anopheles gambiae PEST]	NULL	NULL	NULL	NULL	NULL	NULL
AALB006811	5898	2.58572	3.43016e-34	296	312	185	4321	2309	2702	AGAP000837-PA [Anopheles gambiae PEST]	NULL	NULL	NULL	NULL	NULL	NULL
AALB008213	282	-3.46029	5.00824e-34	290	340	287	57	53	50	AGAP002575-PA [Anopheles gambiae PEST]	NULL	NULL	NULL	NULL	NULL	NULL
AALB008005	957	-3.30024	6.28683e-34	1909	1490	1611	342	223	426	sodium potassium-transporting ATPase subunit beta-2 isoform X2 [Ceratitis capitata]	NULL	NULL	NULL	GO:0006813|GO:0006814|GO:0005890	sodium ion transport|sodium:potassium-exchanging ATPase complex|potassium ion transport	Cellular Component|Biological Process|Biological Process
AALB006054	780	-2.79775	9.31958e-34	1099	1279	1217	409	251	360	AGAP006398-PA [Anopheles gambiae PEST]	NULL	NULL	NULL	GO:0008168|GO:0022008|GO:0032259	methyltransferase activity|methylation|neurogenesis	Molecular Function|Biological Process|Biological Process
AALB003637	744	-6.19582	4.2894e-33	242	329	579	18	3	12	AGAP003308-PB [Anopheles gambiae PEST]	NULL	NULL	NULL	GO:0008061|GO:0006030|GO:0005576	extracellular region|chitin binding|chitin metabolic process	Cellular Component|Molecular Function|Biological Process
AALB001046	2901	4.119	3.46172e-32	234	325	81	10527	5713	5010	bicaudal C [Ceratitis capitata]	NULL	NULL	NULL	GO:0003723|GO:0005515	protein binding|RNA binding	Molecular Function|Molecular Function
AALB005153	3228	2.91062	3.62169e-32	158	169	118	3119	1943	1519	bipolar kinesin KRP-130	NULL	kinesin family member [Source:Projected from Anopheles gambiae (AGAP007502) VB External Description;Acc:AGAP007502]	NULL	GO:0005524|GO:0003777|GO:0045298|GO:0007018|GO:0008017|GO:0005874	microtubule motor activity|microtubule|microtubule-based movement|microtubule binding|tubulin complex|ATP binding	Molecular Function|Molecular Function|Molecular Function|Biological Process|Cellular Component|Cellular Component
AALB005124	2112	-3.36708	4.29493e-32	2770	2216	1808	512	222	559	Bardet-Biedl syndrome 1	NULL	Bardet-Biedl syndrome 1 protein [Source:Projected from Anopheles gambiae (AGAP007459) VB External Description;Acc:AGAP007459]	NULL	GO:0034464|GO:0000062|GO:1905515	fatty-acyl-CoA binding|BBSome	Cellular Component|Molecular Function
AALB007543	678	-2.87115	4.36564e-32	2544	3043	3214	1218	520	732	chymotrypsin 1 [Culex quinquefasciatus]	NULL	NULL	NULL	GO:0006508|GO:0004252	proteolysis|serine-type endopeptidase activity	Molecular Function|Biological Process
AALB001274	594	-3.44001	8.32513e-32	1121	736	675	168	96	189	prohormone-4 [Bactrocera cucurbitae]	NULL	NULL	NULL	GO:0005515	protein binding	Molecular Function
AALB014249	246	-4.15797	1.84333e-31	365	197	237	33	25	29	NULL	NULL	NULL	NULL	NULL	NULL	NULL
AALB004880	885	3.05754	2.46378e-31	52	50	60	1185	666	848	dead ringer	NULL	NULL	NULL	NULL	NULL	NULL
AALB000712	9033	-3.81733	3.03125e-31	594	719	684	87	55	133	AAEL013367-PA [Aedes aegypti]	NULL	NULL	NULL	GO:0016810|GO:0005975|GO:0008061|GO:0006030|GO:0005576	carbohydrate metabolic process|hydrolase activity, acting on carbon-nitrogen (but not peptide) bonds|extracellular region|chitin binding|chitin metabolic process	Cellular Component|Molecular Function|Molecular Function|Biological Process|Biological Process
AALB007727	414	-3.53993	4.0435e-31	6143	3645	5930	1049	751	891	AAEL010850-PD [Aedes aegypti]	NULL	NULL	NULL	GO:0005861	troponin complex	Cellular Component
AALB008201	3057	-2.43981	4.46171e-31	2118	1786	1684	755	587	651	junctophilin-1 [Bombus terrestris]	NULL	NULL	NULL	GO:0016021	integral component of membrane	Cellular Component
AALB007970	3210	2.59293	5.00845e-31	388	389	441	6422	4213	4028	brain tumor isoform X1 [Plutella xylostella]	NULL	tripartite motif-containing protein 2/3 [Source:Projected from Anopheles gambiae (AGAP010054) VB External Description;Acc:AGAP010054]	NULL	GO:0008270|GO:0005515|GO:0005622	intracellular|protein binding|zinc ion binding	Cellular Component|Molecular Function|Molecular Function
AALB010670	3555	-3.02708	6.21724e-31	2632	1959	1863	540	341	653	thrombospondin type 3 repeat family	NULL	NULL	NULL	GO:0005509	calcium ion binding	Molecular Function
AALB008944	7524	-4.03634	6.83721e-31	14080	10757	13598	1920	1460	1252	AGAP002737-PB [Anopheles gambiae PEST]	NULL	NULL	NULL	GO:0005515	protein binding	Molecular Function
AALB002335	825	-3.88762	7.55083e-31	779	410	399	71	48	87	dehydrogenase reductase SDR family member 11	NULL	Dehydrogenase/reductase SDR family member 11 precursor [Source:Projected from Anopheles gambiae (AGAP004103) VB External Description;Acc:AGAP004103]	NULL	GO:0004745|GO:0016063|GO:0042572|GO:0055114	oxidation-reduction process|retinol metabolic process|retinol dehydrogenase activity|rhodopsin biosynthetic process	Molecular Function|Biological Process|Biological Process|Biological Process
AALB009522	1032	-2.8146	2.33844e-30	2374	1736	2383	773	490	585	AGAP003238-PC [Anopheles gambiae PEST]	NULL	N-myc downstream regulated [Source:Projected from Anopheles gambiae (AGAP003238) VB External Description;Acc:AGAP003238]	NULL	GO:0007165|GO:0006904|GO:0015031|GO:0000145	protein transport|vesicle docking involved in exocytosis|signal transduction|exocyst	Cellular Component|Biological Process|Biological Process|Biological Process
AALB000813	930	-4.81245	2.42503e-30	167	171	267	18	15	10	AGAP009790-PA [Anopheles gambiae PEST]	NULL	cuticular protein [Source:Projected from Anopheles gambiae (AGAP009790) VB Community Annotation;Acc:AGAP009790]	NULL	GO:0008061|GO:0006030|GO:0005576	extracellular region|chitin binding|chitin metabolic process	Cellular Component|Molecular Function|Biological Process
AALB010545	4215	3.00109	2.793e-30	148	151	164	3836	2008	1711	actin-binding anillin	NULL	Anillin/rhotekin [Source:Projected from Anopheles gambiae (AGAP010715) VB External Description;Acc:AGAP010715]	NULL	GO:0043229|GO:0070938|GO:0061640|GO:0007010|GO:0008356|GO:0007423|GO:0044702|GO:0045172|GO:0005737|GO:0043063|GO:0032155|GO:0008092|GO:0050789	intracellular organelle|asymmetric cell division|intercellular bridge organization|cytoskeleton organization|sensory organ development|single organism reproductive process|cytoplasm|contractile ring|cell division site part|regulation of biological process|cytoskeletal protein binding|germline ring canal|cytoskeleton-dependent cytokinesis	Cellular Component|Cellular Component|Cellular Component|Cellular Component|Cellular Component|Molecular Function|Biological Process|Biological Process|Biological Process|Biological Process|Biological Process|Biological Process|Biological Process
AALB001053	1014	-2.3781	4.27813e-30	1114	1320	1039	578	362	373	trans-1,2-dihydrobenzene-1,2-diol dehydrogenase-like [Musca domestica]	NULL	dihydrodiol dehydrogenase / D-xylose 1-dehydrogenase (NADP) [Source:Projected from Anopheles gambiae (AGAP009945) VB External Description;Acc:AGAP009945]	NULL	GO:0016491	oxidoreductase activity	Molecular Function
AALB004561	408	3.32294	4.44874e-30	268	410	204	6667	6361	3503	histone H3 [Drosophila melanogaster]	Histone H3 [Source:UniProtKB/TrEMBL;Acc:A0A182FDH4]	NULL	NULL	GO:0003677|GO:0046982|GO:0000786	protein heterodimerization activity|nucleosome|DNA binding	Cellular Component|Molecular Function|Molecular Function
AALB015469	1128	-9.42142	4.62095e-30	18438	11118	13725	13	15	89	actin [Culex quinquefasciatus]	NULL	cytoplasmic actin [Source:Projected from Anopheles gambiae (AGAP011515) VB External Description;Acc:AGAP011515]	NULL	GO:0005524|GO:0005737|GO:0006909|GO:0071689|GO:0005200|GO:0005884|GO:0014866	cytoplasm|phagocytosis|structural constituent of cytoskeleton|actin filament|skeletal myofibril assembly|ATP binding|muscle thin filament assembly	Cellular Component|Cellular Component|Molecular Function|Molecular Function|Biological Process|Biological Process|Biological Process
AALB002482	1170	-2.5043	8.00765e-30	1635	1433	1465	572	471	505	PIEZO homolog isoform X1 [Musca domestica]	NULL	NULL	NULL	GO:0045298|GO:0019900|GO:0008017	kinase binding|microtubule binding|tubulin complex	Molecular Function|Molecular Function|Cellular Component
AALB001335	4956	-2.89609	9.47487e-30	516	581	450	159	83	164	homeotic spalt-major	NULL	NULL	NULL	GO:0003676|GO:0046872	metal ion binding|nucleic acid binding	Molecular Function|Molecular Function
AALB006249	744	-2.82359	1.1616e-29	5739	5444	5662	1806	1150	1728	14-3-3 zeta	14-3-3 zeta [Source:UniProtKB/TrEMBL;Acc:W6FIV7]	Tyrosine 3-monooxygenase/tryptophan 5-monooxygenase activation protein, beta polypeptide [Source:Projected from Anopheles gambiae (AGAP007643) VB External Description;Acc:AGAP007643]	NULL	GO:0019904	protein domain specific binding	Molecular Function
AALB009777	1791	2.55023	1.33305e-29	311	365	194	4485	2903	2462	AGAP012040-PA [Anopheles gambiae PEST]	NULL	NULL	NULL	GO:0003677|GO:0005667|GO:0003713|GO:0045941	transcription factor complex|transcription coactivator activity|DNA binding|positive regulation of transcription, DNA-templated	Molecular Function|Molecular Function|Cellular Component|Biological Process
AALB007202	4233	-2.51294	2.01345e-29	4986	5019	4262	1843	1271	1734	sugar transporter [Culex quinquefasciatus]	NULL	NULL	NULL	GO:0022891|GO:0055085|GO:0016021	transmembrane transport|substrate-specific transmembrane transporter activity|integral component of membrane	Cellular Component|Molecular Function|Biological Process
AALB000367	1755	-2.52897	2.9852e-29	815	743	585	283	197	238	AGAP009924-PA [Anopheles gambiae PEST]	NULL	NULL	NULL	GO:0005515	protein binding	Molecular Function
AALB000426	3912	-2.9912	3.10337e-29	966	860	531	235	117	222	cellular retinaldehyde-binding	NULL	NULL	NULL	GO:0006810|GO:0005622|GO:0005215	transporter activity|transport|intracellular	Cellular Component|Molecular Function|Biological Process
AALB007205	2700	-4.37829	4.13236e-29	178	250	96	17	11	19	Disintegrin and metallo ase domain-containing 12	NULL	NULL	NULL	GO:0005515|GO:0006508|GO:0004222	metalloendopeptidase activity|protein binding|proteolysis	Molecular Function|Molecular Function|Biological Process
AALB002158	1638	-5.25751	4.76914e-29	180	146	231	5	7	16	major royal jelly 1 [Ceratitis capitata]	NULL	Yellow-e [Source:Projected from Anopheles gambiae (AGAP004135) VB External Description;Acc:AGAP004135]	NULL	GO:0048067|GO:0042438	cuticle pigmentation|melanin biosynthetic process	Biological Process|Biological Process
AALB015470	1128	-3.49456	4.96199e-29	3440	3245	5084	738	533	814	clone 205 [Megachile rotundata]	NULL	NULL	NULL	GO:0005524|GO:0005737|GO:0006909|GO:0071689|GO:0004452|GO:0005200|GO:0006694|GO:0005884|GO:0014866|GO:0016114|GO:0016787	cytoplasm|phagocytosis|terpenoid biosynthetic process|structural constituent of cytoskeleton|actin filament|hydrolase activity|skeletal myofibril assembly|steroid biosynthetic process|ATP binding|isopentenyl-diphosphate delta-isomerase activity|muscle thin filament assembly	Cellular Component|Cellular Component|Molecular Function|Molecular Function|Molecular Function|Molecular Function|Biological Process|Biological Process|Biological Process|Biological Process|Biological Process
AALB007927	1998	-6.91779	5.10606e-29	17840	16131	2687	188	124	238	AGAP010124-PA [Anopheles gambiae PEST]	NULL	NULL	NULL	GO:0042302	structural constituent of cuticle	Molecular Function
AALB002592	4341	-2.42251	6.34308e-29	1936	1663	1598	716	486	687	mucin-5AC [Musca domestica]	NULL	NULL	NULL	GO:0005509|GO:0046331|GO:0008601	lateral inhibition|protein phosphatase type 2A regulator activity|calcium ion binding	Molecular Function|Molecular Function|Biological Process
AALB014630	1920	-3.10584	7.51361e-29	417	343	342	104	53	96	ankyrin repeat [Trichomonas vaginalis G3]	NULL	NULL	NULL	GO:0005515	protein binding	Molecular Function
AALB010583	966	3.27333	9.1266e-29	34	38	22	851	494	445	AGAP011219-PA [Anopheles gambiae PEST]	NULL	NULL	NULL	GO:0051233|GO:0000070|GO:0032133|GO:0000775	mitotic sister chromatid segregation|chromosome, centromeric region|spindle midzone|chromosome passenger complex	Cellular Component|Cellular Component|Cellular Component|Biological Process
AALB009362	2679	-2.57392	1.09811e-28	1628	1139	1229	542	342	438	AGAP001213-PA [Anopheles gambiae PEST]	NULL	NULL	NULL	GO:0003779	actin binding	Molecular Function
AALB010596	942	-5.33385	1.9535e-28	474	407	108	17	12	16	AGAP000253-PA [Anopheles gambiae PEST]	NULL	solute carrier family [Source:Projected from Anopheles gambiae (AGAP000253) VB External Description;Acc:AGAP000253]	NULL	GO:0055085	transmembrane transport	Biological Process
AALB007448	741	-2.21658	2.01393e-28	1591	1505	1215	721	536	537	AGAP004982-PA [Anopheles gambiae PEST]	NULL	NULL	NULL	GO:0000166|GO:0003676	nucleic acid binding|nucleotide binding	Molecular Function|Molecular Function
AALB004810	2922	-3.14851	2.05417e-28	853	1027	930	184	159	263	AGAP005399-PA [Anopheles gambiae PEST]	NULL	NULL	NULL	NULL	NULL	NULL
AALB008485	2106	2.58343	2.26371e-28	510	615	259	6292	4311	5061	global transcription activator partial	NULL	SWI/SNF-related matrix-associated actin-dependent regulator of chromatin [Source:Projected from Anopheles gambiae (AGAP010699) VB External Description;Acc:AGAP010699]	NULL	GO:0005524	ATP binding	Molecular Function
AALB009936	6282	2.83769	4.74872e-28	103	115	77	2002	1205	950	IQ and AAA domain-containing 1	NULL	NULL	NULL	GO:0005524|GO:0005515	protein binding|ATP binding	Molecular Function|Molecular Function
AALB003250	783	-5.9418	4.88394e-28	85	84	68	2	2	3	AGAP006261-PA [Anopheles gambiae PEST]	NULL	cuticular protein RR-2 family [Source:Projected from Anopheles gambiae (AGAP006261) VB Community Annotation;Acc:AGAP006261]	NULL	GO:0042302	structural constituent of cuticle	Molecular Function
AALB009230	1041	-4.34658	5.1847e-28	3564	2588	1315	186	139	352	guanine nucleotide-binding subunit beta-2	NULL	guanine nucleotide-binding protein subunit beta, other [Source:Projected from Anopheles gambiae (AGAP001506) VB External Description;Acc:AGAP001506]	NULL	GO:0005515|GO:0007165	signal transduction|protein binding	Molecular Function|Biological Process
AALB010704	4473	-3.04371	6.49664e-28	1310	1488	940	391	146	357	AGAP010781-PA [Anopheles gambiae PEST]	NULL	NULL	NULL	NULL	NULL	NULL
AALB004249	918	-2.87931	8.72469e-28	558	400	479	163	98	127	AGAP005869-PA [Anopheles gambiae PEST]	NULL	NULL	NULL	NULL	NULL	NULL
AALB009033	4962	2.49185	1.31717e-27	207	314	207	3914	2161	2040	Bub1 [Culex quinquefasciatus]	NULL	checkpoint serine/threonine-protein kinase [Source:Projected from Anopheles gambiae (AGAP011124) VB External Description;Acc:AGAP011124]	NULL	GO:0007094|GO:0005524|GO:0004672|GO:0006468	protein kinase activity|mitotic spindle assembly checkpoint|protein phosphorylation|ATP binding	Molecular Function|Molecular Function|Biological Process|Biological Process
AALB004971	5691	2.34064	1.31717e-27	832	856	752	11024	6882	6548	citron Rho-interacting kinase	NULL	citron Rho-interacting kinase [Source:Projected from Anopheles gambiae (AGAP006932) VB External Description;Acc:AGAP006932]	NULL	GO:0005524|GO:0009069|GO:0004674|GO:0006468|GO:0035556	protein serine/threonine kinase activity|serine family amino acid metabolic process|intracellular signal transduction|protein phosphorylation|ATP binding	Molecular Function|Molecular Function|Biological Process|Biological Process|Biological Process
AALB005459	2658	-2.40151	1.34714e-27	2928	2962	3307	1432	867	1171	reverse transcriptase	NULL	NULL	NULL	GO:0003676|GO:0006259|GO:0034645	DNA metabolic process|nucleic acid binding|cellular macromolecule biosynthetic process	Molecular Function|Biological Process|Biological Process
AALB003141	5538	2.44014	1.38795e-27	842	968	571	10828	7582	6462	AGAP003803-PA [Anopheles gambiae PEST]	NULL	anastral spindle [Source:Projected from Anopheles gambiae (AGAP003803) VB External Description;Acc:AGAP003803]	NULL	NULL	NULL	NULL
AALB001718	2286	-3.40567	1.49345e-27	555	376	561	114	60	109	annulin isoform X1 [Orussus abietinus]	NULL	Protein-glutamine gamma-glutamyltransferase E [Source:Projected from Anopheles gambiae (AGAP009098) VB External Description;Acc:AGAP009098]	NULL	GO:0003810|GO:0018149	peptide cross-linking|protein-glutamine gamma-glutamyltransferase activity	Molecular Function|Biological Process
AALB005313	729	-8.01088	3.33108e-27	238	259	998	5	3	4	pupal cuticle [Culex quinquefasciatus]	NULL	cuticular protein RR-1 family [Source:Projected from Anopheles gambiae (AGAP006829) VB Community Annotation;Acc:AGAP006829]	NULL	GO:0042302	structural constituent of cuticle	Molecular Function
AALB005916	2301	2.60059	3.8924e-27	98	139	78	1680	939	1115	AAEL005265-PA [Aedes aegypti]	NULL	NULL	NULL	NULL	NULL	NULL
AALB002417	1134	-5.15124	4.17737e-27	108	116	166	10	2	10	AGAP003037-PA [Anopheles gambiae PEST]	NULL	NULL	NULL	GO:0005615|GO:0042302	structural constituent of cuticle|extracellular space	Cellular Component|Molecular Function
AALB003996	1242	-4.41605	4.80389e-27	2475	2570	2172	515	95	127	enolase binding	NULL	NULL	NULL	GO:0016021	integral component of membrane	Cellular Component
AALB015759	1899	-4.97176	6.15159e-27	90	110	137	9	8	4	AGAP000745-PA [Anopheles gambiae PEST]	NULL	NULL	NULL	GO:0042302	structural constituent of cuticle	Molecular Function
AALB005187	6354	-3.22728	7.05333e-27	9020	7859	9224	1972	1717	1732	l(2) long form [Culex quinquefasciatus]	NULL	NULL	NULL	GO:0045454	cell redox homeostasis	Biological Process
AALB005695	2943	-4.09027	9.06719e-27	370	414	593	67	26	72	AGAP006898-PA [Anopheles gambiae PEST]	NULL	chitinase [Source:Projected from Anopheles gambiae (AGAP006898) VB External Description;Acc:AGAP006898]	NULL	GO:0004568|GO:0005975|GO:0016998|GO:0008061|GO:0006032|GO:0005576	carbohydrate metabolic process|chitinase activity|extracellular region|chitin catabolic process|chitin binding|cell wall macromolecule catabolic process	Cellular Component|Molecular Function|Molecular Function|Biological Process|Biological Process|Biological Process
AALB008731	3285	2.81442	1.03546e-26	95	159	71	2093	1178	1177	AGAP013292-PA [Anopheles gambiae PEST]	NULL	NULL	NULL	GO:0007165	signal transduction	Biological Process
AALB005076	639	2.86878	1.1027e-26	220	278	97	3697	2271	2310	AGAP005733-PA [Anopheles gambiae PEST]	NULL	NULL	NULL	GO:0005515	protein binding	Molecular Function
AALB008507	2712	-2.26839	1.12185e-26	1408	1446	1218	572	487	559	AGAP011476-PA [Anopheles gambiae PEST]	NULL	NULL	NULL	GO:0009253|GO:0009252|GO:0008745	peptidoglycan catabolic process|N-acetylmuramoyl-L-alanine amidase activity|peptidoglycan biosynthetic process	Molecular Function|Biological Process|Biological Process
AALB008822	7164	-2.36557	1.24754e-26	1981	3219	2085	1171	645	948	fatty acid synthase	NULL	fatty acid synthase, animal type [Source:Projected from Anopheles gambiae (AGAP001899) VB External Description;Acc:AGAP001899]	NULL	GO:0016788|GO:0016491|GO:0055114|GO:0031177|GO:0009058|GO:0016740	transferase activity|oxidation-reduction process|biosynthetic process|phosphopantetheine binding|oxidoreductase activity|hydrolase activity, acting on ester bonds	Molecular Function|Molecular Function|Molecular Function|Molecular Function|Biological Process|Biological Process
AALB000216	5643	-2.16375	1.30798e-26	3846	3402	3045	2011	1104	1439	AAEL002070- partial [Aedes aegypti]	NULL	NULL	NULL	GO:0005615|GO:0003824|GO:0010506	catalytic activity|extracellular space|regulation of autophagy	Cellular Component|Molecular Function|Biological Process
AALB010612	3927	-2.46517	1.41899e-26	459	451	376	199	125	133	AGAP012181-PA [Anopheles gambiae PEST]	NULL	NULL	NULL	NULL	NULL	NULL
AALB004735	3681	-3.37898	1.93696e-26	10629	9192	10709	2059	1865	1767	long form	NULL	paramyosin [Source:Projected from Anopheles gambiae (AGAP004877) VB External Description;Acc:AGAP004877]	NULL	GO:0016459|GO:0003774	myosin complex|motor activity	Cellular Component|Molecular Function
AALB004458	1779	-3.74462	1.97548e-26	281	245	225	25	33	47	AGAP005808-PA [Anopheles gambiae PEST]	NULL	NULL	NULL	NULL	NULL	NULL
AALB006531	366	-3.12721	1.97548e-26	441	460	306	72	88	96	AGAP000604-PA [Anopheles gambiae PEST]	NULL	NULL	NULL	NULL	NULL	NULL
AALB008955	1119	-4.39278	2.22719e-26	360	201	449	35	32	29	AGAP002726-PA [Anopheles gambiae PEST]	NULL	NULL	NULL	GO:0042302	structural constituent of cuticle	Molecular Function
AALB005213	4938	-2.76897	2.25802e-26	420	484	498	147	111	144	AGAP005470-PA [Anopheles gambiae PEST]	NULL	NULL	NULL	NULL	NULL	NULL
AALB008690	2181	-2.87201	3.14017e-26	4697	3843	4400	1458	694	1391	glycerol-3-phosphate mitochondrial isoform X2 [Bactrocera cucurbitae]	Glycerol-3-phosphate dehydrogenase [Source:UniProtKB/TrEMBL;Acc:A0A182FQ71]	glycerol-3-phosphate dehydrogenase [Source:Projected from Anopheles gambiae (AGAP004437) VB External Description;Acc:AGAP004437]	NULL	GO:0006072|GO:0006118|GO:0046486|GO:0009331|GO:0005509|GO:0055114|GO:0004368	glycerol-3-phosphate metabolic process|oxidation-reduction process|glycerol-3-phosphate dehydrogenase complex|glycerolipid metabolic process|obsolete electron transport|glycerol-3-phosphate dehydrogenase activity|calcium ion binding	Cellular Component|Molecular Function|Molecular Function|Biological Process|Biological Process|Biological Process|Biological Process
AALB005529	885	-3.09819	3.40763e-26	490	528	587	157	69	151	AGAP007250-PA [Anopheles gambiae PEST]	NULL	NULL	NULL	NULL	NULL	NULL
AALB003779	2109	-2.11323	4.46393e-26	1370	1450	1285	761	534	560	regulator of microtubule dynamics 1-like	NULL	NULL	NULL	GO:0005515	protein binding	Molecular Function
AALB014933	264	-3.22356	4.67286e-26	252	199	204	52	33	52	NULL	NULL	NULL	NULL	NULL	NULL	NULL
AALB003397	252	-2.65357	5.7662e-26	588	707	684	241	154	224	AGAP003421-PA [Anopheles gambiae PEST]	NULL	NULL	NULL	GO:0046872|GO:0016021|GO:0016787	metal ion binding|hydrolase activity|integral component of membrane	Cellular Component|Molecular Function|Molecular Function
AALB006134	444	-2.81626	5.7662e-26	2328	2028	2789	769	473	785	troponin isoform 1	NULL	troponin C [Source:Projected from Anopheles gambiae (AGAP006179) VB External Description;Acc:AGAP006179]	NULL	GO:0005509	calcium ion binding	Molecular Function
AALB002936	2454	-2.6087	6.16529e-26	586	568	407	190	110	195	AGAP010281-PA [Anopheles gambiae PEST]	NULL	NULL	NULL	GO:0004965|GO:0016021|GO:0007216	integral component of membrane|G-protein coupled GABA receptor activity|G-protein coupled glutamate receptor signaling pathway	Cellular Component|Molecular Function|Biological Process
AALB009771	2856	-2.71034	6.55737e-26	292	319	288	110	75	84	AGAP012031-PA [Anopheles gambiae PEST]	NULL	NULL	NULL	NULL	NULL	NULL
AALB002523	1386	-2.74509	6.80329e-26	1108	1057	957	271	272	339	elongation factor 1-alpha 1	Elongation factor 1-alpha [Source:UniProtKB/TrEMBL;Acc:A0A182F7Q8]	Eukaryotic translation elongation factor 1 alpha [Source:Projected from Anopheles gambiae (AGAP003541) VB External Description;Acc:AGAP003541]	NULL	GO:0005525|GO:0006448|GO:0003746|GO:0003924|GO:0005840	GTP binding|ribosome|translation elongation factor activity|GTPase activity|regulation of translational elongation	Molecular Function|Molecular Function|Molecular Function|Cellular Component|Biological Process
AALB001119	1956	2.4515	7.44725e-26	268	268	145	3457	1833	2001	G1 S-specific cyclin-E isoform X1 [Bactrocera dorsalis]	NULL	cyclin E [Source:Projected from Anopheles gambiae (AGAP008191) VB External Description;Acc:AGAP008191]	NULL	GO:0005634	nucleus	Cellular Component
AALB010271	2385	-3.80389	8.76435e-26	149	200	229	31	19	32	AAEL008735-PA [Aedes aegypti]	NULL	NULL	NULL	GO:0005515	protein binding	Molecular Function
AALB006314	6552	-2.24195	1.22059e-25	1286	1214	1091	601	366	522	AGAP000418-PA [Anopheles gambiae PEST]	NULL	NULL	NULL	GO:0005524|GO:0009069|GO:0004674|GO:0006468	protein serine/threonine kinase activity|serine family amino acid metabolic process|protein phosphorylation|ATP binding	Molecular Function|Molecular Function|Biological Process|Biological Process
AALB000852	741	-2.4892	1.25962e-25	464	470	398	207	103	160	NULL	NULL	NULL	NULL	NULL	NULL	NULL
AALB004870	3876	1.91989	1.75008e-25	780	824	615	6907	4403	5057	AGAP005259-PA [Anopheles gambiae PEST]	NULL	NULL	NULL	NULL	NULL	NULL
AALB015520	6663	-2.22221	1.91369e-25	1958	1845	1623	824	581	845	glucose dehydrogenase [ quinone]-like	NULL	NULL	NULL	GO:0016614|GO:0050660|GO:0055114	oxidation-reduction process|oxidoreductase activity, acting on CH-OH group of donors|flavin adenine dinucleotide binding	Molecular Function|Molecular Function|Biological Process
AALB009246	2976	-2.86434	1.91982e-25	613	569	730	193	148	177	AGAP001486-PA [Anopheles gambiae PEST]	NULL	NULL	NULL	GO:0040005|GO:0016747|GO:0045177|GO:0008362|GO:0016021|GO:0007475|GO:0008039	chitin-based embryonic cuticle biosynthetic process|apical part of cell|chitin-based cuticle attachment to epithelium|transferase activity, transferring acyl groups other than amino-acyl groups|apposition of dorsal and ventral imaginal disc-derived wing surfaces|integral component of membrane|synaptic target recognition	Cellular Component|Cellular Component|Molecular Function|Biological Process|Biological Process|Biological Process|Biological Process
AALB005412	9096	1.98445	1.97904e-25	578	683	466	5562	3844	3822	adenylate cyclase type 2	Guanylate cyclase [Source:UniProtKB/TrEMBL;Acc:A0A182FFX0]	NULL	NULL	GO:0005524|GO:0005515|GO:0016849|GO:0004672|GO:0006468|GO:0009190|GO:0035556	phosphorus-oxygen lyase activity|cyclic nucleotide biosynthetic process|protein kinase activity|intracellular signal transduction|protein phosphorylation|protein binding|ATP binding	Molecular Function|Molecular Function|Molecular Function|Molecular Function|Biological Process|Biological Process|Biological Process
AALB008945	6177	-2.14164	2.11285e-25	3971	3891	3478	2020	1437	1554	AGAP002737-PA [Anopheles gambiae PEST]	NULL	NULL	NULL	GO:0005515	protein binding	Molecular Function
AALB000833	1572	-3.14943	2.49979e-25	282	303	369	95	48	74	AGAP007831-PA [Anopheles gambiae PEST]	NULL	NULL	NULL	GO:0016021	integral component of membrane	Cellular Component
AALB005964	819	-3.79524	2.79775e-25	292	288	259	41	17	60	elongase [Culex quinquefasciatus]	Elongation of very long chain fatty acids protein [Source:UniProtKB/TrEMBL;Acc:A0A182FHH1]	elongation of very long chain fatty acids protein [Source:Projected from Anopheles gambiae (AGAP005513) VB External Description;Acc:AGAP005513]	NULL	GO:0016021	integral component of membrane	Cellular Component
AALB008642	1968	2.90595	4.08722e-25	123	183	71	2712	1451	1336	AGAP001636-PA [Anopheles gambiae PEST]	NULL	NULL	NULL	GO:0005524|GO:0009069|GO:0004674|GO:0006468	protein serine/threonine kinase activity|serine family amino acid metabolic process|protein phosphorylation|ATP binding	Molecular Function|Molecular Function|Biological Process|Biological Process
AALB005542	2742	2.4203	4.11437e-25	957	955	844	12932	8804	7301	organic cation transporter -like	NULL	NULL	NULL	GO:0055085|GO:0022857|GO:0016021	transmembrane transport|transmembrane transporter activity|integral component of membrane	Cellular Component|Molecular Function|Biological Process
AALB004418	2130	-2.53132	5.34459e-25	481	433	340	154	121	141	AGAP006068-PC [Anopheles gambiae PEST]	NULL	NULL	NULL	GO:0003824|GO:0008152	catalytic activity|metabolic process	Molecular Function|Biological Process
AALB002059	636	-3.92865	6.1716e-25	19287	12578	15218	2079	1549	2381	myosin light chain partial [Culex pipiens complex YL-2011]	NULL	myosin light chain [Source:Projected from Anopheles gambiae (AGAP001622) VB External Description;Acc:AGAP001622]	NULL	GO:0005509	calcium ion binding	Molecular Function
AALB001483	6405	-2.36079	6.23944e-25	1746	2214	1010	735	513	582	myosin-VIIa [Tribolium castaneum]	NULL	NULL	NULL	GO:0016459|GO:0005524|GO:0005515|GO:0003774	myosin complex|protein binding|ATP binding|motor activity	Cellular Component|Molecular Function|Molecular Function|Molecular Function
AALB003183	1542	-2.97856	6.28371e-25	320	343	356	85	68	98	uncharacterized F-box LRR-repeat isoform X1	NULL	NULL	NULL	GO:0004842|GO:0031146|GO:0019005|GO:0016567	protein ubiquitination|ubiquitin-protein transferase activity|SCF ubiquitin ligase complex|SCF-dependent proteasomal ubiquitin-dependent protein catabolic process	Cellular Component|Molecular Function|Biological Process|Biological Process
AALB007314	1206	-2.56491	6.42534e-25	537	520	421	210	98	185	AGAP004943-PB [Anopheles gambiae PEST]	NULL	NULL	NULL	GO:0016021	integral component of membrane	Cellular Component
AALB009237	2691	-2.8531	6.52481e-25	9409	8667	8620	2939	1933	2395	alpha- sarcomeric isoform X2	NULL	Alpha-actinin, sarcomeric [Source:Projected from Anopheles gambiae (AGAP001497) VB External Description;Acc:AGAP001497]	NULL	GO:0005515|GO:0005509	protein binding|calcium ion binding	Molecular Function|Molecular Function
AALB009009	1605	2.42205	6.94769e-25	476	332	390	5888	3659	3285	AGAP004286-PA [Anopheles gambiae PEST]	NULL	NULL	NULL	NULL	NULL	NULL
AALB005693	2205	-2.62789	6.99138e-25	278	361	283	121	82	88	AGAP006900-PA [Anopheles gambiae PEST]	NULL	NULL	NULL	GO:0008270|GO:0005515|GO:0006508|GO:0004176|GO:0006510	obsolete ATP-dependent proteolysis|ATP-dependent peptidase activity|protein binding|proteolysis|zinc ion binding	Molecular Function|Molecular Function|Molecular Function|Biological Process|Biological Process
AALB002021	741	-2.83138	7.3187e-25	901	884	643	200	160	285	neuroendocrine 7b2	NULL	NULL	NULL	GO:0007218|GO:0030141	secretory granule|neuropeptide signaling pathway	Cellular Component|Biological Process
AALB000617	360	-11.1674	7.91278e-25	72	103	355	0	0	0	cuticle [Culex quinquefasciatus]	NULL	cuticular protein CPLCG family [Source:Projected from Anopheles gambiae (AGAP008447) VB Community Annotation;Acc:AGAP008447]	NULL	NULL	NULL	NULL
AALB006673	1383	-3.07755	7.91278e-25	323	338	422	127	62	73	AGAP000697-PA [Anopheles gambiae PEST]	NULL	NULL	NULL	GO:0005811	lipid particle	Cellular Component
AALB002762	3756	-2.62067	1.11765e-24	2517	2318	2745	1103	479	922	AGAP003695-PA [Anopheles gambiae PEST]	NULL	aminopeptidase N [Source:Projected from Anopheles gambiae (AGAP003695) VB External Description;Acc:AGAP003695]	NULL	GO:0008270|GO:0043171|GO:0005737|GO:0006508|GO:0070006|GO:0042277|GO:0005886	cytoplasm|plasma membrane|peptide binding|metalloaminopeptidase activity|peptide catabolic process|proteolysis|zinc ion binding	Cellular Component|Cellular Component|Molecular Function|Molecular Function|Molecular Function|Biological Process|Biological Process
AALB004107	240	-3.16016	1.14279e-24	384	287	258	65	49	85	RING finger nhl-1 isoform X2	NULL	NULL	NULL	GO:0005515	protein binding	Molecular Function
AALB001075	2916	-2.67532	1.18505e-24	514	455	466	157	106	175	AGAP010048-PA [Anopheles gambiae PEST]	NULL	NULL	NULL	GO:0016021	integral component of membrane	Cellular Component
AALB001478	1812	-2.94204	1.38382e-24	250	247	169	82	35	54	AAEL008596-PA [Aedes aegypti]	NULL	spaetzle-like cytokine [Source:Projected from Anopheles gambiae (AGAP008360) VB Community Annotation;Acc:AGAP008360]	NULL	GO:0008063|GO:0005121|GO:0005576	Toll binding|extracellular region|Toll signaling pathway	Cellular Component|Molecular Function|Biological Process
AALB006842	1713	-3.46345	1.40534e-24	242	232	220	66	17	45	cytochrome P450 [Bombyx mori]	NULL	cytochrome P450 [Source:Projected from Anopheles gambiae (AGAP000877) VB Community Annotation;Acc:AGAP000877]	cytochrome_P450_(1-to-1_orthology_with_AgCYP4G17)__[edit]	GO:0005506|GO:0016705|GO:0055114|GO:0020037	iron ion binding|oxidation-reduction process|heme binding|oxidoreductase activity, acting on paired donors, with incorporation or reduction of molecular oxygen	Molecular Function|Molecular Function|Molecular Function|Biological Process
AALB005259	10221	-2.27106	1.41209e-24	2518	2355	2675	1242	965	870	AGAP005739-PA [Anopheles gambiae PEST]	NULL	NULL	NULL	GO:0016021	integral component of membrane	Cellular Component
AALB007160	3663	2.38821	1.44912e-24	262	341	178	3812	2240	1923	probable DNA mismatch repair Msh6	NULL	DNA mismatch repair protein MSH6 [Source:Projected from Anopheles gambiae (AGAP003190) VB External Description;Acc:AGAP003190]	NULL	GO:0005524|GO:0006298|GO:0030983	mismatched DNA binding|mismatch repair|ATP binding	Molecular Function|Molecular Function|Biological Process
AALB002481	981	-2.50442	1.64341e-24	2858	1763	2298	1012	635	778	AGAP003753-PB [Anopheles gambiae PEST]	NULL	NULL	NULL	NULL	NULL	NULL
AALB006880	9246	-3.2482	1.66097e-24	1029	1162	1832	371	207	291	AGAP000198-PA [Anopheles gambiae PEST]	NULL	NULL	NULL	GO:0004568|GO:0005975|GO:0016998|GO:0008061|GO:0006032|GO:0005576	carbohydrate metabolic process|chitinase activity|extracellular region|chitin catabolic process|chitin binding|cell wall macromolecule catabolic process	Cellular Component|Molecular Function|Molecular Function|Biological Process|Biological Process|Biological Process
AALB005494	1743	2.76427	1.74162e-24	72	143	73	1728	1033	1047	alkaline phosphatase	Alkaline phosphatase [Source:UniProtKB/TrEMBL;Acc:A0A182FG53]	alkaline phosphatase [Source:Projected from Anopheles gambiae (AGAP007300) VB External Description;Acc:AGAP007300]	NULL	GO:0046486|GO:0019497|GO:0046656|GO:0016311|GO:0004035	dephosphorylation|glycerolipid metabolic process|alkaline phosphatase activity|folic acid biosynthetic process|hexachlorocyclohexane metabolic process	Molecular Function|Biological Process|Biological Process|Biological Process|Biological Process
AALB002938	897	-2.30971	1.84453e-24	1277	1118	1090	556	322	507	trichohyalin isoform X1	NULL	NULL	NULL	GO:0048786	presynaptic active zone	Cellular Component
AALB002566	3009	-3.31311	1.8676e-24	539	352	596	104	84	108	AGAP003831-PA [Anopheles gambiae PEST]	NULL	NULL	NULL	GO:0005975|GO:0004649	carbohydrate metabolic process|poly(ADP-ribose) glycohydrolase activity	Molecular Function|Biological Process
AALB010102	972	-2.84457	1.90151e-24	280	287	189	101	52	54	AAEL001528-PA [Aedes aegypti]	NULL	secretory phospholipase A2 [Source:Projected from Anopheles gambiae (AGAP011569) VB External Description;Acc:AGAP011569]	NULL	GO:0004623|GO:0050482|GO:0009395	phospholipase A2 activity|arachidonic acid secretion|phospholipid catabolic process	Molecular Function|Biological Process|Biological Process
AALB003756	8889	-4.49657	2.12221e-24	710	592	925	68	25	106	f-box lrr [Culex quinquefasciatus]	NULL	NULL	NULL	NULL	NULL	NULL
AALB000752	1476	-2.15019	2.15553e-24	1638	1785	1684	888	574	797	AGAP008763-PA [Anopheles gambiae PEST]	NULL	NULL	NULL	GO:0003723|GO:0005515	protein binding|RNA binding	Molecular Function|Molecular Function
AALB015615	1095	-2.7642	2.22737e-24	329	389	260	117	56	108	AGAP002415-PA [Anopheles gambiae PEST]	NULL	NULL	NULL	GO:0007165	signal transduction	Biological Process
AALB007525	825	-2.62171	2.50905e-24	431	457	483	180	140	118	AGAP004807-PA [Anopheles gambiae PEST]	Galectin [Source:UniProtKB/TrEMBL;Acc:A0A182FLW6]	NULL	NULL	GO:0030246	carbohydrate binding	Molecular Function
AALB009833	816	2.42848	2.84599e-24	158	206	116	2489	1293	1317	zinc finger C4H2 domain-containing	NULL	NULL	NULL	NULL	NULL	NULL
AALB009320	2469	2.62185	4.27268e-24	73	100	76	1414	902	710	DNA replication licensing factor MCM3	DNA helicase [Source:UniProtKB/TrEMBL;Acc:A0A182FRZ3]	DNA replication licensing factor MCM3 [Source:Projected from Anopheles gambiae (AGAP001135) VB External Description;Acc:AGAP001135]	NULL	GO:0005657|GO:0005634|GO:0003677|GO:0005524|GO:0006270|GO:0003678|GO:0042555	DNA replication initiation|MCM complex|nucleus|replication fork|DNA helicase activity|ATP binding|DNA binding	Cellular Component|Cellular Component|Molecular Function|Molecular Function|Molecular Function|Biological Process|Cellular Component
AALB009648	2301	3.0755	4.41254e-24	40	44	54	1240	562	595	claret segregational	Kinesin-like protein [Source:UniProtKB/TrEMBL;Acc:A0A182FSW8]	kinesin family member C1 [Source:Projected from Anopheles gambiae (AGAP002248) VB External Description;Acc:AGAP002248]	NULL	GO:0005524|GO:0003777|GO:0045298|GO:0007018|GO:0008017|GO:0005874	microtubule motor activity|microtubule|microtubule-based movement|microtubule binding|tubulin complex|ATP binding	Molecular Function|Molecular Function|Molecular Function|Biological Process|Cellular Component|Cellular Component
AALB006378	9753	-5.19696	4.85275e-24	116	145	58	5	1	10	cubilin-like [Orussus abietinus]	NULL	NULL	NULL	NULL	NULL	NULL
AALB006487	2697	-2.31124	4.87692e-24	889	958	730	421	223	374	irregular chiasm C-roughest isoform X1 [Tribolium castaneum]	NULL	NULL	NULL	GO:0016021	integral component of membrane	Cellular Component
AALB005421	615	-2.8034	5.54781e-24	506	611	663	166	146	183	AGAP007679-PA [Anopheles gambiae PEST]	NULL	NULL	NULL	GO:0016020	membrane	Cellular Component
AALB003451	1608	-2.37618	5.92619e-24	1177	1046	983	474	275	463	RNA-binding Nova-1 isoform X3 [Bactrocera dorsalis]	NULL	RNA-binding protein Nova [Source:Projected from Anopheles gambiae (AGAP002896) VB External Description;Acc:AGAP002896]	NULL	GO:0003723	RNA binding	Molecular Function
AALB004896	1251	2.66566	6.96732e-24	68	119	51	1328	783	812	zinc finger 436 [Bactrocera oleae]	NULL	NULL	NULL	GO:0003676|GO:0046872	metal ion binding|nucleic acid binding	Molecular Function|Molecular Function
AALB010336	3564	2.66938	7.19389e-24	123	119	121	2311	1314	1031	structural maintenance of chromosomes 2	Structural maintenance of chromosomes protein [Source:UniProtKB/TrEMBL;Acc:A0A182FUV1]	structural maintenance of chromosome [Source:Projected from Anopheles gambiae (AGAP011425) VB External Description;Acc:AGAP011425]	NULL	GO:0005524|GO:0005515|GO:0007076|GO:0000796	mitotic chromosome condensation|condensin complex|protein binding|ATP binding	Cellular Component|Molecular Function|Molecular Function|Biological Process
AALB006459	3087	-2.32999	7.39304e-24	417	488	360	191	137	158	protease m1 zinc metalloprotease [Culex quinquefasciatus]	NULL	NULL	NULL	GO:0007638|GO:2001020|GO:0008270|GO:0042391|GO:0060250|GO:0036098|GO:0006508|GO:0016021|GO:0035019|GO:0004177|GO:0043697|GO:0008237	somatic stem cell population maintenance|regulation of membrane potential|regulation of response to DNA damage stimulus|aminopeptidase activity|mechanosensory behavior|metallopeptidase activity|cell dedifferentiation|male germ-line stem cell population maintenance|integral component of membrane|germ-line stem-cell niche homeostasis|proteolysis|zinc ion binding	Cellular Component|Molecular Function|Molecular Function|Molecular Function|Biological Process|Biological Process|Biological Process|Biological Process|Biological Process|Biological Process|Biological Process|Biological Process
AALB001976	4299	-2.4487	8.05558e-24	1213	956	1121	436	334	408	AAEL012556-PA [Aedes aegypti]	NULL	NULL	NULL	NULL	NULL	NULL
AALB010719	3015	2.39248	1.07552e-23	122	147	113	1960	923	1141	AGAP010757-PA [Anopheles gambiae PEST]	NULL	NULL	NULL	GO:0035220|GO:0005634|GO:0008293|GO:0035277|GO:0009946|GO:0048619|GO:0007362|GO:0005737|GO:0008544|GO:0045944|GO:0048617	cytoplasm|epidermis development|proximal/distal axis specification|embryonic hindgut morphogenesis|terminal region determination|wing disc development|embryonic foregut morphogenesis|positive regulation of transcription from RNA polymerase II promoter|nucleus|torso signaling pathway|spiracle morphogenesis, open tracheal system	Cellular Component|Cellular Component|Biological Process|Biological Process|Biological Process|Biological Process|Biological Process|Biological Process|Biological Process|Biological Process|Biological Process
AALB010401	621	-2.40571	1.34441e-23	586	529	480	285	125	194	AGAP010595-PA [Anopheles gambiae PEST]	NULL	NULL	NULL	GO:0016021	integral component of membrane	Cellular Component
AALB008714	1899	-2.50452	1.70593e-23	451	469	532	208	138	162	isoforms B C	NULL	Knickkopf [Source:Projected from Anopheles gambiae (AGAP003887) VB External Description;Acc:AGAP003887]	NULL	GO:0016021	integral component of membrane	Cellular Component
AALB015493	1611	-4.49787	1.86865e-23	303	260	595	54	19	36	AGAP011936-PA [Anopheles gambiae PEST]	NULL	NULL	NULL	GO:0016810|GO:0005975|GO:0008061|GO:0005515|GO:0006030|GO:0005576	carbohydrate metabolic process|hydrolase activity, acting on carbon-nitrogen (but not peptide) bonds|extracellular region|protein binding|chitin binding|chitin metabolic process	Cellular Component|Molecular Function|Molecular Function|Molecular Function|Biological Process|Biological Process
AALB008842	1722	-2.44752	1.99679e-23	693	881	843	377	202	305	b(0,+)-type amino acid transporter 1 isoform X2	NULL	solute carrier family 7 (L-type amino acid transporter), member [Source:Projected from Anopheles gambiae (AGAP001870) VB External Description;Acc:AGAP001870]	NULL	GO:0016020|GO:0015171|GO:0003333	membrane|amino acid transmembrane transport|amino acid transmembrane transporter activity	Cellular Component|Molecular Function|Biological Process
AALB014330	294	-2.34853	2.20399e-23	1870	1494	1898	843	526	692	NULL	NULL	NULL	NULL	NULL	NULL	NULL
AALB000112	4770	-2.07388	2.49476e-23	1576	1546	1217	735	518	732	neither inactivation nor afterpotential C	NULL	myosin III [Source:Projected from Anopheles gambiae (AGAP009730) VB External Description;Acc:AGAP009730]	NULL	GO:0016459|GO:0005524|GO:0004713|GO:0005515|GO:0006468|GO:0003774	myosin complex|protein tyrosine kinase activity|protein phosphorylation|protein binding|ATP binding|motor activity	Cellular Component|Molecular Function|Molecular Function|Molecular Function|Molecular Function|Biological Process
AALB015457	1989	-2.55878	2.59367e-23	2716	3724	4064	1311	1000	1198	clone 205 [Megachile rotundata]	NULL	NULL	NULL	GO:0035267|GO:0050807|GO:0043486|GO:0004452|GO:0005200|GO:0006694|GO:0005884|GO:0005875|GO:0005886|GO:0005811|GO:0005524|GO:0007507|GO:0051533|GO:0051297|GO:0005737|GO:0000281|GO:0098529|GO:0016573|GO:0016114|GO:0016787	mitotic cytokinesis|heart development|plasma membrane|actin filament|neuromuscular junction development, skeletal muscle fiber|steroid biosynthetic process|isopentenyl-diphosphate delta-isomerase activity|microtubule associated complex|cytoplasm|histone exchange|terpenoid biosynthetic process|structural constituent of cytoskeleton|lipid particle|hydrolase activity|regulation of synapse organizati…	Cellular Component|Cellular Component|Cellular Component|Cellular Component|Cellular Component|Cellular Component|Molecular Function|Molecular Function|Molecular Function|Molecular Function|Biological Process|Biological Process|Biological Process|Biological Process|Biological Process|Biological Process|Biological Process|Biological Process|Biological Process|Biological Process
AALB008157	2841	-2.24367	2.67311e-23	1089	1081	934	451	354	456	AGAP003901-PA [Anopheles gambiae PEST]	NULL	NULL	NULL	GO:0045298|GO:0008017	microtubule binding|tubulin complex	Molecular Function|Cellular Component
AALB002121	2985	-2.46985	2.93493e-23	656	469	543	249	158	189	alpha-amylase B [Culex quinquefasciatus]	NULL	NULL	NULL	GO:0005975|GO:0003824|GO:0043169	carbohydrate metabolic process|catalytic activity|cation binding	Molecular Function|Molecular Function|Biological Process
AALB002410	1131	-2.95669	3.0893e-23	2948	1820	2786	698	432	803	AGAP003030-PA [Anopheles gambiae PEST]	Pyruvate dehydrogenase E1 component subunit alpha [Source:UniProtKB/TrEMBL;Acc:A0A182F7F1]	pyruvate dehydrogenase E1 component subunit alpha [Source:Projected from Anopheles gambiae (AGAP003030) VB External Description;Acc:AGAP003030]	NULL	GO:0009097|GO:0006094|GO:0006086|GO:0045254|GO:0043231|GO:0004739|GO:0009099|GO:0006096|GO:0009098	isoleucine biosynthetic process|intracellular membrane-bounded organelle|valine biosynthetic process|glycolytic process|leucine biosynthetic process|pyruvate dehydrogenase complex|gluconeogenesis|pyruvate dehydrogenase (acetyl-transferring) activity|acetyl-CoA biosynthetic process from pyruvate	Cellular Component|Molecular Function|Biological Process|Biological Process|Biological Process|Biological Process|Biological Process|Biological Process|Cellular Component
AALB001989	366	-4.83031	3.0893e-23	1023	884	205	38	36	59	hypothetical protein AND_002891	NULL	NULL	NULL	NULL	NULL	NULL
AALB003875	234	3.05296	3.12231e-23	20	28	21	486	324	312	AAEL013131-PA [Aedes aegypti]	NULL	NULL	NULL	GO:0003676|GO:0008270|GO:0046716|GO:0007307|GO:0072499|GO:0045860|GO:0030295|GO:0031431|GO:0045740	Dbf4-dependent protein kinase complex|eggshell chorion gene amplification|positive regulation of protein kinase activity|positive regulation of DNA replication|protein kinase activator activity|photoreceptor cell axon guidance|nucleic acid binding|muscle cell cellular homeostasis|zinc ion binding	Cellular Component|Molecular Function|Molecular Function|Molecular Function|Biological Process|Biological Process|Biological Process|Biological Process|Biological Process
AALB002890	3705	2.06692	3.59183e-23	752	735	430	7434	4074	4216	probable histone-lysine N-methyltransferase Mes-4 isoform X2	NULL	histone-lysine N-methyltransferase NSD2 [Source:Projected from Anopheles gambiae (AGAP004656) VB External Description;Acc:AGAP004656]	NULL	GO:0005634|GO:0008270|GO:0005515|GO:0018024|GO:0006479|GO:0006554	lysine catabolic process|protein methylation|nucleus|histone-lysine N-methyltransferase activity|protein binding|zinc ion binding	Cellular Component|Molecular Function|Molecular Function|Molecular Function|Biological Process|Biological Process
AALB001489	855	-2.98157	3.68944e-23	398	279	315	82	65	96	AAEL010268-PA [Aedes aegypti]	NULL	NULL	NULL	GO:0055050|GO:0007283|GO:0010635|GO:0007112|GO:0007005	male meiosis cytokinesis|mitochondrion organization|regulation of mitochondrial fusion|spermatogenesis|astral spindle assembly involved in male meiosis	Biological Process|Biological Process|Biological Process|Biological Process|Biological Process
AALB004519	3066	-3.63519	3.70291e-23	170	212	124	28	12	38	AGAP007349-PA [Anopheles gambiae PEST]	NULL	NULL	NULL	GO:0005201|GO:0005578	extracellular matrix structural constituent|proteinaceous extracellular matrix	Cellular Component|Molecular Function
AALB004724	3162	2.188	3.91921e-23	200	227	180	2397	1528	1508	retinoblastoma 1	NULL	retinoblastoma-like protein [Source:Projected from Anopheles gambiae (AGAP006477) VB External Description;Acc:AGAP006477]	NULL	GO:0005634|GO:0051726|GO:0006357	regulation of transcription from RNA polymerase II promoter|nucleus|regulation of cell cycle	Cellular Component|Biological Process|Biological Process
AALB001623	3312	-3.98345	4.18694e-23	95	117	78	13	8	14	AGAP009479-PA [Anopheles gambiae PEST]	NULL	NULL	NULL	GO:0008061|GO:0006030|GO:0016021|GO:0005576	extracellular region|integral component of membrane|chitin binding|chitin metabolic process	Cellular Component|Cellular Component|Molecular Function|Biological Process
AALB008987	1731	-2.41558	4.49745e-23	608	564	517	205	198	201	sodium calcium exchanger 3-like isoform X1 [Ceratitis capitata]	NULL	NULL	NULL	GO:0055085|GO:0007154|GO:0006816|GO:0016021|GO:0005432	transmembrane transport|cell communication|calcium ion transport|calcium:sodium antiporter activity|integral component of membrane	Cellular Component|Molecular Function|Biological Process|Biological Process|Biological Process
AALB000049	1380	-2.21318	5.05985e-23	1333	1139	920	588	327	516	AGAP007970-PA [Anopheles gambiae PEST]	NULL	autophagy related gene [Source:Projected from Anopheles gambiae (AGAP007970) VB Community Annotation;Acc:AGAP007970]	NULL	GO:0005515	protein binding	Molecular Function
AALB000517	912	-2.71455	5.53134e-23	443	389	255	151	64	111	rolling stone [Stomoxys calcitrans]	NULL	NULL	NULL	GO:0016021	integral component of membrane	Cellular Component
AALB001239	1365	-3.15414	5.54084e-23	790	547	486	119	86	185	AAEL014708-PA [Aedes aegypti]	NULL	NULL	NULL	GO:0007218|GO:0005184|GO:0010753|GO:0048018|GO:0005576	positive regulation of cGMP-mediated signaling|extracellular region|neuropeptide hormone activity|neuropeptide signaling pathway|receptor agonist activity	Cellular Component|Molecular Function|Molecular Function|Biological Process|Biological Process
AALB001391	1311	-1.98879	5.55905e-23	2858	2464	2298	1417	998	1315	synaptotagmin 1 isoform X1 [Nasonia vitripennis]	NULL	synaptotagmin-1 [Source:Projected from Anopheles gambiae (AGAP007942) VB External Description;Acc:AGAP007942]	NULL	GO:0005515|GO:0016020	membrane|protein binding	Cellular Component|Molecular Function
AALB010585	1026	3.72253	5.62283e-23	12	32	14	818	386	331	AGAP011220-PA [Anopheles gambiae PEST]	NULL	Borealin [Source:Projected from Anopheles gambiae (AGAP011220) VB External Description;Acc:AGAP011220]	NULL	GO:0051233|GO:0000070|GO:0032133|GO:0000775	mitotic sister chromatid segregation|chromosome, centromeric region|spindle midzone|chromosome passenger complex	Cellular Component|Cellular Component|Cellular Component|Biological Process
AALB003778	2553	2.56638	5.78025e-23	292	260	171	3873	2701	1744	chromatin assembly factor 1 subunit A	NULL	chromatin assembly factor 1 subunit A [Source:Projected from Anopheles gambiae (AGAP001104) VB External Description;Acc:AGAP001104]	NULL	NULL	NULL	NULL
AALB005968	579	-2.20158	6.41168e-23	551	648	388	282	187	196	probable Ufm1-specific protease 1	NULL	Ufm1-specific protease [Source:Projected from Anopheles gambiae (AGAP005509) VB External Description;Acc:AGAP005509]	NULL	GO:0006508|GO:0071567	UFM1 hydrolase activity|proteolysis	Molecular Function|Biological Process
AALB007223	4173	-3.72493	6.52338e-23	279	304	490	91	36	44	isoforms B C isoform X1 [Bactrocera dorsalis]	NULL	NULL	NULL	GO:0005700|GO:0051225|GO:0006570|GO:0016020|GO:0005819|GO:0005198|GO:0016363|GO:0006584|GO:0005652|GO:0006997|GO:0004500	dopamine beta-monooxygenase activity|membrane|nuclear matrix|spindle assembly|nucleus organization|nuclear lamina|polytene chromosome|tyrosine metabolic process|structural molecule activity|spindle|catecholamine metabolic process	Cellular Component|Cellular Component|Cellular Component|Cellular Component|Cellular Component|Molecular Function|Molecular Function|Biological Process|Biological Process|Biological Process|Biological Process
AALB005286	3024	2.70642	7.23154e-23	49	56	48	972	529	498	kinesin KIF18A	NULL	kinesin family member 18/19 [Source:Projected from Anopheles gambiae (AGAP006803) VB External Description;Acc:AGAP006803]	NULL	GO:0005524|GO:0003777|GO:0045298|GO:0007018|GO:0008017|GO:0005874	microtubule motor activity|microtubule|microtubule-based movement|microtubule binding|tubulin complex|ATP binding	Molecular Function|Molecular Function|Molecular Function|Biological Process|Cellular Component|Cellular Component
AALB007283	1725	-2.7373	8.57293e-23	1084	938	544	261	166	303	anaphase-promoting complex subunit 3 isoform X1 [Ceratitis capitata]	NULL	NULL	NULL	GO:0005515|GO:0007165|GO:0005509|GO:0005578	signal transduction|protein binding|proteinaceous extracellular matrix|calcium ion binding	Cellular Component|Molecular Function|Molecular Function|Biological Process
AALB008565	1881	-2.35765	1.00064e-22	1822	1297	1190	568	429	617	AGAP004159-PB [Anopheles gambiae PEST]	Malic enzyme [Source:UniProtKB/TrEMBL;Acc:A0A182FPU6]	malate dehydrogenase (oxaloacetate-decarboxylating)(NADP+) [Source:Projected from Anopheles gambiae (AGAP004159) VB External Description;Acc:AGAP004159]	NULL	GO:0006108|GO:0046872|GO:0051287|GO:0016021|GO:0004471|GO:0006099|GO:0006090|GO:0015976	carbon utilization|tricarboxylic acid cycle|malate dehydrogenase (decarboxylating) (NAD+) activity|metal ion binding|NAD binding|malate metabolic process|pyruvate metabolic process|integral component of membrane	Cellular Component|Molecular Function|Molecular Function|Molecular Function|Biological Process|Biological Process|Biological Process|Biological Process
AALB005087	666	-4.87483	1.19275e-22	90	106	145	8	2	13	C-type lectin	NULL	NULL	NULL	GO:0030246	carbohydrate binding	Molecular Function
AALB014158	735	-4.59381	1.43659e-22	125	160	88	8	2	19	peptidyl-prolyl cis-trans isomerase 6	Peptidyl-prolyl cis-trans isomerase [Source:UniProtKB/TrEMBL;Acc:A0A182FWX4]	Cyclophilin B precursor [Source:Projected from Anopheles gambiae (AGAP009991) VB External Description;Acc:AGAP009991]	NULL	GO:0003755|GO:0000413|GO:0006457	protein peptidyl-prolyl isomerization|protein folding|peptidyl-prolyl cis-trans isomerase activity	Molecular Function|Biological Process|Biological Process
AALB010806	6216	2.59923	1.48645e-22	76	129	84	1771	871	865	AGAP012160-PA [Anopheles gambiae PEST]	NULL	kinetochore-associated protein [Source:Projected from Anopheles gambiae (AGAP012160) VB External Description;Acc:AGAP012160]	NULL	GO:0030071|GO:0005515|GO:1903047|GO:0005819|GO:0044431|GO:0000776|GO:0006996	Golgi apparatus part|kinetochore|mitotic cell cycle process|organelle organization|protein binding|spindle|regulation of mitotic metaphase/anaphase transition	Cellular Component|Cellular Component|Cellular Component|Molecular Function|Biological Process|Biological Process|Biological Process
AALB001991	393	-5.89193	1.91127e-22	396	309	1171	19	17	29	endocuticle structural glyco bd-2	NULL	cuticular protein RR-1 family [Source:Projected from Anopheles gambiae (AGAP009879) VB Community Annotation;Acc:AGAP009879]	NULL	GO:0042302	structural constituent of cuticle	Molecular Function
AALB000183	579	-2.83579	1.91676e-22	1405	1164	1383	359	241	482	AGAP008228-PA [Anopheles gambiae PEST]	NULL	NULL	NULL	GO:0006570|GO:0004725|GO:0006470|GO:0008138	protein tyrosine/serine/threonine phosphatase activity|protein tyrosine phosphatase activity|protein dephosphorylation|tyrosine metabolic process	Molecular Function|Molecular Function|Biological Process|Biological Process
AALB002937	4185	-2.08345	1.92086e-22	4862	4671	4062	2772	1569	2004	bruchpilot [Culex quinquefasciatus]	NULL	NULL	NULL	GO:0048786	presynaptic active zone	Cellular Component
AALB002593	1404	-2.67524	2.0582e-22	337	320	340	113	101	89	AGAP013204-PA [Anopheles gambiae PEST]	NULL	NULL	NULL	GO:0005509	calcium ion binding	Molecular Function
AALB000881	7707	-1.96522	2.23064e-22	1492	1690	1522	996	611	770	dumpy [Culex quinquefasciatus]	NULL	NULL	NULL	GO:0005509|GO:0016021|GO:0002064|GO:0022404|GO:0042335	cuticle development|epithelial cell development|molting cycle process|integral component of membrane|calcium ion binding	Cellular Component|Molecular Function|Biological Process|Biological Process|Biological Process
AALB006311	1278	-2.2631	2.35724e-22	486	620	502	270	155	233	AGAP000969-PB [Anopheles gambiae PEST]	NULL	tropomodulin [Source:Projected from Anopheles gambiae (AGAP000969) VB External Description;Acc:AGAP000969]	NULL	GO:0051694|GO:0005523	pointed-end actin filament capping|tropomyosin binding	Molecular Function|Biological Process
AALB004070	6966	2.16049	2.48901e-22	285	340	191	3414	1806	1944	AAEL006112-PA [Aedes aegypti]	NULL	NULL	NULL	NULL	NULL	NULL
AALB004468	2151	2.6407	3.07163e-22	360	496	174	5717	3481	3070	DNA replication licensing factor MCM7	DNA helicase [Source:UniProtKB/TrEMBL;Acc:A0A182FD81]	DNA replication licensing factor MCM7 [Source:Projected from Anopheles gambiae (AGAP005800) VB External Description;Acc:AGAP005800]	NULL	GO:0005657|GO:0005634|GO:0003677|GO:0005524|GO:0006270|GO:0003678|GO:0042555	DNA replication initiation|MCM complex|nucleus|replication fork|DNA helicase activity|ATP binding|DNA binding	Cellular Component|Cellular Component|Molecular Function|Molecular Function|Molecular Function|Biological Process|Cellular Component
AALB009683	2655	2.21485	3.20381e-22	175	214	181	2285	1516	1406	AGAP002607-PA [Anopheles gambiae PEST]	NULL	NULL	NULL	GO:0003677	DNA binding	Molecular Function
AALB008673	3090	2.49546	3.33534e-22	117	177	75	1817	1051	1149	distal antenna	NULL	NULL	NULL	GO:0003677	DNA binding	Molecular Function
AALB008202	3198	-2.62123	4.16931e-22	919	919	1148	382	229	359	cartilage oligomeric matrix -like isoform X1 [Bactrocera cucurbitae]	NULL	thrombospondin 2/3/4/5 [Source:Projected from Anopheles gambiae (AGAP002157) VB External Description;Acc:AGAP002157]	NULL	GO:0005515|GO:0005509|GO:0007155|GO:0005576	cell adhesion|extracellular region|protein binding|calcium ion binding	Cellular Component|Molecular Function|Molecular Function|Biological Process
AALB004490	3375	2.40744	4.16931e-22	546	412	553	6601	5149	4118	E3 ubiquitin- ligase Bre1	NULL	E3 ubiquitin-protein ligase BRE1 [Source:Projected from Anopheles gambiae (AGAP007335) VB External Description;Acc:AGAP007335]	NULL	GO:0008270|GO:0005515	protein binding|zinc ion binding	Molecular Function|Molecular Function
AALB000640	8943	-2.01087	4.2446e-22	3093	2600	2827	1646	1161	1346	AGAP009143-PA [Anopheles gambiae PEST]	NULL	Class A Scavenger Receptor (SRCR domain) with C-Type Lectin domain. [Source:Projected from Anopheles gambiae (AGAP009143) VB Community Annotation;Acc:AGAP009143]	NULL	GO:0007165|GO:0016021|GO:0005044|GO:0030246|GO:0006898	scavenger receptor activity|receptor-mediated endocytosis|carbohydrate binding|signal transduction|integral component of membrane	Cellular Component|Molecular Function|Molecular Function|Biological Process|Biological Process
AALB004623	1224	-2.15395	4.36904e-22	2662	3204	3356	1650	1104	1349	arginine kinase isoform X2	NULL	NULL	NULL	GO:0016301	kinase activity	Molecular Function
AALB000194	1239	2.61947	4.73669e-22	61	95	74	1402	769	661	E3 ubiquitin- ligase UBR7	NULL	E3 ubiquitin-protein ligase UBR7 [Source:Projected from Anopheles gambiae (AGAP009512) VB External Description;Acc:AGAP009512]	NULL	GO:0008270	zinc ion binding	Molecular Function
AALB009101	624	-6.38807	4.80596e-22	1524	1472	195	26	8	36	cuticle [Culex quinquefasciatus]	NULL	cuticular protein RR-2 family [Source:Projected from Anopheles gambiae (AGAP002994) VB Community Annotation;Acc:AGAP002994]	NULL	GO:0042302	structural constituent of cuticle	Molecular Function
AALB014930	1971	-2.8105	5.6837e-22	641	935	830	367	120	220	eukaryotic translation initiation factor 2-alpha kinase 1-like	NULL	NULL	NULL	GO:0005524|GO:0004672|GO:0006468	protein kinase activity|protein phosphorylation|ATP binding	Molecular Function|Molecular Function|Biological Process
AALB002882	1578	-3.05704	5.82758e-22	388	379	471	87	82	119	AGAP013063-PA [Anopheles gambiae PEST]	NULL	Synaptic vesicle protein [Source:Projected from Anopheles gambiae (AGAP013063) VB External Description;Acc:AGAP013063]	NULL	GO:0055085|GO:0022857|GO:0016021	transmembrane transport|transmembrane transporter activity|integral component of membrane	Cellular Component|Molecular Function|Biological Process
AALB001240	300	-3.83184	6.34228e-22	448	275	418	41	35	79	AGAP010365-PB [Anopheles gambiae PEST]	NULL	NULL	NULL	NULL	NULL	NULL
AALB000404	4323	2.02936	6.87401e-22	558	474	526	5691	3421	3601	AGAP008554-PA [Anopheles gambiae PEST]	NULL	NULL	NULL	NULL	NULL	NULL
AALB004424	4047	2.138	7.08672e-22	330	402	218	4040	2051	2146	AAEL012637-PA [Aedes aegypti]	NULL	NULL	NULL	GO:0005524	ATP binding	Molecular Function
AALB003818	318	-3.99239	7.30968e-22	130	113	65	11	12	13	AGAP011867-PA [Anopheles gambiae PEST]	NULL	NULL	NULL	GO:0040037|GO:0046529|GO:0008045|GO:0007561|GO:0009897|GO:0004222|GO:0007426|GO:0007602|GO:0045216|GO:0090090|GO:0030425|GO:0042060|GO:0007505|GO:0097156|GO:0046872|GO:0002218|GO:0048477|GO:0030728|GO:0046331|GO:0016485|GO:0034769|GO:0035202	adult fat body development|lateral inhibition|wound healing|metal ion binding|protein processing|negative regulation of canonical Wnt signaling pathway|metalloendopeptidase activity|dendrite|negative regulation of fibroblast growth factor receptor signaling pathway|phototransduction|motor neuron axon guidance|oogenesis|basement membrane disassembly|tracheal pit formation in open tracheal system|c…	Cellular Component|Cellular Component|Molecular Function|Molecular Function|Biological Process|Biological Process|Biological Process|Biological Process|Biological Process|Biological Process|Biological Process|Biological Process|Biological Process|Biological Process|Biological Process|Biological Process|Biological Process|Biological Process|Biological Process|Biological Process|Biological Process|…
AALB004240	1767	-3.83465	8.1443e-22	168	238	297	29	39	27	AGAP007007-PA [Anopheles gambiae PEST]	NULL	NULL	NULL	NULL	NULL	NULL
AALB010463	495	-2.72904	8.95891e-22	222	244	237	81	53	74	failed axon connections	NULL	NULL	NULL	GO:0005737|GO:0007409|GO:0019233|GO:0005886	cytoplasm|axonogenesis|plasma membrane|sensory perception of pain	Cellular Component|Cellular Component|Biological Process|Biological Process
AALB003819	1599	-2.69053	1.10011e-21	202	211	161	66	43	63	AGAP011870-PA [Anopheles gambiae PEST]	NULL	matrix metallopeptidase [Source:Projected from Anopheles gambiae (AGAP011870) VB Community Annotation;Acc:AGAP011870]	NULL	GO:0008270|GO:0006508|GO:0031012|GO:0004222	metalloendopeptidase activity|extracellular matrix|proteolysis|zinc ion binding	Cellular Component|Molecular Function|Molecular Function|Biological Process
AALB000007	1761	-2.49206	1.11745e-21	805	668	567	342	134	251	maltase 1	NULL	maltase [Source:Projected from Anopheles gambiae (AGAP008961) VB External Description;Acc:AGAP008961]	NULL	GO:0005975|GO:0003824	carbohydrate metabolic process|catalytic activity	Molecular Function|Biological Process
AALB002886	555	-4.06799	1.43594e-21	393	356	352	47	12	71	AGAP004645-PA [Anopheles gambiae PEST]	NULL	Juvenile hormone diol kinase [Source:Projected from Anopheles gambiae (AGAP004645) VB External Description;Acc:AGAP004645]	NULL	GO:0005509	calcium ion binding	Molecular Function
AALB007583	1085	-3.54585	1.56416e-21	10585	6763	6824	937	1208	1688	glutathione s-transferase	NULL	glutathione S-transferase (GSTs1) [Source:VB Community Annotation;Acc:AALB007583]	NULL	GO:0006979|GO:0006803|GO:0004602|GO:0005737|GO:0006749|GO:0006804|GO:0004364	cytoplasm|obsolete glutathione conjugation reaction|glutathione metabolic process|glutathione peroxidase activity|response to oxidative stress|obsolete peroxidase reaction|glutathione transferase activity	Cellular Component|Molecular Function|Molecular Function|Biological Process|Biological Process|Biological Process|Biological Process
AALB002184	1725	2.32326	1.78191e-21	268	348	146	3183	1830	2300	MFS-type transporter SLC18B1-like	NULL	NULL	NULL	GO:0055085|GO:0016021	transmembrane transport|integral component of membrane	Cellular Component|Biological Process
AALB000279	3063	-2.4338	1.814e-21	1012	1012	1206	543	259	412	AGAP008318-PA [Anopheles gambiae PEST]	NULL	NULL	NULL	NULL	NULL	NULL
AALB004855	1371	-2.69951	2.01848e-21	293	235	229	105	50	77	AGAP004834-PA [Anopheles gambiae PEST]	NULL	NULL	NULL	GO:0016021	integral component of membrane	Cellular Component
AALB004881	234	2.92572	2.11841e-21	33	23	34	601	360	407	dead ringer homolog isoform X1 [Bombus terrestris]	NULL	NULL	NULL	GO:0003677	DNA binding	Molecular Function
AALB006564	1683	-2.36166	2.76685e-21	1463	1386	1589	916	368	501	4-coumarate- ligase 1 [Culex quinquefasciatus]	NULL	AMP dependent ligase [Source:Projected from Anopheles gambiae (AGAP000154) VB External Description;Acc:AGAP000154]	NULL	GO:0003824|GO:0008152	catalytic activity|metabolic process	Molecular Function|Biological Process
AALB001078	3192	-2.70674	2.76979e-21	577	509	305	138	95	170	AAEL013042-PA [Aedes aegypti]	NULL	NULL	NULL	NULL	NULL	NULL
AALB006707	2871	-3.01181	2.91719e-21	221	234	123	48	48	38	AGAP000113-PB [Anopheles gambiae PEST]	NULL	NULL	NULL	GO:0008270|GO:0004181|GO:0006508	metallocarboxypeptidase activity|proteolysis|zinc ion binding	Molecular Function|Molecular Function|Biological Process
AALB005339	402	-2.50318	3.189e-21	329	385	211	137	71	108	AGAP005378-PC [Anopheles gambiae PEST]	NULL	NULL	NULL	GO:0005509	calcium ion binding	Molecular Function
AALB010618	2934	-2.15049	3.30027e-21	955	902	920	515	353	365	AAEL014872- partial [Aedes aegypti]	NULL	NULL	NULL	GO:0005515|GO:0035556	intracellular signal transduction|protein binding	Molecular Function|Biological Process
AALB010609	231	-2.90849	3.32513e-21	299	209	256	79	48	74	calbindin-32 isoform X2	NULL	NULL	NULL	GO:0005634|GO:0005509|GO:0051480|GO:0005829|GO:0045202|GO:0043005	regulation of cytosolic calcium ion concentration|cytosol|nucleus|neuron projection|synapse|calcium ion binding	Cellular Component|Cellular Component|Cellular Component|Cellular Component|Molecular Function|Biological Process
AALB006900	2934	-2.93502	3.55857e-21	142	182	153	53	27	43	AGAP013258-PA [Anopheles gambiae PEST]	NULL	NULL	NULL	NULL	NULL	NULL
AALB000639	834	-2.40104	3.62592e-21	429	388	441	187	129	154	1-acyl-sn-glycerol-3-phosphate acyltransferase alpha [Plutella xylostella]	1-acyl-sn-glycerol-3-phosphate acyltransferase [Source:UniProtKB/TrEMBL;Acc:A0A182F2F7]	1-acyl-sn-glycerol-3-phosphate acyltransferase alpha [Source:Projected from Anopheles gambiae (AGAP009414) VB External Description;Acc:AGAP009414]	NULL	GO:0003841|GO:0042967|GO:0046486|GO:0016020|GO:0008654	phospholipid biosynthetic process|membrane|1-acylglycerol-3-phosphate O-acyltransferase activity|glycerolipid metabolic process|acyl-carrier-protein biosynthetic process	Cellular Component|Molecular Function|Biological Process|Biological Process|Biological Process
AALB003884	468	-5.11386	3.78195e-21	150	113	147	6	0	17	cuticle [Culex quinquefasciatus]	NULL	cuticular protein RR-2 family [Source:Projected from Anopheles gambiae (AGAP012466) VB Community Annotation;Acc:AGAP012466]	NULL	GO:0042302	structural constituent of cuticle	Molecular Function
AALB009196	2118	2.20539	4.21887e-21	124	153	92	1391	987	902	E3 ubiquitin- ligase RNF168-like	NULL	NULL	NULL	GO:0008270|GO:0005515	protein binding|zinc ion binding	Molecular Function|Molecular Function
AALB002290	2040	-2.24086	4.4386e-21	701	655	501	316	170	282	beta-amyloid isoform X1 [Ceratitis capitata]	NULL	amyloid beta A4 protein [Source:Projected from Anopheles gambiae (AGAP002790) VB External Description;Acc:AGAP002790]	NULL	GO:0046914|GO:0016021|GO:0008201	transition metal ion binding|heparin binding|integral component of membrane	Cellular Component|Molecular Function|Molecular Function
AALB010671	2085	-2.70634	4.64359e-21	397	503	348	115	88	160	AGAP011749-PA [Anopheles gambiae PEST]	NULL	NULL	NULL	GO:0016021	integral component of membrane	Cellular Component
AALB002475	399	-3.70467	4.75573e-21	11993	7853	14425	1768	1501	1934	AGAP001569-PA [Anopheles gambiae PEST]	NULL	myosin alkali light chain [Source:Projected from Anopheles gambiae (AGAP001569) VB External Description;Acc:AGAP001569]	NULL	GO:0005509	calcium ion binding	Molecular Function
AALB006338	1683	-2.4088	5.09084e-21	2581	2325	3267	1344	722	1063	alanine aminotransferase [Culex quinquefasciatus]	NULL	alanine transaminase [Source:Projected from Anopheles gambiae (AGAP000901) VB External Description;Acc:AGAP000901]	NULL	GO:0030170|GO:0003824|GO:0009058	pyridoxal phosphate binding|biosynthetic process|catalytic activity	Molecular Function|Molecular Function|Biological Process
AALB006133	561	-4.3277	5.73219e-21	80	139	67	11	4	12	troponin C	NULL	troponin C [Source:Projected from Anopheles gambiae (AGAP006178) VB External Description;Acc:AGAP006178]	NULL	GO:0005509	calcium ion binding	Molecular Function
AALB000527	873	-2.19861	6.14167e-21	4615	4187	4690	2402	1485	1955	sodium potassium-transporting atpase subunit beta-2	NULL	sodium/potassium-transporting ATPase subunit beta [Source:Projected from Anopheles gambiae (AGAP009595) VB External Description;Acc:AGAP009595]	NULL	GO:0006813|GO:0006814|GO:0005890	sodium ion transport|sodium:potassium-exchanging ATPase complex|potassium ion transport	Cellular Component|Biological Process|Biological Process
AALB006885	3180	-2.40257	7.89183e-21	420	491	371	161	117	187	AGAP001011-PA [Anopheles gambiae PEST]	NULL	NULL	NULL	GO:0005216|GO:0006811|GO:0005515|GO:0055085|GO:0016020	transmembrane transport|membrane|ion channel activity|ion transport|protein binding	Cellular Component|Molecular Function|Molecular Function|Biological Process|Biological Process
AALB006430	2775	-3.59133	8.25438e-21	457	445	167	44	45	72	aminopeptidase N	NULL	NULL	NULL	GO:0008270|GO:0006508|GO:0008237	metallopeptidase activity|proteolysis|zinc ion binding	Molecular Function|Molecular Function|Biological Process
AALB008824	3396	2.22185	9.26107e-21	158	157	115	1916	1055	1007	AGAP001897-PA [Anopheles gambiae PEST]	NULL	centromere protein J [Source:Projected from Anopheles gambiae (AGAP001897) VB External Description;Acc:AGAP001897]	NULL	GO:0000242|GO:0051299|GO:0045298|GO:0005814|GO:0007099|GO:0040011|GO:0007140|GO:0035186|GO:0042384|GO:0008356|GO:0046785	asymmetric cell division|male meiosis|centrosome separation|centriole replication|syncytial blastoderm mitotic cell cycle|locomotion|cilium assembly|pericentriolar material|centriole|tubulin complex|microtubule polymerization	Cellular Component|Cellular Component|Cellular Component|Biological Process|Biological Process|Biological Process|Biological Process|Biological Process|Biological Process|Biological Process|Biological Process
AALB000150	1311	-2.1894	9.31914e-21	1440	1627	1150	629	409	736	zinc-type alcohol dehydrogenase isoform X2	NULL	NULL	NULL	GO:0008270|GO:0016491|GO:0055114	oxidation-reduction process|oxidoreductase activity|zinc ion binding	Molecular Function|Molecular Function|Biological Process
AALB008749	8331	-2.61543	1.12485e-20	2020	1909	2898	801	658	752	AGAP001662-PA [Anopheles gambiae PEST]	NULL	NULL	NULL	GO:0004867|GO:0008270|GO:0006508|GO:0010951|GO:0004222|GO:0005578	negative regulation of endopeptidase activity|metalloendopeptidase activity|serine-type endopeptidase inhibitor activity|proteinaceous extracellular matrix|proteolysis|zinc ion binding	Cellular Component|Molecular Function|Molecular Function|Molecular Function|Biological Process|Biological Process
AALB005924	3135	2.06119	1.32166e-20	421	391	394	4530	2977	2486	YTH domain-containing 1	NULL	NULL	NULL	GO:0003723	RNA binding	Molecular Function
AALB003718	570	-2.88288	1.4073e-20	154	169	171	53	43	35	AGAP012390-PA [Anopheles gambiae PEST]	NULL	Mpv17-like protein [Source:Projected from Anopheles gambiae (AGAP012390) VB External Description;Acc:AGAP012390]	NULL	GO:0016021	integral component of membrane	Cellular Component
AALB002245	2406	-2.72265	1.48633e-20	1146	1071	525	268	183	328	inactivation-no-after-potential D	NULL	inactivation no afterpotential D protein [Source:Projected from Anopheles gambiae (AGAP002145) VB External Description;Acc:AGAP002145]	NULL	GO:0005515	protein binding	Molecular Function
AALB003830	2307	-3.06876	1.48633e-20	359	441	572	123	69	136	mucin-22-like [Camponotus floridanus]	NULL	NULL	NULL	GO:0008061|GO:0006030|GO:0005576	extracellular region|chitin binding|chitin metabolic process	Cellular Component|Molecular Function|Biological Process
AALB004946	702	3.21049	1.48633e-20	443	623	145	9742	5828	5522	lethal(2)essential for life l2efl	NULL	NULL	NULL	NULL	NULL	NULL
AALB002181	2436	1.89451	1.75197e-20	410	523	432	4627	2604	2865	transcription factor E2f [Ceratitis capitata]	NULL	NULL	NULL	GO:0005667|GO:0003700|GO:0006355|GO:0046983|GO:0045449	transcription factor activity, sequence-specific DNA binding|transcription factor complex|protein dimerization activity|regulation of transcription, DNA-templated	Cellular Component|Molecular Function|Molecular Function|Biological Process|Biological Process
AALB000470	831	2.13201	1.8428e-20	693	974	447	8731	4512	4831	AGAP008843-PA [Anopheles gambiae PEST]	NULL	aquaporin [Source:Projected from Anopheles gambiae (AGAP008843) VB Community Annotation;Acc:AGAP008843]	NULL	GO:0016020|GO:0006810|GO:0005215	transporter activity|membrane|transport	Cellular Component|Molecular Function|Biological Process
AALB005094	5367	-2.97129	1.85862e-20	279	246	354	111	53	66	AGAP005489-PA [Anopheles gambiae PEST]	NULL	NULL	NULL	GO:0008061|GO:0006030|GO:0005576	extracellular region|chitin binding|chitin metabolic process	Cellular Component|Molecular Function|Biological Process
AALB009049	1095	-3.92664	1.97842e-20	30521	18979	27006	4009	3013	2931	AGAP002350-PB [Anopheles gambiae PEST]	NULL	troponin T, fast skeletal muscle [Source:Projected from Anopheles gambiae (AGAP002350) VB External Description;Acc:AGAP002350]	NULL	GO:0006937|GO:0005861	troponin complex|regulation of muscle contraction	Cellular Component|Biological Process
AALB009626	3081	-4.16791	1.99801e-20	198	223	371	34	13	43	nuclear pore complex DDB_G0274915 homolog isoform X1 [Bactrocera cucurbitae]	NULL	NULL	NULL	GO:0008061|GO:0006030|GO:0005576	extracellular region|chitin binding|chitin metabolic process	Cellular Component|Molecular Function|Biological Process
AALB007250	4797	1.80369	2.0847e-20	444	553	385	4099	2547	2779	AGAP003983-PA [Anopheles gambiae PEST]	NULL	nuclear pore complex protein Nup121 [Source:Projected from Anopheles gambiae (AGAP003983) VB External Description;Acc:AGAP003983]	NULL	NULL	NULL	NULL
AALB000794	1875	-2.47528	2.52575e-20	408	396	263	122	99	142	Sodium- and chloride-dependent GABA transporter 1	Transporter [Source:UniProtKB/TrEMBL;Acc:A0A182F2W0]	solute carrier family 6 (neurotransmitter transporter, GABA) member [Source:Projected from Anopheles gambiae (AGAP009768) VB External Description;Acc:AGAP009768]	NULL	GO:0006836|GO:0005328|GO:0006812|GO:0016021	neurotransmitter transport|integral component of membrane|cation transport|neurotransmitter:sodium symporter activity	Cellular Component|Molecular Function|Biological Process|Biological Process
AALB015813	2193	2.52605	2.52575e-20	118	168	78	1942	1192	935	chromatin assembly factor 1 subunit B	NULL	NULL	NULL	GO:0005515	protein binding	Molecular Function
AALB005970	561	-2.07431	2.53505e-20	867	974	663	424	293	423	vesicle-associated membrane 2 isoform X1	NULL	synaptic vesicle-associated integral membrane protein [Source:Projected from Anopheles gambiae (AGAP005507) VB External Description;Acc:AGAP005507]	NULL	GO:0016192|GO:0016021	integral component of membrane|vesicle-mediated transport	Cellular Component|Biological Process
AALB004664	3915	-2.17342	2.65199e-20	514	497	333	209	174	183	multidrug resistance homolog 49 isoform X1 [Megachile rotundata]	NULL	ATP-binding cassette transporter (ABC transporter) family B member [Source:Projected from Anopheles gambiae (AGAP005639) VB Community Annotation;Acc:AGAP005639]	NULL	GO:0005524|GO:0042626|GO:0055085|GO:0016021	transmembrane transport|integral component of membrane|ATP binding|ATPase activity, coupled to transmembrane movement of substances	Cellular Component|Molecular Function|Molecular Function|Biological Process
AALB010021	1488	-2.95697	2.67859e-20	225	180	144	42	48	43	ATP synthase beta partial	NULL	NULL	NULL	GO:0006449|GO:0043022|GO:0005739|GO:0070126|GO:0018444|GO:0005840|GO:0006444|GO:0016149	translation release factor complex|translation release factor activity, codon specific|ribosome binding|regulation of translational termination|ribosome|mitochondrial translational termination|'de novo' cotranslational protein folding|mitochondrion	Cellular Component|Molecular Function|Molecular Function|Biological Process|Cellular Component|Biological Process|Biological Process|Cellular Component
AALB006994	741	-2.61757	2.88148e-20	568	399	517	173	115	188	AGAP010964-PA [Anopheles gambiae PEST]	NULL	NULL	NULL	GO:0005515	protein binding	Molecular Function
AALB008344	3825	2.08313	2.92265e-20	627	822	383	6657	4390	3829	AGAP003342-PA [Anopheles gambiae PEST]	NULL	xeroderma pigmentosum group C-complementing protein [Source:Projected from Anopheles gambiae (AGAP003342) VB External Description;Acc:AGAP003342]	NULL	GO:0005634|GO:0006289|GO:0003684	nucleus|damaged DNA binding|nucleotide-excision repair	Cellular Component|Molecular Function|Biological Process
AALB010292	5004	-2.2785	2.92265e-20	807	760	524	360	172	312	probable G- coupled receptor Mth-like 14 [Bactrocera cucurbitae]	NULL	NULL	NULL	GO:0016021	integral component of membrane	Cellular Component
AALB004732	4830	-2.1694	2.92619e-20	770	611	611	347	241	278	AAEL010190-PA [Aedes aegypti]	NULL	NULL	NULL	GO:0048522|GO:0044763|GO:0044424|GO:0009887	positive regulation of cellular process|single-organism cellular process|intracellular part|animal organ morphogenesis	Cellular Component|Biological Process|Biological Process|Biological Process
AALB000902	861	-2.35781	3.04983e-20	669	658	637	360	148	266	CD63 antigen [Bactrocera dorsalis]	Tetraspanin [Source:UniProtKB/TrEMBL;Acc:A0A182F367]	Tetraspanin 29fb [Source:Projected from Anopheles gambiae (AGAP008647) VB External Description;Acc:AGAP008647]	NULL	GO:0016021	integral component of membrane	Cellular Component
AALB005976	1152	-3.56729	3.35986e-20	132	133	206	38	21	22	AGAP007416-PA [Anopheles gambiae PEST]	NULL	NULL	NULL	GO:0005515|GO:0006355|GO:0005622	intracellular|protein binding|regulation of transcription, DNA-templated	Cellular Component|Molecular Function|Biological Process
AALB002587	2634	-2.26681	3.37363e-20	630	758	793	385	219	302	AP-1 complex subunit gamma-1 isoform X3	NULL	NULL	NULL	GO:0016192|GO:0030131|GO:0008565|GO:0005794|GO:0005488|GO:0006886	clathrin adaptor complex|binding|protein transporter activity|Golgi apparatus|intracellular protein transport|vesicle-mediated transport	Cellular Component|Cellular Component|Molecular Function|Molecular Function|Biological Process|Biological Process
AALB007233	2886	-2.69002	3.69544e-20	3637	2795	4625	1230	958	1221	AGAP013481-PG [Anopheles gambiae PEST]	NULL	NULL	NULL	NULL	NULL	NULL
AALB007076	372	3.09855	3.82507e-20	201	193	96	2646	3332	1675	histone [Culex quinquefasciatus]	Histone H2B [Source:UniProtKB/TrEMBL;Acc:A0A182FKM4]	NULL	NULL	GO:0003677|GO:0046982|GO:0000786	protein heterodimerization activity|nucleosome|DNA binding	Cellular Component|Molecular Function|Molecular Function
AALB000362	7038	2.4108	4.04e-20	665	842	320	9268	4759	4806	centrosome-associated 350	NULL	NULL	NULL	NULL	NULL	NULL
AALB005977	4863	1.8597	4.16009e-20	511	611	350	4756	2708	2954	pyruvate dehydrogenase [acetyl-transferring]-phosphatase mitochondrial	NULL	NULL	NULL	GO:0004722|GO:0008287|GO:0006470|GO:0043169	protein serine/threonine phosphatase complex|protein serine/threonine phosphatase activity|protein dephosphorylation|cation binding	Molecular Function|Molecular Function|Biological Process|Cellular Component
AALB015836	456	-3.29628	4.16009e-20	111	101	119	30	17	20	AGAP000165-PA [Anopheles gambiae PEST]	NULL	NULL	NULL	GO:0016021|GO:0016740	transferase activity|integral component of membrane	Cellular Component|Molecular Function
AALB003977	291	-2.0388	4.26838e-20	1775	1405	1050	802	474	720	NULL	NULL	NULL	NULL	NULL	NULL	NULL
AALB004591	777	-3.29017	4.90925e-20	188	215	278	45	34	58	alcohol dehydrogenase 2 [Culex quinquefasciatus]	NULL	NULL	NULL	GO:0055114|GO:0004022	oxidation-reduction process|alcohol dehydrogenase (NAD) activity	Molecular Function|Biological Process
AALB007877	3330	-2.44177	4.97883e-20	608	587	717	299	161	248	integrin beta-nu	Integrin beta [Source:UniProtKB/TrEMBL;Acc:A0A182FMW5]	integrin beta [Source:Projected from Anopheles gambiae (AGAP010233) VB External Description;Acc:AGAP010233]	NULL	GO:0007229|GO:0016021|GO:0007155	integrin-mediated signaling pathway|cell adhesion|integral component of membrane	Cellular Component|Biological Process|Biological Process
AALB010112	282	-2.25543	5.50071e-20	431	408	299	197	104	165	isoform O [Drosophila melanogaster]	NULL	NULL	NULL	GO:0045924|GO:0046716|GO:0007476|GO:0007422|GO:0007525|GO:0007517|GO:0005634|GO:0030018|GO:0003677|GO:0048471|GO:0046872|GO:0000381|GO:0042052|GO:0006915|GO:0031673	somatic muscle development|metal ion binding|peripheral nervous system development|nucleus|muscle cell cellular homeostasis|DNA binding|muscle organ development|perinuclear region of cytoplasm|regulation of female receptivity|rhabdomere development|apoptotic process|imaginal disc-derived wing morphogenesis|Z disc|H zone|regulation of alternative mRNA splicing, via spliceosome	Cellular Component|Cellular Component|Cellular Component|Cellular Component|Molecular Function|Molecular Function|Biological Process|Biological Process|Biological Process|Biological Process|Biological Process|Biological Process|Biological Process|Biological Process|Biological Process
AALB008486	3102	1.93204	5.72607e-20	1147	1209	875	10328	7200	6410	chromatin-remodeling complex ATPase chain Iswi	NULL	SWI/SNF-related matrix-associated actin-dependent regulator of chromatin [Source:Projected from Anopheles gambiae (AGAP010700) VB External Description;Acc:AGAP010700]	NULL	GO:0016887|GO:0003677|GO:0005524|GO:0031491|GO:0043044|GO:0000785|GO:0016589	NURF complex|ATPase activity|nucleosome binding|ATP-dependent chromatin remodeling|chromatin|ATP binding|DNA binding	Cellular Component|Molecular Function|Molecular Function|Molecular Function|Molecular Function|Biological Process|Cellular Component
AALB005174	885	-4.70261	5.84499e-20	224	402	67	18	14	16	AGAP006467-PA-like protein	NULL	NULL	NULL	NULL	NULL	NULL
AALB002878	852	-3.55591	5.8515e-20	15782	11988	19230	3014	2259	2698	AGAP001799-PA [Anopheles gambiae PEST]	NULL	tropomyosin [Source:Projected from Anopheles gambiae (AGAP001799) VB External Description;Acc:AGAP001799]	NULL	GO:0007507|GO:0060298|GO:0003779|GO:0005862	heart development|muscle thin filament tropomyosin|positive regulation of sarcomere organization|actin binding	Cellular Component|Molecular Function|Biological Process|Biological Process
AALB014718	1293	-2.3634	5.89697e-20	743	606	701	319	180	293	AAEL010749- partial [Aedes aegypti]	NULL	NULL	NULL	NULL	NULL	NULL
AALB003229	825	-5.08376	6.0405e-20	68	76	62	1	5	5	AGAP004851-PA [Anopheles gambiae PEST]	NULL	NULL	NULL	GO:0008061|GO:0006030|GO:0005576	extracellular region|chitin binding|chitin metabolic process	Cellular Component|Molecular Function|Biological Process
AALB004730	4020	-1.95759	6.35289e-20	785	858	661	459	294	400	AGAP004873-PA [Anopheles gambiae PEST]	NULL	NULL	NULL	GO:0005488	binding	Molecular Function
AALB014538	333	-2.02671	6.35289e-20	801	813	805	519	302	361	NULL	NULL	NULL	NULL	NULL	NULL	NULL
AALB008373	288	-3.06114	6.35516e-20	318	488	291	137	35	93	AGAP002631-PA [Anopheles gambiae PEST]	NULL	NULL	NULL	NULL	NULL	NULL
AALB005052	4788	2.09632	6.47285e-20	678	631	738	7007	5506	4722	MOG interacting and ectopic P-granules 1-like isoform X1 [Acyrthosiphon pisum]	NULL	NULL	NULL	GO:0046872	metal ion binding	Molecular Function
AALB003700	666	-2.36131	6.71714e-20	1642	1447	1408	600	366	739	AGAP000170-PA [Anopheles gambiae PEST]	NULL	NADH dehydrogenase (ubiquinone) Fe-S protein [Source:Projected from Anopheles gambiae (AGAP000170) VB External Description;Acc:AGAP000170]	NULL	GO:0006814|GO:0015992|GO:0048038|GO:0006120|GO:0008137|GO:0051539|GO:0006744	quinone binding|4 iron, 4 sulfur cluster binding|proton transport|ubiquinone biosynthetic process|NADH dehydrogenase (ubiquinone) activity|mitochondrial electron transport, NADH to ubiquinone|sodium ion transport	Molecular Function|Molecular Function|Molecular Function|Biological Process|Biological Process|Biological Process|Biological Process
AALB005730	666	-2.83373	7.15071e-20	223	236	247	92	36	72	TPPP family CG45057 isoform X1 [Stomoxys calcitrans]	NULL	Tubulin polymerization-promoting protein [Source:Projected from Anopheles gambiae (AGAP006948) VB External Description;Acc:AGAP006948]	NULL	GO:0048812	neuron projection morphogenesis	Biological Process
AALB002579	1185	-2.14045	8.88651e-20	597	671	475	271	201	284	band 7 AGAP004871-like	NULL	Stomatin (EPB72)-like [Source:Projected from Anopheles gambiae (AGAP003352) VB External Description;Acc:AGAP003352]	NULL	GO:0016020	membrane	Cellular Component
AALB007599	3639	-2.23988	8.90795e-20	934	1217	725	533	237	426	adenylate cyclase type 2 isoform X1 [Ceratitis capitata]	NULL	NULL	NULL	GO:0016849|GO:0009190|GO:0035556	phosphorus-oxygen lyase activity|cyclic nucleotide biosynthetic process|intracellular signal transduction	Molecular Function|Biological Process|Biological Process
AALB008019	804	-1.80434	9.14033e-20	3179	3966	2701	2415	1314	1801	sodium potassium-dependent ATPase beta-2 subunit [Culex quinquefasciatus]	NULL	sodium/potassium-transporting ATPase subunit beta [Source:Projected from Anopheles gambiae (AGAP007790) VB External Description;Acc:AGAP007790]	NULL	GO:0006813|GO:0006814|GO:0005890	sodium ion transport|sodium:potassium-exchanging ATPase complex|potassium ion transport	Cellular Component|Biological Process|Biological Process
AALB014658	582	-2.80796	9.60084e-20	155	187	198	68	38	48	GH21444 [Drosophila grimshawi]	NULL	NULL	NULL	NULL	NULL	NULL
AALB000149	1011	-3.78984	1.00671e-19	106	216	103	24	8	27	trans-1,2-dihydrobenzene-1,2-diol dehydrogenase-like [Musca domestica]	NULL	Dimeric dihydrodiol dehydrogenase [Source:Projected from Anopheles gambiae (AGAP009225) VB External Description;Acc:AGAP009225]	NULL	GO:0016491	oxidoreductase activity	Molecular Function
AALB001280	4722	-2.02769	1.05916e-19	3385	3335	3341	1802	1205	1822	AGAP010266-PA [Anopheles gambiae PEST]	NULL	NULL	NULL	GO:0005515	protein binding	Molecular Function
AALB005705	1179	-3.11655	1.0692e-19	814	578	870	221	85	226	peroxidasin homolog [Acyrthosiphon pisum]	NULL	NULL	NULL	GO:0005515	protein binding	Molecular Function
AALB001120	3057	-2.23818	1.07694e-19	705	689	477	283	179	300	neuroligin- Y-linked [Musca domestica]	NULL	Gliotactin [Source:Projected from Anopheles gambiae (AGAP008190) VB External Description;Acc:AGAP008190]	NULL	GO:0061343|GO:0035321|GO:0035151|GO:0007165|GO:0008065|GO:0048515|GO:0007158|GO:0007298|GO:0045202|GO:0004872|GO:0061689|GO:0009986|GO:0008039|GO:0005887|GO:0005615|GO:0007416|GO:0019991|GO:0042043|GO:0005918|GO:0050804|GO:0016321|GO:0052689	establishment of blood-nerve barrier|neurexin family protein binding|signal transduction|receptor activity|female meiosis chromosome segregation|maintenance of imaginal disc-derived wing hair orientation|septate junction assembly|synapse|modulation of synaptic transmission|integral component of plasma membrane|carboxylic ester hydrolase activity|spermatid differentiation|regulation of tube size, …	Cellular Component|Cellular Component|Cellular Component|Cellular Component|Cellular Component|Cellular Component|Molecular Function|Molecular Function|Molecular Function|Biological Process|Biological Process|Biological Process|Biological Process|Biological Process|Biological Process|Biological Process|Biological Process|Biological Process|Biological Process|Biological Process|Biological Process|…
AALB005817	3330	2.06458	1.09862e-19	250	269	170	2594	1580	1458	NULL	NULL	NULL	NULL	GO:0005515|GO:0046872	metal ion binding|protein binding	Molecular Function|Molecular Function
AALB015756	16956	-3.19561	1.12058e-19	21795	17367	16121	4637	3380	3701	AGAP005471-PA [Anopheles gambiae PEST]	NULL	NULL	NULL	GO:0005524|GO:0035023|GO:0005515|GO:0043087|GO:0004672|GO:0005089|GO:0006468	regulation of GTPase activity|Rho guanyl-nucleotide exchange factor activity|regulation of Rho protein signal transduction|protein kinase activity|protein phosphorylation|protein binding|ATP binding	Molecular Function|Molecular Function|Molecular Function|Molecular Function|Biological Process|Biological Process|Biological Process
AALB015506	1530	-2.31558	1.1288e-19	1361	1016	892	536	259	499	cytochrome P450 4C1	NULL	cytochrome P450 (CYP043) [Source:VB External Description;Acc:AALB015506]	cytochrome_P450_(not_1-to-1_orthology_with_AgCYP4H24)__[edit]	GO:0005506|GO:0016705|GO:0055114|GO:0020037	iron ion binding|oxidation-reduction process|heme binding|oxidoreductase activity, acting on paired donors, with incorporation or reduction of molecular oxygen	Molecular Function|Molecular Function|Molecular Function|Biological Process
AALB005375	1074	-2.37004	1.29735e-19	521	525	597	294	132	219	AGAP006708-PA [Anopheles gambiae PEST]	NULL	NULL	NULL	GO:0016021|GO:0007155|GO:0042246	tissue regeneration|cell adhesion|integral component of membrane	Cellular Component|Biological Process|Biological Process
AALB005152	411	-2.8711	1.30408e-19	185	156	150	53	26	53	transmembrane 35	NULL	NULL	NULL	GO:0016021	integral component of membrane	Cellular Component
AALB000104	3705	-1.7934	1.38405e-19	1646	1766	1342	1079	653	940	anion exchanger 1 variant 2	Anion exchange protein [Source:UniProtKB/TrEMBL;Acc:A0A182F0Y1]	Solute carrier family 4 member [Source:Projected from Anopheles gambiae (AGAP009736) VB External Description;Acc:AGAP009736]	NULL	GO:0016021|GO:0005452|GO:0006821|GO:0015701	inorganic anion exchanger activity|chloride transport|bicarbonate transport|integral component of membrane	Cellular Component|Molecular Function|Biological Process|Biological Process
AALB008991	753	-2.21425	1.43634e-19	442	391	395	201	153	162	Sodium calcium exchanger 1	NULL	NULL	NULL	GO:0055085|GO:0006816|GO:0016021|GO:0005432	transmembrane transport|calcium ion transport|calcium:sodium antiporter activity|integral component of membrane	Cellular Component|Molecular Function|Biological Process|Biological Process
AALB007484	612	-2.86889	1.43752e-19	181	178	176	55	29	60	potassium channel subfamily K member 18	NULL	NULL	NULL	GO:0005887|GO:0071805|GO:0030322|GO:0022841	potassium ion leak channel activity|potassium ion transmembrane transport|stabilization of membrane potential|integral component of plasma membrane	Cellular Component|Molecular Function|Biological Process|Biological Process
AALB008323	1572	2.91122	1.47749e-19	35	55	18	758	412	410	DNA polymerase epsilon subunit 2	DNA polymerase epsilon subunit [Source:UniProtKB/TrEMBL;Acc:A0A182FP60]	DNA polymerase epsilon subunit [Source:Projected from Anopheles gambiae (AGAP004614) VB External Description;Acc:AGAP004614]	NULL	GO:0005634|GO:0003677|GO:0003887|GO:0006261|GO:0042575	DNA polymerase complex|DNA-directed DNA polymerase activity|nucleus|DNA-dependent DNA replication|DNA binding	Cellular Component|Molecular Function|Molecular Function|Biological Process|Cellular Component
AALB008979	921	2.69425	1.66462e-19	44	74	26	794	502	492	trunk [Drosophila melanogaster]	NULL	Trunk [Source:Projected from Anopheles gambiae (AGAP002846) VB External Description;Acc:AGAP002846]	NULL	GO:0008595|GO:0007166|GO:0005102	cell surface receptor signaling pathway|receptor binding|anterior/posterior axis specification, embryo	Molecular Function|Biological Process|Biological Process
AALB001936	2823	1.93397	1.68156e-19	446	451	299	4471	2294	2303	bromodomain-containing 7	NULL	bromodomain-containing protein 7/9 [Source:Projected from Anopheles gambiae (AGAP009307) VB External Description;Acc:AGAP009307]	NULL	GO:0005515	protein binding	Molecular Function
AALB004320	1830	-2.11209	1.68256e-19	509	556	408	273	145	248	AGAP005257-PA [Anopheles gambiae PEST]	NULL	NULL	NULL	GO:0046872|GO:0005622|GO:0035556	metal ion binding|intracellular signal transduction|intracellular	Cellular Component|Molecular Function|Biological Process
AALB005303	1203	2.85626	1.68256e-19	526	759	262	9712	7166	4249	ribonucleoside-diphosphate reductase subunit M2	NULL	ribonucleoside-diphosphate reductase subunit M2 [Source:Projected from Anopheles gambiae (AGAP006818) VB External Description;Acc:AGAP006818]	NULL	GO:0016491|GO:0055114	oxidation-reduction process|oxidoreductase activity	Molecular Function|Biological Process
AALB002327	4422	-2.4555	1.70168e-19	380	314	383	148	104	135	AGAP004333-PA [Anopheles gambiae PEST]	NULL	NULL	NULL	GO:0004867|GO:0005576	serine-type endopeptidase inhibitor activity|extracellular region	Cellular Component|Molecular Function
AALB001930	2643	-2.2631	1.71904e-19	604	574	670	316	195	256	AGAP008028-PA [Anopheles gambiae PEST]	NULL	NULL	NULL	GO:0005515|GO:0005891|GO:0070588|GO:0005245	voltage-gated calcium channel complex|voltage-gated calcium channel activity|protein binding|calcium ion transmembrane transport	Cellular Component|Molecular Function|Molecular Function|Biological Process
AALB006597	2343	2.2334	1.73222e-19	75	94	83	960	678	680	endothelin-converting enzyme 1	NULL	NULL	NULL	GO:0006508|GO:0004222	metalloendopeptidase activity|proteolysis	Molecular Function|Biological Process
AALB005290	612	1.78748	1.94336e-19	464	598	400	4297	2791	2740	akirin isoform X1 [Bactrocera oleae]	NULL	akirin [Source:Projected from Anopheles gambiae (AGAP006809) VB Community Annotation;Acc:AGAP006809]	NULL	GO:0050829|GO:0035060|GO:0045944|GO:0045449|GO:0005700|GO:0005667|GO:0001077|GO:0007526|GO:0003712|GO:0005515|GO:0045089|GO:0016021|GO:0005719|GO:0016203	brahma complex|nuclear euchromatin|positive regulation of transcription from RNA polymerase II promoter|transcription factor complex|polytene chromosome|defense response to Gram-negative bacterium|integral component of membrane|protein binding|muscle attachment|regulation of transcription, DNA-templated|transcriptional activator activity, RNA polymerase II core promoter proximal region sequence-s…	Cellular Component|Cellular Component|Cellular Component|Cellular Component|Molecular Function|Molecular Function|Molecular Function|Biological Process|Biological Process|Biological Process|Biological Process|Biological Process|Cellular Component|Biological Process
AALB005884	2340	1.8311	2.22098e-19	367	418	317	3454	2222	2018	RNA-binding 15	NULL	RNA-binding protein [Source:Projected from Anopheles gambiae (AGAP005127) VB External Description;Acc:AGAP005127]	NULL	GO:0000166|GO:0003676	nucleic acid binding|nucleotide binding	Molecular Function|Molecular Function
AALB008242	3939	2.09867	2.26043e-19	181	259	160	2396	1347	1318	AAEL006149-PA [Aedes aegypti]	NULL	NULL	NULL	NULL	NULL	NULL
AALB004170	2256	2.3422	2.26238e-19	478	676	250	6521	3657	3519	DNA replication factor Cdt1	NULL	chromatin licensing and DNA replication factor [Source:Projected from Anopheles gambiae (AGAP005321) VB External Description;Acc:AGAP005321]	NULL	NULL	NULL	NULL
AALB003837	4659	-4.54351	2.42364e-19	133	94	177	13	3	19	fibril-forming collagen alpha chain-like	NULL	collagen, type I/II/III/V/XI/XXIV/XXVII, alpha [Source:Projected from Anopheles gambiae (AGAP011620) VB External Description;Acc:AGAP011620]	NULL	GO:0005201|GO:0005578	extracellular matrix structural constituent|proteinaceous extracellular matrix	Molecular Function|Cellular Component
AALB004027	1965	-2.23699	2.46734e-19	415	432	363	191	117	192	DNA-binding D-ETS-4	NULL	NULL	NULL	GO:0005634|GO:0005667|GO:0003700|GO:0006355|GO:0043565|GO:0045449	transcription factor activity, sequence-specific DNA binding|sequence-specific DNA binding|transcription factor complex|nucleus|regulation of transcription, DNA-templated	Cellular Component|Molecular Function|Molecular Function|Biological Process|Cellular Component|Biological Process
AALB010630	1119	-3.66263	2.48205e-19	149	191	103	12	27	24	AGAP010849-PA [Anopheles gambiae PEST]	NULL	NULL	NULL	NULL	NULL	NULL
AALB001727	2175	1.73756	2.50071e-19	603	629	419	4803	2913	3031	AGAP009083-PA [Anopheles gambiae PEST]	NULL	NULL	NULL	GO:0003676|GO:0008270	nucleic acid binding|zinc ion binding	Molecular Function|Molecular Function
AALB010147	1557	-2.14985	2.92761e-19	639	487	524	281	207	238	AGAP011523-PA [Anopheles gambiae PEST]	NULL	NULL	NULL	GO:0005515	protein binding	Molecular Function
AALB003483	2199	2.28449	3.00272e-19	108	123	69	1358	822	677	DNA replication licensing factor MCM5	DNA helicase [Source:UniProtKB/TrEMBL;Acc:A0A182FAF4]	DNA replication licensing factor MCM5 [Source:Projected from Anopheles gambiae (AGAP004408) VB External Description;Acc:AGAP004408]	NULL	GO:0005657|GO:0005634|GO:0003688|GO:0005524|GO:0006270|GO:0003678|GO:0046809|GO:0003682|GO:0042555|GO:0000785	DNA replication initiation|MCM complex|nucleus|replication fork|chromatin|replication compartment|DNA helicase activity|ATP binding|chromatin binding|DNA replication origin binding	Cellular Component|Cellular Component|Molecular Function|Molecular Function|Molecular Function|Molecular Function|Biological Process|Cellular Component|Cellular Component|Cellular Component
AALB007865	780	1.83197	3.0351e-19	733	825	479	6714	3774	3708	proliferating cell nuclear antigen	Proliferating cell nuclear antigen [Source:UniProtKB/TrEMBL;Acc:A0A182FMV3]	proliferating cell nuclear antigen [Source:Projected from Anopheles gambiae (AGAP010220) VB External Description;Acc:AGAP010220]	NULL	GO:0003677|GO:0030337|GO:0006275|GO:0042575	DNA polymerase processivity factor activity|DNA polymerase complex|regulation of DNA replication|DNA binding	Molecular Function|Molecular Function|Biological Process|Cellular Component
AALB009531	1122	2.72983	3.06782e-19	27	37	26	574	314	300	nucleoside diphosphate kinase 7	NULL	nucleoside-diphosphate kinase [Source:Projected from Anopheles gambiae (AGAP003227) VB External Description;Acc:AGAP003227]	NULL	GO:0006228|GO:0006206|GO:0006241|GO:0006183|GO:0006165|GO:0004550|GO:0006144	pyrimidine nucleobase metabolic process|UTP biosynthetic process|nucleoside diphosphate kinase activity|nucleoside diphosphate phosphorylation|CTP biosynthetic process|purine nucleobase metabolic process|GTP biosynthetic process	Molecular Function|Biological Process|Biological Process|Biological Process|Biological Process|Biological Process|Biological Process
AALB003075	3381	-1.99708	3.06782e-19	1453	1556	1008	827	406	732	AGAP001782-PA [Anopheles gambiae PEST]	NULL	NULL	NULL	GO:0055085|GO:0016021	transmembrane transport|integral component of membrane	Cellular Component|Biological Process
AALB007073	372	4.95324	3.10181e-19	10	23	4	593	1057	364	histone [Culex quinquefasciatus]	Histone H2B [Source:UniProtKB/TrEMBL;Acc:A0A182FKM4]	NULL	NULL	GO:0003677|GO:0046982|GO:0000786	protein heterodimerization activity|nucleosome|DNA binding	Cellular Component|Molecular Function|Molecular Function
AALB003815	795	-2.04202	3.31826e-19	949	1482	1073	730	396	552	AGAP012394-PA [Anopheles gambiae PEST]	NULL	NULL	NULL	GO:0030091|GO:0006979|GO:0006464|GO:0008113|GO:0055114	protein repair|oxidation-reduction process|cellular protein modification process|peptide-methionine (S)-S-oxide reductase activity|response to oxidative stress	Molecular Function|Biological Process|Biological Process|Biological Process|Biological Process
AALB006112	3501	-2.08375	3.43772e-19	634	593	463	357	167	266	carboxylesterase [Culex quinquefasciatus]	NULL	NULL	NULL	GO:0008152|GO:0016787	hydrolase activity|metabolic process	Molecular Function|Biological Process
AALB002646	5835	2.99637	3.57211e-19	1298	1536	543	25095	13280	13499	AGAP004008-PA [Anopheles gambiae PEST]	NULL	NULL	NULL	GO:0005524|GO:0004672|GO:0006468	protein kinase activity|protein phosphorylation|ATP binding	Molecular Function|Molecular Function|Biological Process
AALB010796	2193	2.11001	3.57211e-19	331	377	255	3782	2557	1780	FACT complex subunit Ssrp1	NULL	structure-specific recognition protein [Source:Projected from Anopheles gambiae (AGAP012335) VB External Description;Acc:AGAP012335]	NULL	GO:0005634|GO:0003677	nucleus|DNA binding	Cellular Component|Molecular Function
AALB008305	1719	-2.81507	3.78108e-19	3107	2313	3862	860	633	1122	AGAP004366-PA [Anopheles gambiae PEST]	NULL	1-pyrroline-5-carboxylate dehydrogenase [Source:Projected from Anopheles gambiae (AGAP004366) VB External Description;Acc:AGAP004366]	NULL	GO:0003842|GO:0006525|GO:0006537|GO:0006561|GO:0055114|GO:0016620	oxidation-reduction process|arginine metabolic process|glutamate biosynthetic process|proline biosynthetic process|oxidoreductase activity, acting on the aldehyde or oxo group of donors, NAD or NADP as acceptor|1-pyrroline-5-carboxylate dehydrogenase activity	Molecular Function|Molecular Function|Biological Process|Biological Process|Biological Process|Biological Process
AALB014219	168	-2.0749	4.45311e-19	589	707	637	363	228	311	NULL	NULL	NULL	NULL	NULL	NULL	NULL
AALB008802	1011	-2.37649	4.53252e-19	523	449	455	204	115	221	AAEL009818-PA [Aedes aegypti]	NULL	NULL	NULL	GO:0042967|GO:0008080	N-acetyltransferase activity|acyl-carrier-protein biosynthetic process	Molecular Function|Biological Process
AALB006465	468	-2.79697	4.65887e-19	330	246	189	64	62	81	AGAP000743-PB [Anopheles gambiae PEST]	NULL	NULL	NULL	GO:0016021	integral component of membrane	Cellular Component
AALB001883	3024	-1.85896	4.68187e-19	4212	4299	3695	2702	1657	2241	AGAP009638-PA [Anopheles gambiae PEST]	NULL	NULL	NULL	GO:0006206|GO:0003899|GO:0006351|GO:0000428|GO:0006144|GO:0005730	DNA-directed RNA polymerase activity|pyrimidine nucleobase metabolic process|transcription, DNA-templated|nucleolus|DNA-directed RNA polymerase complex|purine nucleobase metabolic process	Cellular Component|Molecular Function|Cellular Component|Biological Process|Biological Process|Biological Process
AALB007673	1719	-2.4576	4.78926e-19	1355	1336	1472	442	385	632	cytochrome P450 4g15	NULL	cytochrome P450 [Source:Projected from Anopheles gambiae (AGAP001076) VB Community Annotation;Acc:AGAP001076]	cytochrome_P450_(1-to-1_orthology_with_AgCYP4G16)__[edit]	GO:0005506|GO:0016705|GO:0055114|GO:0020037	iron ion binding|oxidation-reduction process|heme binding|oxidoreductase activity, acting on paired donors, with incorporation or reduction of molecular oxygen	Molecular Function|Molecular Function|Molecular Function|Biological Process
AALB006097	1647	-2.89046	4.80557e-19	372	430	383	204	60	71	probable cytochrome P450 49a1	NULL	cytochrome P450 [Source:Projected from Anopheles gambiae (AGAP005774) VB Community Annotation;Acc:AGAP005774]	cytochrome_P450_(1-to-1_orthology_with_AgCYP49A1)__[edit]	GO:0005506|GO:0016705|GO:0055114|GO:0004497|GO:0020037	iron ion binding|oxidation-reduction process|heme binding|oxidoreductase activity, acting on paired donors, with incorporation or reduction of molecular oxygen|monooxygenase activity	Molecular Function|Molecular Function|Molecular Function|Molecular Function|Biological Process
AALB005636	3567	-2.12319	5.01582e-19	582	620	628	339	210	282	AGAP006490-PA [Anopheles gambiae PEST]	NULL	receptor protein-tyrosine kinase [Source:Projected from Anopheles gambiae (AGAP006490) VB External Description;Acc:AGAP006490]	NULL	GO:0005524|GO:0004713|GO:0006468	protein tyrosine kinase activity|protein phosphorylation|ATP binding	Molecular Function|Molecular Function|Biological Process
AALB004432	4650	2.02664	5.26417e-19	581	657	369	5909	3850	2934	AGAP006055-PA [Anopheles gambiae PEST]	NULL	NF-kappa-B inhibitor-like protein [Source:Projected from Anopheles gambiae (AGAP006055) VB External Description;Acc:AGAP006055]	NULL	GO:0005515	protein binding	Molecular Function
AALB007387	2838	-2.44347	5.46043e-19	311	427	372	159	88	155	fibulin-1 isoform X1 [Bactrocera cucurbitae]	NULL	Fibulin [Source:Projected from Anopheles gambiae (AGAP011322) VB External Description;Acc:AGAP011322]	NULL	GO:0005515|GO:0005509	protein binding|calcium ion binding	Molecular Function|Molecular Function
AALB007430	1080	-2.53775	5.46248e-19	388	488	400	140	98	185	fatty acid 2-hydroxylase [Ceratitis capitata]	Fatty acid 2-hydroxylase [Source:UniProtKB/TrEMBL;Acc:A0A182FLM1]	NULL	NULL	GO:0005506|GO:0080132|GO:0016021|GO:0055114|GO:0006633	iron ion binding|oxidation-reduction process|fatty acid alpha-hydroxylase activity|fatty acid biosynthetic process|integral component of membrane	Cellular Component|Molecular Function|Molecular Function|Biological Process|Biological Process
AALB002020	1683	-2.39116	5.56888e-19	1390	1349	705	440	289	510	AGAP008083-PA [Anopheles gambiae PEST]	NULL	NULL	NULL	NULL	NULL	NULL
AALB007950	546	-3.59588	5.7186e-19	267	212	239	40	15	62	AGAP010066-PA [Anopheles gambiae PEST]	NULL	NULL	NULL	GO:0016021	integral component of membrane	Cellular Component
AALB005690	645	-2.71177	5.88402e-19	279	210	258	80	60	83	calcyphosin [Bombus terrestris]	NULL	Calcyphosin-like protein [Source:Projected from Anopheles gambiae (AGAP007666) VB External Description;Acc:AGAP007666]	NULL	GO:0005509	calcium ion binding	Molecular Function
AALB002728	4914	2.14774	6.04066e-19	362	372	206	3811	2438	1835	DNA polymerase alpha catalytic subunit	DNA polymerase [Source:UniProtKB/TrEMBL;Acc:A0A182F8A4]	DNA polymerase alpha subunit A [Source:Projected from Anopheles gambiae (AGAP001929) VB External Description;Acc:AGAP001929]	NULL	GO:0000166|GO:0003677|GO:0008408|GO:0006270|GO:0003887|GO:0042575|GO:0001882	DNA replication initiation|DNA polymerase complex|3'-5' exonuclease activity|DNA-directed DNA polymerase activity|nucleoside binding|DNA binding|nucleotide binding	Molecular Function|Molecular Function|Molecular Function|Molecular Function|Molecular Function|Biological Process|Cellular Component
AALB006494	4398	-1.80282	6.31313e-19	1983	2107	1892	1214	987	1107	mesh isoform X1	NULL	NULL	NULL	GO:0007160	cell-matrix adhesion	Biological Process
AALB004592	654	-2.13014	7.02941e-19	470	432	361	208	142	208	AGAP005585-PB [Anopheles gambiae PEST]	NULL	NULL	NULL	NULL	NULL	NULL
AALB002294	6015	-2.03267	7.12807e-19	778	767	719	387	304	379	AGAP002793-PA [Anopheles gambiae PEST]	NULL	slit homolog 1 protein precursor [Source:Projected from Anopheles gambiae (AGAP002793) VB External Description;Acc:AGAP002793]	NULL	GO:0005515|GO:0005509	protein binding|calcium ion binding	Molecular Function|Molecular Function
AALB015449	1128	-3.05223	7.18666e-19	2326	2011	4059	691	633	700	clone 205 [Megachile rotundata]	NULL	NULL	NULL	GO:0005524|GO:0005856|GO:0005737|GO:0004452|GO:0006694|GO:0016114|GO:0016787	cytoplasm|terpenoid biosynthetic process|cytoskeleton|hydrolase activity|steroid biosynthetic process|ATP binding|isopentenyl-diphosphate delta-isomerase activity	Cellular Component|Cellular Component|Molecular Function|Molecular Function|Molecular Function|Biological Process|Biological Process
AALB009973	4707	-1.75183	7.50821e-19	1277	1450	1138	904	563	772	AGAP012343-PA [Anopheles gambiae PEST]	NULL	Neuromusculin [Source:Projected from Anopheles gambiae (AGAP012343) VB External Description;Acc:AGAP012343]	NULL	GO:0005515	protein binding	Molecular Function
AALB006011	558	-4.16018	7.73748e-19	194	778	306	51	53	28	AGAP006769-PA [Anopheles gambiae PEST]	NULL	NULL	NULL	NULL	NULL	NULL
AALB014983	264	-2.08892	7.93025e-19	1362	1289	747	575	491	439	NULL	NULL	NULL	NULL	NULL	NULL	NULL
AALB000307	1125	2.25234	8.22908e-19	143	162	83	1667	1031	889	AGAP008299-PA [Anopheles gambiae PEST]	NULL	NULL	NULL	GO:0005488	binding	Molecular Function
AALB010603	1953	-2.16567	8.34118e-19	1094	946	647	421	282	442	AAEL004119-PA [Aedes aegypti]	NULL	NULL	NULL	NULL	NULL	NULL
AALB008859	1968	-2.55715	8.77649e-19	422	401	266	116	82	153	neuroendocrine convertase 2	NULL	proprotein convertase subtilisin/kexin type [Source:Projected from Anopheles gambiae (AGAP002176) VB External Description;Acc:AGAP002176]	NULL	GO:0006508|GO:0004252	proteolysis|serine-type endopeptidase activity	Molecular Function|Biological Process
AALB006971	2703	1.77276	8.99157e-19	410	469	298	3672	1922	2324	serine threonine- kinase PAK mbt	NULL	NULL	NULL	GO:0005524|GO:0004672|GO:0006468	protein kinase activity|protein phosphorylation|ATP binding	Molecular Function|Molecular Function|Biological Process
AALB007558	372	2.80571	9.207e-19	956	1269	1008	21524	14791	8389	histone [Culex quinquefasciatus]	Histone H2B [Source:UniProtKB/TrEMBL;Acc:A0A182FKM4]	NULL	NULL	GO:0003677|GO:0046982|GO:0000786	protein heterodimerization activity|nucleosome|DNA binding	Cellular Component|Molecular Function|Molecular Function
AALB002032	2109	-1.78071	1.00025e-18	3290	3442	2777	2467	1218	1815	AGAP008065-PA [Anopheles gambiae PEST]	NULL	NULL	NULL	GO:0016021	integral component of membrane	Cellular Component
AALB003460	1296	-3.81143	1.04895e-18	125	148	118	28	3	25	Juvenile hormone-inducible [Culex quinquefasciatus]	NULL	NULL	NULL	NULL	NULL	NULL
AALB014367	4047	-2.70577	1.10678e-18	322	335	345	145	50	117	vasorin [Culex quinquefasciatus]	NULL	Toll [Source:Projected from Anopheles gambiae (AGAP012385) VB External Description;Acc:AGAP012385]	NULL	GO:0005515|GO:0007165	signal transduction|protein binding	Molecular Function|Biological Process
AALB002576	1950	-2.82664	1.13576e-18	1983	4437	1836	601	729	773	phosphoenolpyruvate carboxykinase [Culex quinquefasciatus]	NULL	phosphoenolpyruvate carboxykinase (GTP) [Source:Projected from Anopheles gambiae (AGAP003350) VB External Description;Acc:AGAP003350]	NULL	GO:0005525|GO:0006094|GO:0004613|GO:0006099	tricarboxylic acid cycle|GTP binding|phosphoenolpyruvate carboxykinase (GTP) activity|gluconeogenesis	Molecular Function|Molecular Function|Biological Process|Biological Process
AALB000882	24354	-2.23113	1.31684e-18	5946	7134	6729	3704	2084	2636	AAEL012910-PA [Aedes aegypti]	NULL	NULL	NULL	GO:0005515|GO:0005509	protein binding|calcium ion binding	Molecular Function|Molecular Function
AALB007722	2391	1.7711	1.42745e-18	726	809	481	5803	3905	3570	fragile X mental retardation syndrome-related 1 isoform X5	NULL	NULL	NULL	GO:0003723	RNA binding	Molecular Function
AALB004940	2343	-4.61515	1.48773e-18	79	72	153	10	7	8	collagen alpha-3(IX) chain-like isoform X1	NULL	NULL	NULL	NULL	NULL	NULL
AALB014274	402	-5.72537	1.49846e-18	80	66	192	5	1	7	NULL	NULL	NULL	NULL	NULL	NULL	NULL
AALB006639	708	-4.56671	1.7188e-18	67	87	88	8	1	11	AGAP007278-PA [Anopheles gambiae PEST]	NULL	NULL	NULL	GO:0016021	integral component of membrane	Cellular Component
AALB001070	492	-2.52028	1.73956e-18	872	859	906	399	156	373	lipopolysaccharide-induced tumor necrosis factor-alpha factor homolog	NULL	NULL	NULL	GO:0016021	integral component of membrane	Cellular Component
AALB001169	2826	2.31693	1.82271e-18	180	196	97	2404	1151	1108	AGAP008796-PA [Anopheles gambiae PEST]	NULL	NULL	NULL	GO:0003676|GO:0005634|GO:0008270	nucleic acid binding|nucleus|zinc ion binding	Cellular Component|Molecular Function|Molecular Function
AALB005011	2670	-5.2339	1.90005e-18	227	162	461	21	3	24	AGAP007048-PA [Anopheles gambiae PEST]	NULL	NULL	NULL	GO:0005515	protein binding	Molecular Function
AALB006836	5814	1.72737	2.04087e-18	598	639	595	5195	3386	3400	AAEL004702-PA [Aedes aegypti]	NULL	NULL	NULL	NULL	NULL	NULL
AALB007365	1803	-2.59837	2.22243e-18	278	322	288	93	67	123	CBL-interacting kinase 3 isoform X1 [Ceratitis capitata]	NULL	SH3-binding domain kinase [Source:Projected from Anopheles gambiae (AGAP010327) VB External Description;Acc:AGAP010327]	NULL	GO:0005524|GO:0004672|GO:0006468	protein kinase activity|protein phosphorylation|ATP binding	Molecular Function|Molecular Function|Biological Process
AALB009098	429	-4.2649	2.27499e-18	424	222	406	17	31	55	NULL	NULL	NULL	NULL	NULL	NULL	NULL
AALB004013	4239	-2.26841	2.75053e-18	301	326	327	155	100	135	Ig-like and fibronectin type-III domain-containing [Musca domestica]	NULL	NULL	NULL	GO:0005515	protein binding	Molecular Function
AALB003776	1407	-2.11961	2.77548e-18	378	398	383	204	142	176	RNA-binding 38-like isoform X1 [Harpegnathos saltator]	NULL	NULL	NULL	GO:0097159|GO:1901363	organic cyclic compound binding|heterocyclic compound binding	Molecular Function|Molecular Function
AALB015549	1782	-2.33972	2.89064e-18	1493	1621	1809	1103	473	448	alpha-glucosidase [Culex quinquefasciatus]	NULL	NULL	NULL	GO:0005975|GO:0003824	carbohydrate metabolic process|catalytic activity	Molecular Function|Biological Process
AALB014642	447	-2.66135	2.95733e-18	1559	1220	1594	437	291	627	AGAP011484-PB [Anopheles gambiae PEST]	NULL	NULL	NULL	NULL	NULL	NULL
AALB000094	822	2.49046	3.12618e-18	38	42	31	527	361	329	gamma-interferon-inducible lysosomal thiol reductase	NULL	Gamma-interferon-inducible lysosomal thiol reductase precursor [Source:Projected from Anopheles gambiae (AGAP009747) VB External Description;Acc:AGAP009747]	NULL	GO:0016021	integral component of membrane	Cellular Component
AALB009276	291	-6.30992	3.21845e-18	55	53	139	2	1	3	AGAP013432-PA [Anopheles gambiae PEST]	NULL	NULL	NULL	GO:0008270|GO:0019706|GO:0042967|GO:0016021	protein-cysteine S-palmitoyltransferase activity|acyl-carrier-protein biosynthetic process|integral component of membrane|zinc ion binding	Cellular Component|Molecular Function|Molecular Function|Biological Process
AALB005721	3771	1.99281	3.537e-18	533	561	289	4840	3115	2657	NF-X1-type zinc finger NFXL1	NULL	NF-X1-type zinc finger protein NFXL1 [Source:Projected from Anopheles gambiae (AGAP005362) VB External Description;Acc:AGAP005362]	NULL	GO:0005634|GO:0005667|GO:0003700|GO:0008270|GO:0006355|GO:0045449	transcription factor activity, sequence-specific DNA binding|transcription factor complex|nucleus|zinc ion binding|regulation of transcription, DNA-templated	Cellular Component|Molecular Function|Molecular Function|Biological Process|Cellular Component|Biological Process
AALB006801	1095	-2.39166	3.57999e-18	368	404	324	129	101	169	inositol polyphosphate 1-phosphatase	NULL	inositol polyphosphate 1-phosphatase [Source:Projected from Anopheles gambiae (AGAP001047) VB External Description;Acc:AGAP001047]	NULL	GO:0046854	phosphatidylinositol phosphorylation	Biological Process
AALB003599	3282	2.01827	3.91097e-18	348	535	259	4398	2232	2437	AGAP004345-PA [Anopheles gambiae PEST]	NULL	NULL	NULL	GO:0040001|GO:0000281|GO:0005819|GO:0005874	microtubule|mitotic cytokinesis|establishment of mitotic spindle localization|spindle	Cellular Component|Cellular Component|Biological Process|Biological Process
AALB010165	4323	-2.16409	4.01647e-18	556	572	472	215	201	261	AAEL000874-PA [Aedes aegypti]	NULL	NULL	NULL	GO:0043531	ADP binding	Molecular Function
AALB010091	552	-2.11461	4.03128e-18	1605	2089	2166	1040	642	1000	muscle-specific 20	NULL	Muscular protein [Source:Projected from Anopheles gambiae (AGAP012304) VB External Description;Acc:AGAP012304]	NULL	GO:0005515	protein binding	Molecular Function
AALB006296	201	-2.55744	4.55174e-18	153	199	120	61	40	53	NULL	NULL	NULL	NULL	NULL	NULL	NULL
AALB006362	426	-2.95993	4.62609e-18	154	115	117	32	32	31	AGAP000793-PA [Anopheles gambiae PEST]	NULL	NULL	NULL	NULL	NULL	NULL
AALB002480	2715	-2.18542	4.76745e-18	2508	1703	2507	1179	869	888	AGAP003753-PA [Anopheles gambiae PEST]	NULL	NULL	NULL	NULL	NULL	NULL
AALB010456	1263	-4.48483	4.78204e-18	95	144	48	10	2	12	partial	NULL	NULL	NULL	GO:0004866|GO:0005576	extracellular region|endopeptidase inhibitor activity	Cellular Component|Molecular Function
AALB006239	2058	-2.04217	4.94166e-18	473	461	452	271	155	239	chondroitin sulfate N-acetylgalactosaminyltransferase 1	NULL	Chondroitin sulfate N-acetylgalactosaminyltransferase [Source:Projected from Anopheles gambiae (AGAP007720) VB External Description;Acc:AGAP007720]	NULL	GO:0032580|GO:0008376	acetylgalactosaminyltransferase activity|Golgi cisterna membrane	Cellular Component|Molecular Function
AALB002655	2067	-2.41574	5.02589e-18	406	350	450	174	112	163	AGAP013247-PA [Anopheles gambiae PEST]	NULL	NULL	NULL	NULL	NULL	NULL
AALB002763	819	-2.76848	5.02589e-18	513	421	521	188	67	179	aminopeptidase N	NULL	NULL	NULL	GO:0006508	proteolysis	Biological Process
AALB008617	1314	-2.43286	5.02589e-18	379	259	312	138	89	120	AGAP013171-PA [Anopheles gambiae PEST]	NULL	NULL	NULL	NULL	NULL	NULL
AALB001125	441	-2.35308	5.02589e-18	495	495	453	256	96	216	uDP-N-acetylmuramoyl-tripeptide--D-alanyl-D- alanine ligase	NULL	NULL	NULL	NULL	NULL	NULL
AALB015530	1560	-2.36	5.18346e-18	338	352	423	174	118	139	cytochrome P450	NULL	cytochrome P450 (CYP047) [Source:VB External Description;Acc:AALB015530]	cytochrome_P450_(1-to-1_orthology_with_AgCYP12F3)__[edit]	GO:0005506|GO:0016705|GO:0055114|GO:0020037	iron ion binding|oxidation-reduction process|heme binding|oxidoreductase activity, acting on paired donors, with incorporation or reduction of molecular oxygen	Molecular Function|Molecular Function|Molecular Function|Biological Process
AALB004518	1869	-3.46295	5.47438e-18	107	121	82	19	8	27	AGAP007349-PA [Anopheles gambiae PEST]	NULL	NULL	NULL	GO:0005201|GO:0005578	extracellular matrix structural constituent|proteinaceous extracellular matrix	Cellular Component|Molecular Function
AALB003077	2823	2.4396	6.19249e-18	320	407	131	4213	2248	2465	AGAP001781-PA [Anopheles gambiae PEST]	NULL	NULL	NULL	GO:0003676|GO:0046872	metal ion binding|nucleic acid binding	Molecular Function|Molecular Function
AALB003033	2313	2.69012	7.20866e-18	98	129	38	1631	860	813	ENSANGG00000024879ENSANGG00000024879	NULL	HAUS augmin-like complex subunit [Source:Projected from Anopheles gambiae (AGAP003743) VB External Description;Acc:AGAP003743]	NULL	GO:0051225|GO:0070652	HAUS complex|spindle assembly	Cellular Component|Biological Process
AALB001011	7194	-2.03129	7.31198e-18	833	763	843	494	287	407	chondroitin sulfate proteoglycan 4	NULL	NULL	NULL	GO:0005887|GO:0016477	cell migration|integral component of plasma membrane	Cellular Component|Biological Process
AALB010050	2604	1.99634	7.65716e-18	136	116	121	1222	827	878	AGAP011495-PA [Anopheles gambiae PEST]	NULL	NULL	NULL	NULL	NULL	NULL
AALB004212	1041	-3.00639	7.66744e-18	321	316	150	111	32	53	peptidoglycan-recognition LD isoform X1	NULL	peptidoglycan recognition protein (long) [Source:Projected from Anopheles gambiae (AGAP005552) VB Community Annotation;Acc:AGAP005552]	NULL	GO:0008270|GO:0009253|GO:0009252|GO:0008745	peptidoglycan catabolic process|N-acetylmuramoyl-L-alanine amidase activity|peptidoglycan biosynthetic process|zinc ion binding	Molecular Function|Molecular Function|Biological Process|Biological Process
AALB000575	2676	1.85028	7.7735e-18	426	449	235	3426	2067	2235	transcription factor SOX-3	NULL	NULL	NULL	GO:0006355	regulation of transcription, DNA-templated	Biological Process
AALB001963	492	-3.1758	7.79814e-18	99	125	143	39	18	25	troponin C	NULL	NULL	NULL	GO:0005509	calcium ion binding	Molecular Function
AALB008820	3204	2.04375	7.91538e-18	141	196	115	1724	950	989	DNA helicase MCM9	NULL	DNA helicase MCM9 [Source:Projected from Anopheles gambiae (AGAP001901) VB External Description;Acc:AGAP001901]	NULL	GO:0003677|GO:0005524|GO:0006260	DNA replication|ATP binding|DNA binding	Molecular Function|Molecular Function|Biological Process
AALB002460	4065	-2.45133	9.67459e-18	320	334	186	98	94	95	AGAP001590-PA [Anopheles gambiae PEST]	NULL	NULL	NULL	NULL	NULL	NULL
AALB010042	1206	-2.82695	9.78938e-18	211	213	98	48	44	45	AAEL013984-PA [Aedes aegypti]	NULL	NULL	NULL	GO:0042302	structural constituent of cuticle	Molecular Function
AALB014579	387	-2.51075	1.1452e-17	509	389	420	182	85	192	Dgri\GH14341-PA-like protein	NULL	NULL	NULL	GO:0016021	integral component of membrane	Cellular Component
AALB015733	672	-3.15139	1.15566e-17	453	413	860	180	98	127	glutathione-S-transferase E4 [Anopheles arabiensis]	NULL	glutathione S-transferase (GSTe4) [Source:VB Community Annotation;Acc:AALB015733]	NULL	GO:0005515	protein binding	Molecular Function
AALB005576	615	-2.42899	1.15566e-17	954	1434	1104	465	246	555	lethal(2)essential for life [Musca domestica]	NULL	Alpha-crystallin chain A [Source:Projected from Anopheles gambiae (AGAP007162) VB External Description;Acc:AGAP007162]	NULL	GO:0005212|GO:0007423	structural constituent of eye lens|sensory organ development	Molecular Function|Biological Process
AALB009604	2517	2.20153	1.18532e-17	224	254	115	2471	1479	1322	tosca [Drosophila melanogaster]	NULL	exonuclease [Source:Projected from Anopheles gambiae (AGAP004491) VB External Description;Acc:AGAP004491]	NULL	GO:0003677|GO:0006281|GO:0006308|GO:0035312	5'-3' exodeoxyribonuclease activity|DNA catabolic process|DNA repair|DNA binding	Molecular Function|Molecular Function|Biological Process|Biological Process
AALB004889	3219	-2.18558	1.2442e-17	1053	910	1193	622	318	468	fatty acyl- reductase 1	Fatty acyl-CoA reductase [Source:UniProtKB/TrEMBL;Acc:A0A182FEE8]	NULL	NULL	GO:0080019	fatty-acyl-CoA reductase (alcohol-forming) activity	Molecular Function
AALB004901	7053	-2.95398	1.25869e-17	9818	8248	8551	1908	1607	3046	LIM domain-binding [Culex quinquefasciatus]	NULL	NULL	NULL	GO:0008270|GO:0005515	protein binding|zinc ion binding	Molecular Function|Molecular Function
AALB000514	2565	1.71419	1.26472e-17	758	680	497	5257	3674	3367	male-specific lethal-1	NULL	NULL	NULL	GO:0072487|GO:0043984	MSL complex|histone H4-K16 acetylation	Cellular Component|Biological Process
AALB001801	2904	2.06929	1.26472e-17	168	185	108	1715	1105	938	AGAP008869-PA [Anopheles gambiae PEST]	NULL	chromosome transmission fidelity protein [Source:Projected from Anopheles gambiae (AGAP008869) VB External Description;Acc:AGAP008869]	NULL	GO:0005524	ATP binding	Molecular Function
AALB005340	303	-2.92926	1.26472e-17	134	150	99	27	31	36	calcium-binding E63-1	NULL	NULL	NULL	GO:0005509	calcium ion binding	Molecular Function
AALB005549	2358	-2.46087	1.26612e-17	282	403	233	149	59	120	TOLL9 [Anopheles gambiae]	NULL	TOLL-like receptor [Source:Projected from Anopheles gambiae (AGAP006974) VB Community Annotation;Acc:AGAP006974]	NULL	GO:0005515|GO:0007165	signal transduction|protein binding	Molecular Function|Biological Process
AALB009566	2283	1.7202	1.32305e-17	469	537	326	3975	2200	2424	AGAP003940-PA [Anopheles gambiae PEST]	NULL	NULL	NULL	GO:0005667|GO:0003700|GO:0006355|GO:0043565|GO:0045449	transcription factor activity, sequence-specific DNA binding|sequence-specific DNA binding|transcription factor complex|regulation of transcription, DNA-templated	Molecular Function|Molecular Function|Biological Process|Cellular Component|Biological Process
AALB006303	2712	-1.94722	1.42471e-17	386	449	373	263	160	193	AGAP000703-PA [Anopheles gambiae PEST]	NULL	NULL	NULL	GO:0016021	integral component of membrane	Cellular Component
AALB008293	1866	2.00218	1.55485e-17	165	142	119	1483	973	890	replication A 70 kDa DNA-binding subunit	NULL	replication factor A1 [Source:Projected from Anopheles gambiae (AGAP001421) VB External Description;Acc:AGAP001421]	NULL	GO:0006281|GO:0007095|GO:0006261|GO:0006310|GO:0048812|GO:0019233|GO:0005662|GO:0005875|GO:0003697	single-stranded DNA binding|neuron projection morphogenesis|DNA recombination|DNA replication factor A complex|DNA-dependent DNA replication|DNA repair|mitotic G2 DNA damage checkpoint|microtubule associated complex|sensory perception of pain	Cellular Component|Cellular Component|Molecular Function|Biological Process|Biological Process|Biological Process|Biological Process|Biological Process|Biological Process
AALB010003	4371	1.65912	1.61659e-17	973	1052	650	7300	4567	4538	AGAP012087-PA [Anopheles gambiae PEST]	NULL	NULL	NULL	GO:0008168	methyltransferase activity	Molecular Function
AALB005390	201	-3.86533	1.61971e-17	67	81	72	10	7	12	NULL	NULL	NULL	NULL	NULL	NULL	NULL
AALB015767	5028	2.20252	1.6655e-17	99	110	131	1386	908	837	ovo isoform X2	NULL	NULL	NULL	GO:0003676|GO:0005634|GO:0046872|GO:0006366|GO:0000981	metal ion binding|RNA polymerase II transcription factor activity, sequence-specific DNA binding|nucleic acid binding|nucleus|transcription from RNA polymerase II promoter	Cellular Component|Molecular Function|Molecular Function|Molecular Function|Biological Process
AALB002692	2250	1.73171	1.82745e-17	386	476	287	3314	2080	2023	AGAP001341-PA [Anopheles gambiae PEST]	NULL	NULL	NULL	GO:0003676|GO:0006508|GO:0004197	cysteine-type endopeptidase activity|nucleic acid binding|proteolysis	Molecular Function|Molecular Function|Biological Process
AALB005903	1683	-4.15012	1.82745e-17	96	94	181	11	14	16	AGAP005333-PA [Anopheles gambiae PEST]	NULL	NULL	NULL	NULL	NULL	NULL
AALB004365	7047	-2.06622	2.22936e-17	389	467	427	250	140	216	unconventional myosin-XV [Bactrocera oleae]	NULL	NULL	NULL	GO:0016459|GO:0005524|GO:0005515|GO:0003774	myosin complex|protein binding|ATP binding|motor activity	Cellular Component|Molecular Function|Molecular Function|Molecular Function
AALB005461	1518	2.159	2.26917e-17	115	157	66	1109	852	883	yellow isoform X1 [Ceratitis capitata]	NULL	NULL	NULL	GO:0048067|GO:0042438	cuticle pigmentation|melanin biosynthetic process	Biological Process|Biological Process
AALB005989	3651	1.95377	2.26917e-17	176	173	164	1793	1109	1043	E3 ubiquitin- ligase Topors-like	NULL	E3 ubiquitin-protein ligase Topors [Source:Projected from Anopheles gambiae (AGAP005831) VB External Description;Acc:AGAP005831]	NULL	GO:0008270|GO:0005515	protein binding|zinc ion binding	Molecular Function|Molecular Function
AALB009123	6030	1.68437	2.53842e-17	497	588	368	4099	2487	2521	AGAP003013-PA [Anopheles gambiae PEST]	NULL	euchromatic histone-lysine N-methyltransferase [Source:Projected from Anopheles gambiae (AGAP003013) VB External Description;Acc:AGAP003013]	NULL	GO:0005634|GO:0008270|GO:0005515|GO:0034968|GO:0018024|GO:0006554	lysine catabolic process|histone lysine methylation|nucleus|histone-lysine N-methyltransferase activity|protein binding|zinc ion binding	Cellular Component|Molecular Function|Molecular Function|Molecular Function|Biological Process|Biological Process
AALB001224	1707	-2.58781	2.56276e-17	226	183	232	89	50	74	AAEL003295-PA [Aedes aegypti]	NULL	NULL	NULL	GO:0005515	protein binding	Molecular Function
AALB009400	444	-2.52845	2.73577e-17	2231	2064	2882	1205	431	948	AGAP001182-PA [Anopheles gambiae PEST]	NULL	NULL	NULL	NULL	NULL	NULL
AALB010038	2199	2.2754	2.8543e-17	95	164	69	1445	831	802	condensin complex subunit 2	Condensin complex subunit 2 [Source:UniProtKB/TrEMBL;Acc:A0A182FU04]	condensin complex subunit [Source:Projected from Anopheles gambiae (AGAP011508) VB External Description;Acc:AGAP011508]	NULL	GO:0007076|GO:0000796	mitotic chromosome condensation|condensin complex	Cellular Component|Biological Process
AALB001882	771	-2.03648	2.86728e-17	945	903	822	509	277	495	AGAP009638-PA [Anopheles gambiae PEST]	NULL	NULL	NULL	GO:0006206|GO:0003899|GO:0006351|GO:0000428|GO:0006144|GO:0005730	DNA-directed RNA polymerase activity|pyrimidine nucleobase metabolic process|transcription, DNA-templated|nucleolus|DNA-directed RNA polymerase complex|purine nucleobase metabolic process	Cellular Component|Molecular Function|Cellular Component|Biological Process|Biological Process|Biological Process
AALB001002	1161	-3.35973	2.88257e-17	128	126	82	28	7	29	CG9919-PA [Drosophila melanogaster]	NULL	NULL	NULL	GO:0016021	integral component of membrane	Cellular Component
AALB006693	1026	-2.01763	3.05331e-17	452	493	337	241	140	232	AGAP000844-PA [Anopheles gambiae PEST]	NULL	Progestin and adipoQ receptor family member [Source:Projected from Anopheles gambiae (AGAP000844) VB External Description;Acc:AGAP000844]	NULL	GO:0016021	integral component of membrane	Cellular Component
AALB004827	2094	-1.94222	3.1367e-17	1712	1381	996	692	608	707	AGAP006644-PA [Anopheles gambiae PEST]	NULL	NULL	NULL	GO:0005515	protein binding	Molecular Function
AALB010732	4869	1.92532	3.57095e-17	229	264	264	2489	1578	1646	zinc finger jing isoform X2 [Bactrocera oleae]	NULL	NULL	NULL	GO:0003676|GO:0046872	metal ion binding|nucleic acid binding	Molecular Function|Molecular Function
AALB004843	210	-2.39602	3.63212e-17	216	266	190	80	74	88	kDa salivary peptide	NULL	NADH dehydrogenase (ubiquinone) 1 alpha subcomplex [Source:Projected from Anopheles gambiae (AGAP006630) VB External Description;Acc:AGAP006630]	NULL	GO:0016021	integral component of membrane	Cellular Component
AALB002889	864	-2.73033	3.72489e-17	429	367	388	196	51	123	AGAP002756-PA [Anopheles gambiae PEST]	NULL	NULL	NULL	NULL	NULL	NULL
AALB005413	1410	-2.28928	3.92527e-17	399	381	242	139	100	158	oxysterol-binding -related 2 [Tribolium castaneum]	Oxysterol-binding protein [Source:UniProtKB/TrEMBL;Acc:A0A182FFX1]	Oxysterol-binding protein [Source:Projected from Anopheles gambiae (AGAP007687) VB External Description;Acc:AGAP007687]	NULL	GO:0006869	lipid transport	Biological Process
AALB005060	786	-3.41447	4.07626e-17	530	368	710	124	45	142	AGAP006593-PA [Anopheles gambiae PEST]	NULL	dual specificity phosphatase [Source:Projected from Anopheles gambiae (AGAP006593) VB External Description;Acc:AGAP006593]	NULL	GO:0006570|GO:0004725|GO:0016310|GO:0016301|GO:0035335|GO:0008138	protein tyrosine/serine/threonine phosphatase activity|protein tyrosine phosphatase activity|kinase activity|peptidyl-tyrosine dephosphorylation|tyrosine metabolic process|phosphorylation	Molecular Function|Molecular Function|Molecular Function|Biological Process|Biological Process|Biological Process
AALB009967	6555	1.57554	4.21362e-17	731	737	645	5241	3406	3717	mediator of RNA polymerase II transcription subunit 1	NULL	mediator of RNA polymerase II transcription subunit 1 [Source:VB Community Annotation;Acc:AALB009967]	NULL	GO:0016592|GO:0001104|GO:0006357	regulation of transcription from RNA polymerase II promoter|RNA polymerase II transcription cofactor activity|mediator complex	Cellular Component|Molecular Function|Biological Process
AALB002231	1158	2.0238	4.25484e-17	179	148	105	1519	993	908	N-glycosylase DNA lyase	NULL	N-glycosylase/DNA lyase [Source:Projected from Anopheles gambiae (AGAP001854) VB External Description;Acc:AGAP001854]	NULL	GO:0005634|GO:0006308|GO:0006285|GO:0006289|GO:0003684|GO:0008534	base-excision repair, AP site formation|nucleus|damaged DNA binding|DNA catabolic process|oxidized purine nucleobase lesion DNA N-glycosylase activity|nucleotide-excision repair	Cellular Component|Molecular Function|Molecular Function|Biological Process|Biological Process|Biological Process
AALB010514	1848	2.38477	4.25484e-17	105	141	48	1426	710	841	AGAP011795-PA [Anopheles gambiae PEST]	NULL	NULL	NULL	NULL	NULL	NULL
AALB002860	1104	-1.86802	4.42548e-17	2067	2037	1561	1252	619	1176	AGAP002355-PA [Anopheles gambiae PEST]	Glutamine synthetase [Source:UniProtKB/TrEMBL;Acc:A0A182F8N6]	glutamine synthetase [Source:Projected from Anopheles gambiae (AGAP002355) VB External Description;Acc:AGAP002355]	NULL	GO:0009252|GO:0006542|GO:0004356	glutamate-ammonia ligase activity|glutamine biosynthetic process|peptidoglycan biosynthetic process	Molecular Function|Biological Process|Biological Process
AALB000785	1086	-5.34502	4.8701e-17	82	100	239	6	2	13	mantle isoform X2	NULL	cuticular protein CPLCP11 [Source:Projected from Anopheles gambiae (AGAP009758) VB Community Annotation;Acc:AGAP009758]	NULL	NULL	NULL	NULL
AALB010156	15357	-2.16491	5.04724e-17	6171	5703	6348	3055	2507	2375	AGAP010750-PA [Anopheles gambiae PEST]	NULL	NULL	NULL	GO:0005219|GO:0005515|GO:0016021|GO:0070588|GO:0005622|GO:0006874	cellular calcium ion homeostasis|integral component of membrane|protein binding|calcium ion transmembrane transport|intracellular|ryanodine-sensitive calcium-release channel activity	Cellular Component|Molecular Function|Molecular Function|Biological Process|Biological Process|Cellular Component
AALB009131	1944	-2.67022	5.21753e-17	617	596	267	132	112	185	Neither inactivation nor afterpotential G	NULL	Neither inactivation nor afterpotential protein G [Source:Projected from Anopheles gambiae (AGAP001546) VB External Description;Acc:AGAP001546]	NULL	GO:0016614|GO:0050660|GO:0055114	oxidation-reduction process|oxidoreductase activity, acting on CH-OH group of donors|flavin adenine dinucleotide binding	Molecular Function|Molecular Function|Biological Process
AALB007364	1449	-2.86843	5.21753e-17	179	130	105	36	39	32	AGAP010326-PA [Anopheles gambiae PEST]	NULL	NULL	NULL	GO:0016020|GO:0006810|GO:0005215	transporter activity|membrane|transport	Cellular Component|Molecular Function|Biological Process
AALB000261	1959	2.21995	5.59482e-17	204	300	127	2787	1490	1445	rac GTPase-activating 1 [Ceratitis capitata]	NULL	Rac GTPase-activating protein [Source:Projected from Anopheles gambiae (AGAP008912) VB External Description;Acc:AGAP008912]	NULL	GO:0005737|GO:0046872|GO:0043087|GO:0035556	cytoplasm|regulation of GTPase activity|metal ion binding|intracellular signal transduction	Cellular Component|Molecular Function|Biological Process|Biological Process
AALB007738	1806	-1.91417	5.69902e-17	5315	6286	3681	3393	1828	2659	trypsin-7 [Culex quinquefasciatus]	NULL	NULL	NULL	GO:0006508|GO:0004252	proteolysis|serine-type endopeptidase activity	Molecular Function|Biological Process
AALB004729	225	-2.71928	5.82782e-17	286	204	125	64	54	58	NULL	NULL	NULL	NULL	NULL	NULL	NULL
AALB001466	2637	-3.23668	5.88293e-17	1201	747	1050	137	160	305	peroxidasin homolog [Ceratitis capitata]	NULL	NULL	NULL	GO:0004601|GO:0006979|GO:0006804|GO:0055114|GO:0020037	peroxidase activity|oxidation-reduction process|heme binding|response to oxidative stress|obsolete peroxidase reaction	Molecular Function|Molecular Function|Biological Process|Biological Process|Biological Process
AALB006019	645	-2.04603	5.88293e-17	317	307	266	183	101	141	NULL	NULL	NULL	NULL	NULL	NULL	NULL
AALB003010	1482	-2.42191	5.90401e-17	254	192	216	97	73	72	AGAP001367-PA [Anopheles gambiae PEST]	NULL	beta-1,3-glucuronyltransferase [Source:Projected from Anopheles gambiae (AGAP001367) VB External Description;Acc:AGAP001367]	NULL	GO:0030206|GO:0016020|GO:0015018	membrane|chondroitin sulfate biosynthetic process|galactosylgalactosylxylosylprotein 3-beta-glucuronosyltransferase activity	Cellular Component|Molecular Function|Biological Process
AALB000371	10215	-2.12905	6.09183e-17	3049	3211	3297	1330	1122	1754	AGAP009918-PA [Anopheles gambiae PEST]	NULL	NULL	NULL	GO:0097264	self proteolysis	Biological Process
AALB002774	720	-1.87513	6.87399e-17	826	858	836	565	335	460	AGAP003709-PA [Anopheles gambiae PEST]	NULL	NULL	NULL	GO:0006813|GO:0016020|GO:0060072	membrane|large conductance calcium-activated potassium channel activity|potassium ion transport	Cellular Component|Molecular Function|Biological Process
AALB005936	4116	-3.73804	7.2293e-17	134	148	158	26	5	35	AGAP007078-PA [Anopheles gambiae PEST]	NULL	NULL	NULL	GO:0016747	transferase activity, transferring acyl groups other than amino-acyl groups	Molecular Function
AALB000068	1905	-3.34414	7.57437e-17	123	92	86	15	16	25	insulin-like growth factor-binding complex acid labile subunit	NULL	NULL	NULL	GO:0016021	integral component of membrane	Cellular Component
AALB005939	2571	2.45596	7.80225e-17	102	106	42	1305	741	618	AGAP007083-PA [Anopheles gambiae PEST]	NULL	NULL	NULL	NULL	NULL	NULL
AALB005122	4107	2.31223	9.0097e-17	94	112	125	1688	905	761	AAEL001436-PA [Aedes aegypti]	NULL	NULL	NULL	NULL	NULL	NULL
AALB001574	378	1.99264	9.37581e-17	318	461	257	4024	2253	1839	AGAP000306-PA [Anopheles gambiae PEST]	Histone H2A [Source:UniProtKB/TrEMBL;Acc:A0A182F532]	histone H2A [Source:Projected from Anopheles gambiae (AGAP000306) VB External Description;Acc:AGAP000306]	NULL	GO:0005634|GO:0003677|GO:0046982|GO:0000786	protein heterodimerization activity|nucleosome|nucleus|DNA binding	Cellular Component|Cellular Component|Molecular Function|Molecular Function
AALB002488	5181	-2.82153	9.82169e-17	778	778	859	284	96	311	AGAP003762-PA [Anopheles gambiae PEST]	NULL	NULL	NULL	NULL	NULL	NULL
AALB003650	2178	-2.37245	9.93624e-17	234	212	188	83	62	91	AGAP003318-PB [Anopheles gambiae PEST]	NULL	NULL	NULL	GO:0005524|GO:0003824|GO:0008021|GO:0007269	catalytic activity|neurotransmitter secretion|ATP binding|synaptic vesicle	Cellular Component|Molecular Function|Molecular Function|Biological Process
AALB004366	3192	-2.29997	9.96688e-17	185	207	185	90	59	80	unconventional myosin-XV [Bactrocera oleae]	NULL	NULL	NULL	GO:0005856	cytoskeleton	Cellular Component
AALB002474	2652	-2.28995	1.05764e-16	327	322	328	166	81	151	microtubule binding	Microtubule-associated protein [Source:UniProtKB/TrEMBL;Acc:A0A182F7L5]	microtubule-associated protein tau [Source:Projected from Anopheles gambiae (AGAP001570) VB External Description;Acc:AGAP001570]	NULL	GO:0045298|GO:0008017	microtubule binding|tubulin complex	Molecular Function|Cellular Component
AALB009709	1275	-2.90891	1.0611e-16	150	122	86	29	26	35	AGAP004574-PA [Anopheles gambiae PEST]	NULL	NULL	NULL	NULL	NULL	NULL
AALB000620	1305	-7.77817	1.0611e-16	382	171	2181	11	9	7	hypothetical protein AND_009137	NULL	NULL	NULL	NULL	NULL	NULL
AALB009914	9549	-1.78254	1.12052e-16	1360	1116	954	752	579	592	teneurin-m isoform X2	NULL	Odz, odd Oz/ten-m homolog [Source:Projected from Anopheles gambiae (AGAP011034) VB External Description;Acc:AGAP011034]	NULL	GO:0005515	protein binding	Molecular Function
AALB010099	330	-2.50392	1.13862e-16	435	370	291	211	61	122	AGAP011571-PA [Anopheles gambiae PEST]	NULL	NULL	NULL	GO:0016788|GO:0090304	nucleic acid metabolic process|hydrolase activity, acting on ester bonds	Molecular Function|Biological Process
AALB010120	1866	1.92729	1.20211e-16	147	177	103	1515	840	835	AAEL001587-PA [Aedes aegypti]	NULL	NULL	NULL	GO:0003676|GO:0005634|GO:0008270	nucleic acid binding|nucleus|zinc ion binding	Cellular Component|Molecular Function|Molecular Function
AALB009646	6234	1.6524	1.27313e-16	422	484	426	3382	2305	2515	histone-lysine N-methyltransferase SETD1	NULL	histone-lysine N-methyltransferase SETD1 [Source:Projected from Anopheles gambiae (AGAP002246) VB External Description;Acc:AGAP002246]	NULL	GO:0000166|GO:0003676|GO:0005515	nucleic acid binding|protein binding|nucleotide binding	Molecular Function|Molecular Function|Molecular Function
AALB000666	2550	2.07985	1.35125e-16	136	154	143	1636	1112	872	mediator of RNA polymerase II transcription subunit 15 [Orussus abietinus]	NULL	mediator of RNA polymerase II transcription subunit [Source:Projected from Anopheles gambiae (AGAP009886) VB Community Annotation;Acc:AGAP009886]	NULL	GO:0016592|GO:0001104|GO:0006357	regulation of transcription from RNA polymerase II promoter|RNA polymerase II transcription cofactor activity|mediator complex	Cellular Component|Molecular Function|Biological Process
AALB010457	3915	-3.71372	1.36282e-16	902	281	689	119	48	124	partial [Anopheles gambiae]	NULL	NULL	NULL	GO:0005615|GO:0004866|GO:0005509|GO:0016020|GO:0007156	membrane|homophilic cell adhesion via plasma membrane adhesion molecules|extracellular space|endopeptidase inhibitor activity|calcium ion binding	Cellular Component|Cellular Component|Molecular Function|Molecular Function|Biological Process
AALB005818	7656	1.74157	1.43271e-16	1043	1010	970	8613	5923	5384	AGAP005541-PA [Anopheles gambiae PEST]	NULL	protein Jumonji [Source:Projected from Anopheles gambiae (AGAP005541) VB External Description;Acc:AGAP005541]	NULL	GO:0003677	DNA binding	Molecular Function
AALB009372	4806	-1.7741	1.53267e-16	3051	3249	2990	2100	1242	2000	chitin synthase [Culex quinquefasciatus]	NULL	NULL	NULL	GO:0016758	transferase activity, transferring hexosyl groups	Molecular Function
AALB007483	1455	-2.53121	1.68617e-16	206	186	216	95	42	75	AGAP004717-PC [Anopheles gambiae PEST]	NULL	NULL	NULL	GO:0071805|GO:0016020|GO:0005267	membrane|potassium ion transmembrane transport|potassium channel activity	Cellular Component|Molecular Function|Biological Process
AALB008092	3918	1.84776	1.69168e-16	239	280	174	2289	1322	1282	zinc finger CCCH domain-containing 13	NULL	NULL	NULL	GO:0046872	metal ion binding	Molecular Function
AALB010598	4335	-2.45522	1.69302e-16	6748	5204	7900	3260	2003	2089	AGAP011049-PA [Anopheles gambiae PEST]	NULL	NULL	NULL	NULL	NULL	NULL
AALB010637	1809	-3.7905	1.82343e-16	460	271	650	50	47	100	sodium-dependent nutrient amino acid transporter 5	Transporter [Source:UniProtKB/TrEMBL;Acc:A0A182FVQ2]	NULL	NULL	GO:0006836|GO:0005328|GO:0006812|GO:0016021	neurotransmitter transport|integral component of membrane|cation transport|neurotransmitter:sodium symporter activity	Cellular Component|Molecular Function|Biological Process|Biological Process
AALB007470	1656	-1.59007	1.83415e-16	3425	3276	2735	2713	1556	1915	endophilin-A isoform X4	NULL	NULL	NULL	GO:0005515|GO:0005737|GO:0006897	cytoplasm|endocytosis|protein binding	Cellular Component|Molecular Function|Biological Process
AALB005393	3582	-2.34848	1.84362e-16	809	737	974	332	249	392	AGAP007611-PA [Anopheles gambiae PEST]	NULL	NULL	NULL	GO:0005515	protein binding	Molecular Function
AALB010610	603	-2.22945	1.8825e-16	311	246	261	134	89	119	calbindin-32 isoform X2	NULL	NULL	NULL	GO:0005634|GO:0097467|GO:0061175|GO:0005509|GO:1903035|GO:0051480|GO:0005829	regulation of cytosolic calcium ion concentration|cytosol|negative regulation of response to wounding|nucleus|type II terminal bouton|type III terminal bouton|calcium ion binding	Cellular Component|Cellular Component|Cellular Component|Cellular Component|Molecular Function|Biological Process|Biological Process
AALB002872	2379	-1.79191	2.14477e-16	1290	1317	1340	924	530	808	membrane metallo-endopeptidase-like 1 isoform X2	NULL	neprilysin, neutral endopeptidase [Source:Projected from Anopheles gambiae (AGAP001791) VB Community Annotation;Acc:AGAP001791]	NULL	GO:0006508|GO:0004222	metalloendopeptidase activity|proteolysis	Molecular Function|Biological Process
AALB010253	1026	-2.7721	2.23653e-16	163	114	153	48	35	41	phosphatidylinositol 3-kinase 2 isoform X6 [Musca domestica]	NULL	NULL	NULL	GO:0016740	transferase activity	Molecular Function
AALB010182	207	1.74141	2.44398e-16	621	491	380	4564	2618	2649	conventional kinase C	NULL	NULL	NULL	GO:0005634|GO:0005524|GO:0008270|GO:0006351|GO:0032041|GO:0006355|GO:0009069|GO:0018105|GO:0035556|GO:0004697|GO:0070932	peptidyl-serine phosphorylation|histone H3 deacetylation|protein kinase C activity|serine family amino acid metabolic process|transcription, DNA-templated|nucleus|intracellular signal transduction|NAD-dependent histone deacetylase activity (H3-K14 specific)|ATP binding|zinc ion binding|regulation of transcription, DNA-templated	Cellular Component|Molecular Function|Molecular Function|Molecular Function|Molecular Function|Biological Process|Biological Process|Biological Process|Biological Process|Biological Process|Biological Process
AALB000847	1116	1.93442	2.51809e-16	115	121	110	1213	736	678	AAEL008833-PA [Aedes aegypti]	NULL	NULL	NULL	NULL	NULL	NULL
AALB000971	3597	1.92802	2.53199e-16	155	199	112	1552	965	928	smoothened [Drosophila melanogaster]	NULL	NULL	NULL	GO:0004888|GO:0005515|GO:0016020|GO:0007224	membrane|smoothened signaling pathway|transmembrane signaling receptor activity|protein binding	Cellular Component|Molecular Function|Molecular Function|Biological Process
AALB002640	2463	2.36808	2.72721e-16	109	217	87	1515	1304	1159	probable serine threonine- kinase cdc7 [Stomoxys calcitrans]	NULL	NULL	NULL	GO:0051015|GO:0007605	sensory perception of sound|actin filament binding	Molecular Function|Biological Process
AALB005320	702	-3.84798	2.79965e-16	165	162	362	55	17	31	LIM domain-containing A [Ceratitis capitata]	NULL	NULL	NULL	NULL	NULL	NULL
AALB004689	1911	2.39135	2.81391e-16	52	75	36	821	460	397	AGAP006661-PA [Anopheles gambiae PEST]	NULL	kinetochore protein NDC80 [Source:Projected from Anopheles gambiae (AGAP006661) VB External Description;Acc:AGAP006661]	NULL	GO:0000132|GO:0005856|GO:0031262|GO:0007052|GO:0000778|GO:0005200|GO:0051315	condensed nuclear chromosome kinetochore|Ndc80 complex|mitotic spindle organization|attachment of mitotic spindle microtubules to kinetochore|structural constituent of cytoskeleton|cytoskeleton|establishment of mitotic spindle orientation	Cellular Component|Cellular Component|Molecular Function|Biological Process|Biological Process|Biological Process|Cellular Component
AALB006231	12414	-2.31893	2.88702e-16	7313	7474	8750	3928	2432	3074	AGAP007562-PA [Anopheles gambiae PEST]	NULL	NULL	NULL	GO:0005515	protein binding	Molecular Function
AALB007306	1602	-3.80164	2.99244e-16	164	228	380	48	16	51	AGAP005038-PA [Anopheles gambiae PEST]	NULL	NULL	NULL	NULL	NULL	NULL
AALB001685	1929	-2.49248	3.00179e-16	364	260	307	112	75	136	neutral and basic amino acid transport rBAT-like	NULL	NULL	NULL	GO:0005975|GO:0003824	carbohydrate metabolic process|catalytic activity	Molecular Function|Biological Process
AALB004321	1560	-2.13014	3.011e-16	508	417	523	244	172	236	Rab3 [Drosophila melanogaster]	NULL	NULL	NULL	GO:0005525|GO:0007264	GTP binding|small GTPase mediated signal transduction	Molecular Function|Biological Process
AALB010641	2307	-2.22478	3.07304e-16	350	295	373	175	114	144	amino acid transporter Ag_AAT8 [Culex quinquefasciatus]	Transporter [Source:UniProtKB/TrEMBL;Acc:A0A182FVQ6]	Sodium-dependent nutrient amino acid transporter [Source:Projected from Anopheles gambiae (AGAP010865) VB External Description;Acc:AGAP010865]	NULL	GO:0006836|GO:0005328|GO:0006812|GO:0016021	neurotransmitter transport|integral component of membrane|cation transport|neurotransmitter:sodium symporter activity	Cellular Component|Molecular Function|Biological Process|Biological Process
AALB008661	8034	1.62942	3.24299e-16	688	835	577	6016	3507	3285	AGAP002692-PA [Anopheles gambiae PEST]	NULL	NULL	NULL	GO:0005515	protein binding	Molecular Function
AALB005050	639	-2.52999	3.24299e-16	1371	825	1574	501	370	438	AGAP006603-PA [Anopheles gambiae PEST]	NULL	NULL	NULL	NULL	NULL	NULL
AALB010048	2649	-1.69505	3.27764e-16	836	856	704	623	381	449	solute carrier family 12 member 4 isoform X1 [Papilio xuthus]	NULL	Electroneutral potassium-chloride cotransporter [Source:Projected from Anopheles gambiae (AGAP011498) VB External Description;Acc:AGAP011498]	NULL	GO:0015379|GO:0055085|GO:0006812|GO:0016021|GO:0006821	transmembrane transport|chloride transport|potassium:chloride symporter activity|integral component of membrane|cation transport	Cellular Component|Molecular Function|Biological Process|Biological Process|Biological Process
AALB009940	2583	-3.23722	3.32504e-16	1046	745	864	137	99	303	apyrase [Culex quinquefasciatus]	NULL	NULL	NULL	GO:0000166|GO:0016788|GO:0046872|GO:0009166|GO:0016021	metal ion binding|nucleotide catabolic process|hydrolase activity, acting on ester bonds|integral component of membrane|nucleotide binding	Cellular Component|Molecular Function|Molecular Function|Molecular Function|Biological Process
AALB002879	1392	-2.73836	3.37956e-16	573	454	308	119	74	186	synaptotagmin-4 [Stomoxys calcitrans]	NULL	Synaptotagmin [Source:Projected from Anopheles gambiae (AGAP001800) VB External Description;Acc:AGAP001800]	NULL	GO:0005515|GO:0016020	membrane|protein binding	Cellular Component|Molecular Function
AALB003201	2508	2.51509	3.45284e-16	186	220	76	2634	1509	1171	Cdc6 [Drosophila americana]	NULL	NULL	NULL	GO:0042073	intraciliary transport	Biological Process
AALB005605	531	3.32219	3.66754e-16	48	38	6	655	460	598	ENSANGG00000019205 [Anopheles gambiae]	NULL	NULL	NULL	GO:0006508|GO:0004252	proteolysis|serine-type endopeptidase activity	Molecular Function|Biological Process
AALB002233	2508	-2.1678	3.70621e-16	318	316	250	125	104	146	AGAP001858-PA [Anopheles gambiae PEST]	NULL	ATP-binding cassette transporter (ABC transporter) family G member [Source:Projected from Anopheles gambiae (AGAP001858) VB Community Annotation;Acc:AGAP001858]	NULL	GO:0016887|GO:0005524|GO:0016020	membrane|ATPase activity|ATP binding	Cellular Component|Molecular Function|Molecular Function
AALB003523	1089	-1.66607	3.75165e-16	2231	2008	2078	1533	1032	1344	phosphoserine aminotransferase	Phosphoserine aminotransferase [Source:UniProtKB/TrEMBL;Acc:A0A182FAJ4]	phosphoserine aminotransferase [Source:Projected from Anopheles gambiae (AGAP004598) VB External Description;Acc:AGAP004598]	NULL	GO:0004648|GO:0042816|GO:0006564|GO:0006544|GO:0006566	glycine metabolic process|O-phospho-L-serine:2-oxoglutarate aminotransferase activity|vitamin B6 metabolic process|L-serine biosynthetic process|threonine metabolic process	Molecular Function|Biological Process|Biological Process|Biological Process|Biological Process
AALB003205	1632	-2.1375	3.94197e-16	396	398	408	282	116	160	transcription factor Sox-12-like	NULL	NULL	NULL	NULL	NULL	NULL
AALB002455	1452	-4.47843	4.05109e-16	218	211	148	8	4	36	N-acetyltransferase 6 isoform X1 [Musca domestica]	NULL	NULL	NULL	GO:0042967|GO:0008080	N-acetyltransferase activity|acyl-carrier-protein biosynthetic process	Molecular Function|Biological Process
AALB009883	2085	-1.88434	4.1752e-16	1030	1002	779	516	385	557	AGAP010641-PA [Anopheles gambiae PEST]	NULL	NULL	NULL	GO:0003779	actin binding	Molecular Function
AALB003356	1512	2.41467	4.42329e-16	46	82	41	911	440	439	AGAP013324-PA [Anopheles gambiae PEST]	NULL	NULL	NULL	GO:0004930|GO:0007186|GO:0016021	G-protein coupled receptor activity|G-protein coupled receptor signaling pathway|integral component of membrane	Cellular Component|Molecular Function|Biological Process
AALB006120	3240	-1.95785	4.44885e-16	341	468	308	212	162	177	AGAP005536-PA [Anopheles gambiae PEST]	Phosphodiesterase [Source:UniProtKB/TrEMBL;Acc:A0A182FHX6]	NULL	NULL	GO:0007165|GO:0006144|GO:0004114	signal transduction|3',5'-cyclic-nucleotide phosphodiesterase activity|purine nucleobase metabolic process	Molecular Function|Biological Process|Biological Process
AALB014250	36	2.02438	4.51003e-16	100	123	118	1297	774	703	NULL	NULL	NULL	NULL	NULL	NULL	NULL
AALB015584	1518	-2.89674	4.68839e-16	115	125	168	43	31	35	cytochrome P450 93A3	NULL	cytochrome P450 (CYP027) [Source:VB External Description;Acc:AALB015584]	cytochrome_P450_(unknown_Ag_orthologue)__[edit]	GO:0005506|GO:0016705|GO:0055114|GO:0020037	iron ion binding|oxidation-reduction process|heme binding|oxidoreductase activity, acting on paired donors, with incorporation or reduction of molecular oxygen	Molecular Function|Molecular Function|Molecular Function|Biological Process
AALB008511	831	-1.81721	4.71965e-16	942	831	822	683	370	421	apolipo D [Culex quinquefasciatus]	NULL	NULL	NULL	GO:0031409|GO:0008289|GO:0006810|GO:0005215	transporter activity|transport|lipid binding|pigment binding	Molecular Function|Molecular Function|Molecular Function|Biological Process
AALB001681	1461	-2.94695	4.94329e-16	160	108	94	28	26	35	calmodulin-lysine N-methyltransferase [Ceratitis capitata]	NULL	NULL	NULL	GO:0044424	intracellular part	Cellular Component
AALB004144	3534	2.25312	5.03877e-16	83	105	68	1243	667	522	AGAP005939-PA [Anopheles gambiae PEST]	DNA repair protein REV1 [Source:UniProtKB/TrEMBL;Acc:A0A182FCB0]	DNA repair protein REV1 [Source:Projected from Anopheles gambiae (AGAP005939) VB External Description;Acc:AGAP005939]	NULL	GO:0016779|GO:0042276|GO:0003684	error-prone translesion synthesis|damaged DNA binding|nucleotidyltransferase activity	Molecular Function|Molecular Function|Biological Process
AALB005236	3657	1.63432	5.1307e-16	1014	1004	868	8553	4641	4715	transcription activator MSS11 [Musca domestica]	NULL	NULL	NULL	GO:0003676|GO:0046872	metal ion binding|nucleic acid binding	Molecular Function|Molecular Function
AALB004824	1305	-2.40933	5.73648e-16	862	1155	703	366	173	450	partial	NULL	leucine-rich immune protein (Coil-less) [Source:Projected from Anopheles gambiae (AGAP005693) VB Community Annotation;Acc:AGAP005693]	NULL	GO:0005515	protein binding	Molecular Function
AALB006648	6279	-2.28748	5.83159e-16	147	171	149	85	50	54	AGAP000153-PA [Anopheles gambiae PEST]	NULL	NULL	NULL	GO:0008360|GO:0035003|GO:0005509|GO:0016021|GO:0007156	homophilic cell adhesion via plasma membrane adhesion molecules|subapical complex|integral component of membrane|regulation of cell shape|calcium ion binding	Cellular Component|Cellular Component|Molecular Function|Biological Process|Biological Process
AALB010217	5610	-1.63178	6.18555e-16	2840	2936	1898	2118	1070	1659	AGAP010545-PA [Anopheles gambiae PEST]	NULL	NULL	NULL	GO:0006508|GO:0004252	proteolysis|serine-type endopeptidase activity	Molecular Function|Biological Process
AALB009145	2751	-2.16106	6.21034e-16	781	676	752	451	185	365	neutral alpha-glucosidase ab	NULL	NULL	NULL	GO:0005975|GO:0016021|GO:0004553|GO:0030246	carbohydrate metabolic process|carbohydrate binding|hydrolase activity, hydrolyzing O-glycosyl compounds|integral component of membrane	Cellular Component|Molecular Function|Molecular Function|Biological Process
AALB009917	2028	-2.87932	6.3434e-16	131	133	124	27	29	44	peptidylglycine alpha-amidating monooxygenase COOH-terminal interactor -1 [Culex quinquefasciatus]	NULL	Peptidylglycine alpha-amidating monooxygenase COOH-terminal interactor protein-1 [Source:Projected from Anopheles gambiae (AGAP011031) VB External Description;Acc:AGAP011031]	NULL	GO:0007165|GO:0055114|GO:0004497	oxidation-reduction process|signal transduction|monooxygenase activity	Molecular Function|Biological Process|Biological Process
AALB009733	5166	1.89685	6.4085e-16	989	1107	597	8897	5962	4487	acidic fibroblast growth factor intracellular-binding	NULL	NULL	NULL	GO:0006260|GO:0017134|GO:0003697	single-stranded DNA binding|DNA replication|fibroblast growth factor binding	Molecular Function|Molecular Function|Biological Process
AALB010489	3927	1.60916	6.54093e-16	714	825	519	5807	3274	3252	tudor domain-containing 3	NULL	NULL	NULL	GO:0005634|GO:0003723|GO:0005737|GO:0006397	cytoplasm|mRNA processing|nucleus|RNA binding	Cellular Component|Cellular Component|Molecular Function|Biological Process
AALB010847	1485	-1.94356	6.54093e-16	534	473	520	310	195	279	AGAP010823-PA [Anopheles gambiae PEST]	NULL	NULL	NULL	GO:0005515	protein binding	Molecular Function
AALB008850	1737	1.63702	6.55527e-16	644	593	444	5024	2560	2817	A-kinase anchor mitochondrial [Bactrocera dorsalis]	NULL	A-kinase anchor protein 1, mitochondrial [Source:Projected from Anopheles gambiae (AGAP002166) VB External Description;Acc:AGAP002166]	NULL	GO:0003723	RNA binding	Molecular Function
AALB007345	2718	-3.6862	6.66233e-16	238	576	138	51	24	62	AGAP005002-PA [Anopheles gambiae PEST]	NULL	NULL	NULL	GO:0004930|GO:0007186|GO:0016021	G-protein coupled receptor activity|G-protein coupled receptor signaling pathway|integral component of membrane	Cellular Component|Molecular Function|Biological Process
AALB006956	2127	-1.84713	6.73973e-16	1012	828	855	640	372	475	amyloid beta A4 precursor -binding family B member 2-like isoform X2	NULL	NULL	NULL	GO:0005515	protein binding	Molecular Function
AALB001419	936	-3.29581	6.75391e-16	96	85	76	20	9	22	inactive hydroxysteroid dehydrogenase 1	NULL	Steroid dehydrogenase [Source:Projected from Anopheles gambiae (AGAP007881) VB External Description;Acc:AGAP007881]	NULL	GO:0016491	oxidoreductase activity	Molecular Function
AALB004597	1869	-1.9407	6.89732e-16	492	496	380	260	159	271	glutamate-gated chloride channel subunit beta isoform X1	NULL	NULL	NULL	GO:0006811|GO:0016021|GO:0005230	extracellular ligand-gated ion channel activity|ion transport|integral component of membrane	Cellular Component|Molecular Function|Biological Process
AALB004195	2892	1.87235	7.16493e-16	279	269	154	2134	1438	1373	AGAP005115-PA [Anopheles gambiae PEST]	NULL	NULL	NULL	GO:0050794|GO:0048518|GO:0009987	positive regulation of biological process|cellular process|regulation of cellular process	Biological Process|Biological Process|Biological Process
AALB002542	2226	1.72672	7.17008e-16	454	606	380	4184	2762	2326	REST corepressor	NULL	NULL	NULL	GO:0003677	DNA binding	Molecular Function
AALB002126	2229	-2.26859	7.33588e-16	181	181	174	87	67	63	AGAP002200-PA [Anopheles gambiae PEST]	NULL	NULL	NULL	GO:0005515	protein binding	Molecular Function
AALB004807	732	-1.73038	7.38562e-16	1564	1597	1022	844	671	870	AGAP005400-PB [Anopheles gambiae PEST]	NULL	NULL	NULL	GO:0008270	zinc ion binding	Molecular Function
AALB015516	663	2.22235	7.43479e-16	97	111	112	1220	1018	679	chromatin accessibility complex 1	NULL	chromatin accessibility complex protein [Source:Projected from Anopheles gambiae (AGAP007481) VB External Description;Acc:AGAP007481]	NULL	GO:0003677|GO:0006338|GO:0046982|GO:0008623	protein heterodimerization activity|chromatin remodeling|CHRAC|DNA binding	Cellular Component|Molecular Function|Molecular Function|Biological Process
AALB006137	1506	-1.84936	7.59517e-16	574	558	541	352	249	306	slit homolog 1 [Ceratitis capitata]	NULL	slit protein [Source:Projected from Anopheles gambiae (AGAP006183) VB External Description;Acc:AGAP006183]	NULL	GO:0005515	protein binding	Molecular Function
AALB010639	1896	1.7248	7.77877e-16	369	423	240	2653	1927	1935	Sodium and chloride-dependent glycine transporter [Culex quinquefasciatus]	NULL	NULL	NULL	GO:0006836|GO:0005328|GO:0006812|GO:0016021	neurotransmitter transport|integral component of membrane|cation transport|neurotransmitter:sodium symporter activity	Cellular Component|Molecular Function|Biological Process|Biological Process
AALB014849	384	-1.89221	7.78037e-16	3807	3778	2879	2430	1058	2099	NULL	NULL	NULL	NULL	NULL	NULL	NULL
AALB006471	1575	-2.58491	7.89006e-16	294	216	164	75	48	92	AGAP000430-PA [Anopheles gambiae PEST]	NULL	NULL	NULL	GO:0005515	protein binding	Molecular Function
AALB005557	3969	2.0118	8.04458e-16	150	213	110	1834	940	980	tyrosine- kinase transmembrane receptor Ror2	NULL	NULL	NULL	GO:0005524|GO:0003777|GO:0004713|GO:0045298|GO:0006468|GO:0007018|GO:0008017|GO:0005874	microtubule motor activity|microtubule|microtubule-based movement|protein tyrosine kinase activity|microtubule binding|protein phosphorylation|tubulin complex|ATP binding	Molecular Function|Molecular Function|Molecular Function|Molecular Function|Biological Process|Biological Process|Cellular Component|Cellular Component
AALB004259	4656	1.7438	8.14998e-16	1282	1582	991	11649	6786	6844	AGAP005881-PA [Anopheles gambiae PEST]	NULL	sentrin-specific protease [Source:Projected from Anopheles gambiae (AGAP005881) VB External Description;Acc:AGAP005881]	NULL	GO:0006508|GO:0008234	cysteine-type peptidase activity|proteolysis	Molecular Function|Biological Process
AALB005614	1473	1.92792	8.24388e-16	616	672	313	5388	3447	2872	histone deacetylase	Histone deacetylase [Source:UniProtKB/TrEMBL;Acc:A0A182FGH3]	histone deacetylase 1/2 [Source:Projected from Anopheles gambiae (AGAP006511) VB External Description;Acc:AGAP006511]	NULL	GO:0004407|GO:0006807|GO:0000118|GO:0016575	nitrogen compound metabolic process|histone deacetylation|histone deacetylase activity|histone deacetylase complex	Molecular Function|Biological Process|Cellular Component|Biological Process
AALB007977	1533	-2.2583	8.28975e-16	1687	2158	1780	1224	357	835	AGAP008931-PA [Anopheles gambiae PEST]	NULL	inorganic phosphate cotransporter [Source:Projected from Anopheles gambiae (AGAP008931) VB External Description;Acc:AGAP008931]	NULL	GO:0055085|GO:0016021	transmembrane transport|integral component of membrane	Cellular Component|Biological Process
AALB010316	2766	-2.23499	8.3026e-16	1196	786	1149	457	389	455	iN family [Caenorhabditis elegans]	NULL	NULL	NULL	GO:0009792|GO:0045214|GO:0051371|GO:0007015|GO:0009069|GO:0004674|GO:0006468|GO:0006941|GO:0097493|GO:0051015|GO:0005865|GO:0030018|GO:0005524|GO:0031965|GO:0008307|GO:0005859|GO:0046872|GO:0016021|GO:0071688|GO:0031430	sarcomere organization|actin filament organization|metal ion binding|serine family amino acid metabolic process|striated muscle myosin thick filament assembly|embryo development ending in birth or egg hatching|protein phosphorylation|integral component of membrane|striated muscle contraction|actin filament binding|striated muscle thin filament|structural molecule activity conferring elasticity|pr…	Cellular Component|Cellular Component|Cellular Component|Cellular Component|Cellular Component|Cellular Component|Molecular Function|Molecular Function|Molecular Function|Molecular Function|Molecular Function|Molecular Function|Molecular Function|Biological Process|Biological Process|Biological Process|Biological Process|Biological Process|Biological Process|Biological Process
AALB010466	684	-2.44162	8.52685e-16	294	284	397	135	106	115	NULL	NULL	NULL	NULL	NULL	NULL	NULL
AALB003546	2994	-1.94564	8.74097e-16	364	458	326	265	127	197	patched domain-containing 3-like [Fopius arisanus]	NULL	NULL	NULL	GO:0016021	integral component of membrane	Cellular Component
AALB010581	6831	1.668	9.02144e-16	625	554	586	4910	3168	3063	AGAP011217-PA [Anopheles gambiae PEST]	NULL	NULL	NULL	GO:0003676|GO:0005634|GO:0008270|GO:0005515	nucleic acid binding|nucleus|protein binding|zinc ion binding	Cellular Component|Molecular Function|Molecular Function|Molecular Function
AALB001276	1521	-1.92521	9.346e-16	489	463	438	299	159	266	AGAP010261-PA [Anopheles gambiae PEST]	NULL	NULL	NULL	GO:0005515	protein binding	Molecular Function
AALB010654	501	-2.91171	1.04299e-15	290	222	330	69	49	102	hypothetical protein AND_010167	NULL	NULL	NULL	NULL	NULL	NULL
AALB000096	1617	-1.75894	1.20891e-15	524	648	421	342	257	301	facilitated trehalose transporter Tret1-like [Harpegnathos saltator]	NULL	Sugar transporter ERD6-like [Source:Projected from Anopheles gambiae (AGAP009745) VB External Description;Acc:AGAP009745]	NULL	GO:0022891|GO:0055085|GO:0016021	transmembrane transport|substrate-specific transmembrane transporter activity|integral component of membrane	Cellular Component|Molecular Function|Biological Process
AALB000494	2298	-2.36435	1.21477e-15	320	240	185	140	57	91	zinc finger castor homolog 1-like isoform X2	NULL	NULL	NULL	GO:0046872	metal ion binding	Molecular Function
AALB015835	579	-2.40472	1.31536e-15	198	173	156	103	38	60	microsomal glutathione s-transferase [Culex quinquefasciatus]	NULL	NULL	NULL	GO:0005811|GO:0006803|GO:0006749|GO:0016021|GO:0004364|GO:0005741	obsolete glutathione conjugation reaction|lipid particle|mitochondrial outer membrane|glutathione metabolic process|integral component of membrane|glutathione transferase activity	Cellular Component|Cellular Component|Cellular Component|Molecular Function|Biological Process|Biological Process
AALB003596	2106	1.97016	1.31653e-15	194	173	144	2055	1011	965	probable ATP-dependent RNA helicase DDX43	NULL	NULL	NULL	GO:0005524|GO:0003723	ATP binding|RNA binding	Molecular Function|Molecular Function
AALB000637	2865	1.9156	1.34417e-15	126	156	91	1371	658	762	1-acyl-sn-glycerol-3-phosphate acyltransferase alpha-like	NULL	NULL	NULL	GO:0003841|GO:0042967|GO:0046486|GO:0016021|GO:0008654	phospholipid biosynthetic process|1-acylglycerol-3-phosphate O-acyltransferase activity|glycerolipid metabolic process|acyl-carrier-protein biosynthetic process|integral component of membrane	Cellular Component|Molecular Function|Biological Process|Biological Process|Biological Process
AALB000482	4806	1.65231	1.35409e-15	391	468	274	3098	1880	1944	AGAP008858-PA [Anopheles gambiae PEST]	NULL	NULL	NULL	GO:0005515	protein binding	Molecular Function
AALB010245	2844	1.80801	1.38247e-15	454	487	345	4637	2338	2043	nuclear factor of activated T-cells 5 [Musca domestica]	NULL	NULL	NULL	GO:0005634	nucleus	Cellular Component
AALB001183	1713	-1.50328	1.4509e-15	2434	2666	2050	2121	1162	1678	AAEL004307-PB [Aedes aegypti]	NULL	N-myc downstream regulated [Source:Projected from Anopheles gambiae (AGAP008821) VB External Description;Acc:AGAP008821]	NULL	GO:0005737|GO:0007165	cytoplasm|signal transduction	Cellular Component|Biological Process
AALB001755	4767	-2.20378	1.45873e-15	871	1070	956	388	294	528	multidrug resistance-associated 1 isoform X1 [Athalia rosae]	NULL	ATP-binding cassette transporter (ABC transporter) family C member [Source:Projected from Anopheles gambiae (AGAP027980) VB Community Annotation;Acc:AGAP027980]	NULL	GO:0005524|GO:0042626|GO:0055085|GO:0016021	transmembrane transport|integral component of membrane|ATP binding|ATPase activity, coupled to transmembrane movement of substances	Cellular Component|Molecular Function|Molecular Function|Biological Process
AALB009256	2004	-2.9602	1.4638e-15	122	120	124	32	17	43	acyl- synthetase short-chain family member mitochondrial	NULL	propionyl-CoA synthetase [Source:Projected from Anopheles gambiae (AGAP001473) VB External Description;Acc:AGAP001473]	NULL	GO:0003824|GO:0008152	catalytic activity|metabolic process	Molecular Function|Biological Process
AALB009304	2424	-2.13202	1.61531e-15	285	268	273	131	109	125	A disintegrin and metallo ase with thrombospondin motifs 7-like	NULL	A disintegrin and metalloproteinase with thrombospondin motifs [Source:Projected from Anopheles gambiae (AGAP001113) VB External Description;Acc:AGAP001113]	NULL	GO:0008270|GO:0006508|GO:0004222|GO:0005578	metalloendopeptidase activity|proteinaceous extracellular matrix|proteolysis|zinc ion binding	Cellular Component|Molecular Function|Molecular Function|Biological Process
AALB010092	1467	-1.80859	1.70435e-15	3006	3774	3755	2488	1507	1986	muscle LIM Mlp84B [Bombus impatiens]	NULL	Muscle LIM protein at 84B [Source:Projected from Anopheles gambiae (AGAP012305) VB External Description;Acc:AGAP012305]	NULL	GO:0008270	zinc ion binding	Molecular Function
AALB007863	660	-2.81884	1.71246e-15	139	141	116	43	17	50	Short neuropeptide F	NULL	NULL	NULL	GO:0032095|GO:0007218|GO:0040014|GO:0005184|GO:0005576	regulation of multicellular organism growth|extracellular region|neuropeptide hormone activity|neuropeptide signaling pathway|regulation of response to food	Cellular Component|Molecular Function|Biological Process|Biological Process|Biological Process
AALB010273	1260	2.32827	1.73302e-15	84	91	40	934	652	484	AGAP010703-PA [Anopheles gambiae PEST]	NULL	sister chromatid cohesion protein DCC1 [Source:Projected from Anopheles gambiae (AGAP010703) VB External Description;Acc:AGAP010703]	NULL	GO:0031390|GO:0003689|GO:0034088|GO:0006275|GO:0042575|GO:0000775|GO:0000785|GO:0005654	nucleoplasm|maintenance of mitotic sister chromatid cohesion|DNA polymerase complex|chromatin|regulation of DNA replication|chromosome, centromeric region|Ctf18 RFC-like complex|DNA clamp loader activity	Cellular Component|Cellular Component|Cellular Component|Cellular Component|Molecular Function|Biological Process|Biological Process|Cellular Component
AALB000334	1056	-3.41342	1.86628e-15	126	101	117	24	7	33	phospholipase A1 member A [Bactrocera cucurbitae]	NULL	NULL	NULL	GO:0052689	carboxylic ester hydrolase activity	Molecular Function
AALB010464	903	-2.28876	1.99051e-15	888	735	1109	405	299	407	failed axon connections isoform X1	NULL	Failed axon connections protein [Source:Projected from Anopheles gambiae (AGAP011334) VB External Description;Acc:AGAP011334]	NULL	GO:0005737|GO:0007409|GO:0019233|GO:0005886	cytoplasm|axonogenesis|plasma membrane|sensory perception of pain	Cellular Component|Cellular Component|Biological Process|Biological Process
AALB005051	876	-1.87274	1.9948e-15	713	847	869	534	349	430	AGAP006602-PA [Anopheles gambiae PEST]	NULL	NULL	NULL	NULL	NULL	NULL
AALB006427	2049	-2.76149	2.05824e-15	129	117	67	39	21	29	head-specific guanylate cyclase	NULL	guanylate cyclase soluble subunit alpha [Source:Projected from Anopheles gambiae (AGAP000280) VB External Description;Acc:AGAP000280]	NULL	GO:0006182|GO:0046039|GO:0004383|GO:0006144|GO:0035556|GO:0020037	guanylate cyclase activity|heme binding|intracellular signal transduction|GTP metabolic process|purine nucleobase metabolic process|cGMP biosynthetic process	Molecular Function|Molecular Function|Biological Process|Biological Process|Biological Process|Biological Process
AALB007099	3276	2.35631	2.09519e-15	253	325	103	3201	1806	1674	DNA polymerase delta catalytic subunit	DNA polymerase [Source:UniProtKB/TrEMBL;Acc:A0A182FKP2]	NULL	NULL	GO:0000166|GO:0003677|GO:0008408|GO:0003887|GO:0006260|GO:0042575	DNA replication|DNA polymerase complex|3'-5' exonuclease activity|DNA-directed DNA polymerase activity|DNA binding|nucleotide binding	Molecular Function|Molecular Function|Molecular Function|Molecular Function|Biological Process|Cellular Component
AALB007440	1866	2.39684	2.11138e-15	113	179	62	1712	1043	825	Mini-chromosome maintenance complex-binding	NULL	Mini-chromosome maintenance complex-binding protein [Source:Projected from Anopheles gambiae (AGAP011536) VB External Description;Acc:AGAP011536]	NULL	GO:0042555	MCM complex	Cellular Component
AALB010723	3564	1.86493	2.12612e-15	212	232	235	2233	1395	1305	AAEL000345-PA [Aedes aegypti]	NULL	NULL	NULL	GO:0005515	protein binding	Molecular Function
AALB005992	435	-2.67438	2.3701e-15	266	378	344	95	62	143	AGAP005838-PA [Anopheles gambiae PEST]	NULL	NULL	NULL	NULL	NULL	NULL
AALB007302	2790	-1.86454	2.43232e-15	792	727	546	385	284	415	metabotropic glutamate receptor 2	NULL	NULL	NULL	GO:0004930|GO:0007186|GO:0016021	G-protein coupled receptor activity|G-protein coupled receptor signaling pathway|integral component of membrane	Cellular Component|Molecular Function|Biological Process
AALB004274	612	-3.38799	2.51662e-15	77	82	102	22	9	19	NULL	NULL	NULL	NULL	NULL	NULL	NULL
AALB005680	960	1.86554	2.65272e-15	360	312	261	3374	1857	1562	heterogeneous nuclear ribonucleo	NULL	squid [Source:Projected from Anopheles gambiae (AGAP000399) VB External Description;Acc:AGAP000399]	NULL	GO:0000166|GO:0003676	nucleic acid binding|nucleotide binding	Molecular Function|Molecular Function
AALB008860	1224	-1.81158	2.67678e-15	619	572	584	431	263	309	couch potato isoform X1	NULL	NULL	NULL	GO:0000166|GO:0003676	nucleic acid binding|nucleotide binding	Molecular Function|Molecular Function
AALB004967	921	-1.99251	2.73829e-15	4060	3073	4058	2073	1484	1992	cytochrome heme mitochondrial	NULL	Mitochondrial cytochrome c1 heme protein [Source:Projected from Anopheles gambiae (AGAP006936) VB External Description;Acc:AGAP006936]	NULL	GO:0006118|GO:0009055|GO:0020037	heme binding|electron carrier activity|obsolete electron transport	Molecular Function|Molecular Function|Biological Process
AALB007354	1089	-3.10813	2.856e-15	79	105	71	22	12	23	spondin-2 [Papilio machaon]	NULL	NULL	NULL	NULL	NULL	NULL
AALB007478	6285	-1.93142	2.91053e-15	6014	6278	5828	3581	2390	3317	sodium channel	NULL	voltage-gated sodium channel [Source:Projected from Anopheles gambiae (AGAP004707) VB Community Annotation;Acc:AGAP004707]	para_VGSC__[edit]	GO:0006814|GO:0055085|GO:0005509|GO:0001518|GO:0005248	transmembrane transport|voltage-gated sodium channel activity|voltage-gated sodium channel complex|sodium ion transport|calcium ion binding	Cellular Component|Molecular Function|Molecular Function|Biological Process|Biological Process
AALB007197	2091	-2.34939	3.00883e-15	686	562	783	310	167	323	xaa-Pro aminopeptidase 2 [Ceratitis capitata]	NULL	Xaa-Pro aminopeptidase [Source:Projected from Anopheles gambiae (AGAP004109) VB External Description;Acc:AGAP004109]	NULL	GO:0016787	hydrolase activity	Molecular Function
AALB005755	2007	-1.80969	3.06186e-15	1093	903	716	587	463	436	fem-1 homolog B isoform X1	NULL	Fem-1 homolog b [Source:Projected from Anopheles gambiae (AGAP007382) VB External Description;Acc:AGAP007382]	NULL	NULL	NULL	NULL
AALB000173	2316	1.66913	3.22284e-15	298	341	298	2551	1663	1656	dual specificity tyrosine-phosphorylation-regulated kinase 2-like	NULL	dual-specificity tyrosine-(Y)-phosphorylation regulated kinase [Source:Projected from Anopheles gambiae (AGAP008241) VB External Description;Acc:AGAP008241]	NULL	GO:0005524|GO:0009069|GO:0004674|GO:0006468	protein serine/threonine kinase activity|serine family amino acid metabolic process|protein phosphorylation|ATP binding	Molecular Function|Molecular Function|Biological Process|Biological Process
AALB001578	1443	1.91482	3.24934e-15	177	170	137	1737	1021	863	transcriptional repressor YY1-like isoform X1	NULL	NULL	NULL	GO:0003676|GO:0046872	metal ion binding|nucleic acid binding	Molecular Function|Molecular Function
AALB002063	1776	-1.85905	3.43123e-15	368	391	299	217	147	200	Vesicular acetylcholine transporter	NULL	vesicular acetylcholine transporter [Source:Projected from Anopheles gambiae (AGAP002369) VB External Description;Acc:AGAP002369]	NULL	GO:0015893|GO:0055085|GO:0016021|GO:0015238	transmembrane transport|drug transport|integral component of membrane|drug transmembrane transporter activity	Cellular Component|Molecular Function|Biological Process|Biological Process
AALB003915	3378	-1.75788	3.62806e-15	1032	975	671	582	400	537	bumetanide-sensitive sodium-(potassium)-chloride cotransporter isoform X1 [Musca domestica]	NULL	solute carrier family 12 (sodium/potassium/chloride transporter), member [Source:Projected from Anopheles gambiae (AGAP001557) VB External Description;Acc:AGAP001557]	NULL	GO:0015377|GO:0055085|GO:0006812|GO:0016021|GO:0006821	transmembrane transport|chloride transport|cation:chloride symporter activity|integral component of membrane|cation transport	Cellular Component|Molecular Function|Biological Process|Biological Process|Biological Process
AALB009273	1521	-2.28483	3.66569e-15	167	196	194	89	57	79	fatty acyl- reductase CG5065	Fatty acyl-CoA reductase [Source:UniProtKB/TrEMBL;Acc:A0A182FRU7]	fatty acyl-CoA reductase [Source:Projected from Anopheles gambiae (AGAP003611) VB External Description;Acc:AGAP003611]	NULL	GO:0080019	fatty-acyl-CoA reductase (alcohol-forming) activity	Molecular Function
AALB005780	1065	2.16968	3.70577e-15	1518	2268	980	18009	11065	11934	AGAP005972-PA [Anopheles gambiae PEST]	NULL	4-nitrophenylphosphatase [Source:Projected from Anopheles gambiae (AGAP005972) VB External Description;Acc:AGAP005972]	NULL	GO:0016791|GO:0005829|GO:0016311	phosphatase activity|cytosol|dephosphorylation	Cellular Component|Molecular Function|Biological Process
AALB000467	3936	-2.53042	3.74812e-15	154	124	126	57	29	52	SET and MYND domain-containing 4	NULL	NULL	NULL	GO:0005515	protein binding	Molecular Function
AALB004452	5562	1.72511	3.81384e-15	409	578	345	3877	2553	2125	rothmund-thomson syndrome DNA helicase recq4 [Culex quinquefasciatus]	NULL	ATP-dependent DNA helicase Q4 [Source:Projected from Anopheles gambiae (AGAP005917) VB External Description;Acc:AGAP005917]	NULL	GO:0003676|GO:0005524|GO:0008270	nucleic acid binding|ATP binding|zinc ion binding	Molecular Function|Molecular Function|Molecular Function
AALB003957	2121	-3.00988	3.89756e-15	282	189	270	55	36	89	AGAP011388-PA [Anopheles gambiae PEST]	NULL	solute carrier family 39 (zinc transporter), member [Source:Projected from Anopheles gambiae (AGAP011388) VB External Description;Acc:AGAP011388]	NULL	GO:0055085|GO:0016020|GO:0046873|GO:0030001	transmembrane transport|membrane|metal ion transport|metal ion transmembrane transporter activity	Cellular Component|Molecular Function|Biological Process|Biological Process
AALB001971	525	-2.62105	3.93657e-15	113	111	74	38	28	27	AAEL013776-PA [Aedes aegypti]	NULL	NULL	NULL	NULL	NULL	NULL
AALB009546	2382	-1.79523	4.00725e-15	4303	4241	3772	2797	1548	2639	AGAP003206-PB [Anopheles gambiae PEST]	NULL	NULL	NULL	GO:0055085|GO:0016021	transmembrane transport|integral component of membrane	Cellular Component|Biological Process
AALB005261	3336	-1.85273	4.07119e-15	543	462	492	313	241	255	AAEL004844-PA [Aedes aegypti]	NULL	FCH and double SH3 domains protein [Source:Projected from Anopheles gambiae (AGAP006774) VB External Description;Acc:AGAP006774]	NULL	GO:0005515	protein binding	Molecular Function
AALB002387	1287	-1.99542	4.07813e-15	724	593	509	374	184	344	AGAP002914-PA [Anopheles gambiae PEST]	NULL	galactokinase [Source:Projected from Anopheles gambiae (AGAP002914) VB External Description;Acc:AGAP002914]	NULL	GO:0005524|GO:0005737|GO:0006012|GO:0046835|GO:0004335	cytoplasm|carbohydrate phosphorylation|galactokinase activity|galactose metabolic process|ATP binding	Cellular Component|Molecular Function|Molecular Function|Biological Process|Biological Process
AALB008889	393	-2.06007	4.16838e-15	321	260	234	145	101	133	fasciclin-2-like isoform X1	NULL	NULL	NULL	GO:0008360|GO:0008045|GO:0008582|GO:0007156|GO:0042059|GO:0007413|GO:0007528|GO:0048786|GO:0045211|GO:0001746|GO:0048167|GO:0005829|GO:0035158|GO:0030424|GO:0016319|GO:1904800|GO:0008355|GO:0036062|GO:0048149|GO:0048803|GO:0097482|GO:0007614|GO:0005515|GO:0072499|GO:0072553|GO:0016021	terminal button organization|axonal fasciculation|Bolwig's organ morphogenesis|postsynaptic membrane|motor neuron axon guidance|muscle cell postsynaptic density|presynaptic active zone|olfactory learning|regulation of tube diameter, open tracheal system|regulation of synaptic plasticity|imaginal disc-derived male genitalia morphogenesis|behavioral response to ethanol|presynaptic periactive zone|h…	Cellular Component|Cellular Component|Cellular Component|Cellular Component|Cellular Component|Cellular Component|Cellular Component|Molecular Function|Biological Process|Biological Process|Biological Process|Biological Process|Biological Process|Biological Process|Biological Process|Biological Process|Biological Process|Biological Process|Biological Process|Biological Process|Biological Process|…
AALB009254	1347	-1.87665	4.24289e-15	414	439	292	217	168	209	innexin inx7	Innexin [Source:UniProtKB/TrEMBL;Acc:A0A182FRS8]	Innexin inx2 [Source:Projected from Anopheles gambiae (AGAP001477) VB External Description;Acc:AGAP001477]	NULL	GO:0005921	gap junction	Cellular Component
AALB002003	435	-2.11909	4.30573e-15	1613	1347	1867	779	545	874	NADH dehydrogenase [ubiquinone] 1 beta subcomplex subunit 9	NULL	NADH dehydrogenase (ubiquinone) 1 beta subcomplex [Source:Projected from Anopheles gambiae (AGAP009865) VB External Description;Acc:AGAP009865]	NULL	GO:0005747|GO:0006120	mitochondrial respiratory chain complex I|mitochondrial electron transport, NADH to ubiquinone	Cellular Component|Biological Process
AALB005558	5964	1.48067	4.35776e-15	855	1094	723	6468	3724	4409	AT-rich interactive domain-containing 2 isoform X1	NULL	AT-rich interactive domain-containing protein [Source:Projected from Anopheles gambiae (AGAP006990) VB External Description;Acc:AGAP006990]	NULL	GO:0003677|GO:0006355	DNA binding|regulation of transcription, DNA-templated	Molecular Function|Biological Process
AALB009699	891	2.58629	4.42504e-15	36	67	29	813	407	349	cell division control 2 cognate	NULL	cyclin-dependent kinase [Source:Projected from Anopheles gambiae (AGAP004579) VB Community Annotation;Acc:AGAP004579]	NULL	GO:0005524|GO:0004672|GO:0006468	protein kinase activity|protein phosphorylation|ATP binding	Molecular Function|Molecular Function|Biological Process
AALB001583	3963	1.95689	4.43685e-15	943	1140	481	8963	5441	4725	AGAP010005-PA [Anopheles gambiae PEST]	NULL	NULL	NULL	GO:0005634|GO:0003677|GO:0000786|GO:0006334	nucleosome|nucleosome assembly|nucleus|DNA binding	Cellular Component|Cellular Component|Molecular Function|Biological Process
AALB015711	1584	2.05352	4.51743e-15	93	112	53	873	613	563	AAEL001095-PA [Aedes aegypti]	NULL	NULL	NULL	GO:0005515	protein binding	Molecular Function
AALB000974	6186	1.49729	4.51743e-15	907	1071	630	6329	3898	4054	nuclear pore complex Nup205	NULL	nuclear pore complex protein Nup205 [Source:Projected from Anopheles gambiae (AGAP008090) VB External Description;Acc:AGAP008090]	NULL	GO:0005643	nuclear pore	Cellular Component
AALB006237	1521	-1.90076	4.54675e-15	606	726	504	425	194	351	AGAP007718-PA [Anopheles gambiae PEST]	NULL	NULL	NULL	GO:0016021	integral component of membrane	Cellular Component
AALB010366	2295	1.72765	4.70408e-15	399	341	276	2684	2053	1764	AGAP011758-PA [Anopheles gambiae PEST]	NULL	NULL	NULL	GO:0003676|GO:0005634|GO:0008270	nucleic acid binding|nucleus|zinc ion binding	Cellular Component|Molecular Function|Molecular Function
AALB004945	498	3.28428	4.74095e-15	38	104	17	1513	668	793	lethal(2)essential for life l2efl	NULL	NULL	NULL	NULL	NULL	NULL
AALB006048	1284	-2.36546	4.92746e-15	128	161	125	64	36	57	AGAP005408-PA [Anopheles gambiae PEST]	NULL	NULL	NULL	NULL	NULL	NULL
AALB007534	2061	2.55522	5.37451e-15	595	923	227	8911	5339	5062	G2 mitotic-specific cyclin-B3 [Culex quinquefasciatus]	NULL	cyclin B [Source:Projected from Anopheles gambiae (AGAP002478) VB External Description;Acc:AGAP002478]	NULL	GO:0005634|GO:0019901|GO:0010389|GO:0000079	protein kinase binding|regulation of cyclin-dependent protein serine/threonine kinase activity|regulation of G2/M transition of mitotic cell cycle|nucleus	Cellular Component|Molecular Function|Biological Process|Biological Process
AALB005427	2160	2.02307	5.68395e-15	79	116	82	861	702	601	WD repeat-containing 48 homolog	NULL	WD repeat-containing protein [Source:Projected from Anopheles gambiae (AGAP001361) VB External Description;Acc:AGAP001361]	NULL	GO:0005515	protein binding	Molecular Function
AALB007125	567	-2.18386	5.7513e-15	290	253	246	159	69	120	ras-like GTP-binding	NULL	Ras-related C3 botulinum toxin substrate 1 precursor [Source:Projected from Anopheles gambiae (AGAP003092) VB External Description;Acc:AGAP003092]	NULL	GO:0005525|GO:0007264	GTP binding|small GTPase mediated signal transduction	Molecular Function|Biological Process
AALB006725	4407	1.62567	5.79165e-15	778	984	616	7205	3770	3571	AGAP000323-PA [Anopheles gambiae PEST]	NULL	NULL	NULL	NULL	NULL	NULL
AALB001924	1812	2.02267	6.037e-15	101	131	62	1120	553	670	kinesin KIF14	Kinesin-like protein [Source:UniProtKB/TrEMBL;Acc:A0A182F625]	NULL	NULL	GO:0005524|GO:0003777|GO:0045298|GO:0007018|GO:0008017|GO:0005874	microtubule motor activity|microtubule|microtubule-based movement|microtubule binding|tubulin complex|ATP binding	Molecular Function|Molecular Function|Molecular Function|Biological Process|Cellular Component|Cellular Component
AALB005925	1698	-2.1724	6.19485e-15	295	254	243	126	82	134	AGAP005941-PA [Anopheles gambiae PEST]	NULL	NULL	NULL	GO:0005515	protein binding	Molecular Function
AALB006096	258	-2.25751	6.45084e-15	206	169	160	80	56	81	Guanine nucleotide-binding G(o) subunit alpha	NULL	NULL	NULL	GO:0007186|GO:0003924|GO:0019001|GO:0031683|GO:0004871	G-protein beta/gamma-subunit complex binding|signal transducer activity|G-protein coupled receptor signaling pathway|guanyl nucleotide binding|GTPase activity	Molecular Function|Molecular Function|Molecular Function|Molecular Function|Biological Process
AALB001586	2046	-2.61831	6.50687e-15	134	139	178	54	41	50	AGAP010003-PA [Anopheles gambiae PEST]	NULL	NULL	NULL	GO:0031012|GO:0004222	metalloendopeptidase activity|extracellular matrix	Cellular Component|Molecular Function
AALB004532	1545	-2.54594	6.72177e-15	1205	930	1274	734	202	315	AGAP013544-PA [Anopheles gambiae PEST]	NULL	NULL	NULL	GO:0042967|GO:0003857|GO:0006552|GO:0006574|GO:0055114|GO:0006550|GO:0006633|GO:0008080|GO:0006568|GO:0018874|GO:0006554	3-hydroxyacyl-CoA dehydrogenase activity|lysine catabolic process|oxidation-reduction process|N-acetyltransferase activity|valine catabolic process|benzoate metabolic process|fatty acid biosynthetic process|acyl-carrier-protein biosynthetic process|leucine catabolic process|tryptophan metabolic process|isoleucine catabolic process	Molecular Function|Molecular Function|Biological Process|Biological Process|Biological Process|Biological Process|Biological Process|Biological Process|Biological Process|Biological Process|Biological Process
AALB009814	6330	2.04794	6.94414e-15	181	265	117	2288	1151	1127	AGAP011454-PA [Anopheles gambiae PEST]	NULL	rotatin [Source:Projected from Anopheles gambiae (AGAP011454) VB External Description;Acc:AGAP011454]	NULL	GO:0005813|GO:0036064|GO:0044782|GO:0005488	ciliary basal body|binding|cilium organization|centrosome	Cellular Component|Cellular Component|Molecular Function|Biological Process
AALB005608	2628	-2.14037	7.31422e-15	319	238	280	160	90	128	collagen alpha-1(XVIII) chain	NULL	NULL	NULL	GO:0005198|GO:0007155|GO:0031012	cell adhesion|structural molecule activity|extracellular matrix	Cellular Component|Molecular Function|Biological Process
AALB008106	2310	-2.26372	7.98999e-15	303	288	173	127	63	118	AGAP002773-PA [Anopheles gambiae PEST]	NULL	NULL	NULL	GO:0007427|GO:0007390|GO:0007417|GO:0010906|GO:0006909|GO:0042440|GO:0007398|GO:0005488|GO:0007525|GO:0016204	phagocytosis|somatic muscle development|central nervous system development|regulation of glucose metabolic process|ectoderm development|germ-band shortening|pigment metabolic process|binding|epithelial cell migration, open tracheal system|determination of muscle attachment site	Molecular Function|Biological Process|Biological Process|Biological Process|Biological Process|Biological Process|Biological Process|Biological Process|Biological Process|Biological Process
AALB008153	4239	1.76417	8.02351e-15	205	287	210	2173	1291	1246	Bloom syndrome homolog	NULL	bloom syndrome protein [Source:Projected from Anopheles gambiae (AGAP002967) VB External Description;Acc:AGAP002967]	NULL	GO:0003676|GO:0005657|GO:0005524|GO:0006281|GO:0043140|GO:0006260|GO:0006310	DNA replication|nucleic acid binding|ATP-dependent 3'-5' DNA helicase activity|replication fork|DNA recombination|ATP binding|DNA repair	Molecular Function|Molecular Function|Molecular Function|Biological Process|Biological Process|Biological Process|Cellular Component
AALB006292	414	-2.65657	8.39327e-15	11511	6594	9575	2847	2569	3090	ATP synthase lipid-binding mitochondrial [Stomoxys calcitrans]	NULL	NULL	NULL	GO:0015078|GO:0015991|GO:0045263|GO:0015986	ATP synthesis coupled proton transport|ATP hydrolysis coupled proton transport|proton-transporting ATP synthase complex, coupling factor F(o)|hydrogen ion transmembrane transporter activity	Cellular Component|Molecular Function|Biological Process|Biological Process
AALB009724	1017	-2.47505	8.45617e-15	255	249	247	86	57	119	two pore potassium channel sup-9	NULL	potassium channel, subfamily K, member [Source:Projected from Anopheles gambiae (AGAP002466) VB External Description;Acc:AGAP002466]	NULL	GO:0071805|GO:0016020|GO:0005267	membrane|potassium ion transmembrane transport|potassium channel activity	Cellular Component|Molecular Function|Biological Process
AALB015856	1311	-2.40757	8.66531e-15	263	319	350	168	63	128	Juvenile hormone-inducible [Culex quinquefasciatus]	NULL	NULL	NULL	NULL	NULL	NULL
AALB002183	5850	-2.1909	8.91984e-15	1952	1707	2583	896	767	1027	AGAP001979-PA [Anopheles gambiae PEST]	NULL	NULL	NULL	GO:0005515|GO:0007165|GO:0016020|GO:0006508|GO:0004252|GO:0005044	scavenger receptor activity|membrane|signal transduction|protein binding|proteolysis|serine-type endopeptidase activity	Cellular Component|Molecular Function|Molecular Function|Molecular Function|Biological Process|Biological Process
AALB008424	978	-1.46158	9.09137e-15	1858	1815	1407	1450	945	1188	AGAP004273-PD [Anopheles gambiae PEST]	NULL	NULL	NULL	NULL	NULL	NULL
AALB001911	741	2.45402	9.12338e-15	37	68	39	798	423	349	centromere specific histone 3	NULL	NULL	NULL	GO:0003677|GO:0046982|GO:0000786	protein heterodimerization activity|nucleosome|DNA binding	Cellular Component|Molecular Function|Molecular Function
AALB014295	1719	-1.9838	9.39301e-15	494	452	360	238	139	263	AAEL009811-PA [Aedes aegypti]	NULL	NULL	NULL	GO:0005581	collagen trimer	Cellular Component
AALB006333	597	-2.60788	9.50178e-15	224	187	304	93	69	73	transforming growth factor beta-1-induced transcript 1 [Musca domestica]	NULL	NULL	NULL	GO:0008270	zinc ion binding	Molecular Function
AALB001637	894	1.95531	9.53851e-15	253	339	150	2609	1519	1437	CG5363 [Drosophila melanogaster]	NULL	cyclin-dependent kinase [Source:Projected from Anopheles gambiae (AGAP009459) VB Community Annotation;Acc:AGAP009459]	NULL	GO:0005524|GO:0004672|GO:0006468	protein kinase activity|protein phosphorylation|ATP binding	Molecular Function|Molecular Function|Biological Process
AALB001717	4395	-2.34636	9.66488e-15	442	474	641	335	133	173	annulin isoform X1	NULL	NULL	NULL	GO:0003810|GO:0018149	peptide cross-linking|protein-glutamine gamma-glutamyltransferase activity	Molecular Function|Biological Process
AALB000199	1584	-2.30676	1.04906e-14	175	166	138	67	44	76	iroquois-class homeodomain irx-5 isoform X1 [Bactrocera cucurbitae]	NULL	NULL	NULL	GO:0003677|GO:0006355	DNA binding|regulation of transcription, DNA-templated	Molecular Function|Biological Process
AALB007094	1047	-2.26491	1.06463e-14	219	276	283	146	69	111	A disintegrin and metallo ase with thrombospondin motifs 16	NULL	NULL	NULL	GO:0006508|GO:0004222	metalloendopeptidase activity|proteolysis	Molecular Function|Biological Process
AALB000495	720	-2.47878	1.06463e-14	154	113	97	53	34	40	transcription factor castor ( ming)	NULL	NULL	NULL	GO:0046872	metal ion binding	Molecular Function
AALB004952	1704	2.30263	1.07384e-14	121	130	62	1637	816	608	DNA primase large subunit	DNA primase large subunit [Source:UniProtKB/TrEMBL;Acc:A0A182FEL1]	DNA primase large subunit [Source:Projected from Anopheles gambiae (AGAP006387) VB External Description;Acc:AGAP006387]	NULL	GO:0003896|GO:0005657|GO:0006351|GO:0005730|GO:0006269	DNA replication, synthesis of RNA primer|transcription, DNA-templated|nucleolus|replication fork|DNA primase activity	Molecular Function|Biological Process|Cellular Component|Cellular Component|Biological Process
AALB009758	1659	2.72257	1.08332e-14	427	452	108	5932	3113	3348	AAEL012290-PA [Aedes aegypti]	NULL	NULL	NULL	GO:0005515	protein binding	Molecular Function
AALB003514	6468	1.54596	1.10567e-14	1007	1306	1006	7813	5079	6032	AGAP002649-PA [Anopheles gambiae PEST]	NULL	NULL	NULL	NULL	NULL	NULL
AALB010205	1620	-3.20668	1.17676e-14	72	85	58	19	10	16	AAEL004806-PA [Aedes aegypti]	NULL	NULL	NULL	GO:0003676|GO:0046872	metal ion binding|nucleic acid binding	Molecular Function|Molecular Function
AALB000678	1224	1.8682	1.20861e-14	113	99	78	943	545	598	phosphatase methylesterase 1	Protein phosphatase methylesterase 1 [Source:UniProtKB/TrEMBL;Acc:A0A182F2J6]	protein phosphatase methylesterase [Source:Projected from Anopheles gambiae (AGAP008336) VB External Description;Acc:AGAP008336]	NULL	GO:0006482|GO:0052689	protein demethylation|carboxylic ester hydrolase activity	Molecular Function|Biological Process
AALB006076	405	-3.83559	1.23551e-14	90	126	210	13	18	27	cuticular RR-1 family	NULL	cuticular protein RR-1 family [Source:Projected from Anopheles gambiae (AGAP005456) VB Community Annotation;Acc:AGAP005456]	NULL	GO:0042302	structural constituent of cuticle	Molecular Function
AALB000605	2601	1.92836	1.25552e-14	237	251	125	2152	1262	1120	AGAP008469-PA [Anopheles gambiae PEST]	NULL	cuticular protein CPLCG family [Source:Projected from Anopheles gambiae (AGAP008469) VB Community Annotation;Acc:AGAP008469]	NULL	GO:0005488	binding	Molecular Function
AALB004094	3297	2.08819	1.26311e-14	88	100	76	1095	644	492	AAEL007726-PA [Aedes aegypti]	NULL	NULL	NULL	NULL	NULL	NULL
AALB015731	651	-3.02193	1.27972e-14	156	112	221	59	34	31	glutathione-S-transferase E2 [Anopheles funestus]	NULL	glutathione S-transferase (GSTe2) [Source:VB Community Annotation;Acc:AALB015731]	NULL	GO:0005515	protein binding	Molecular Function
AALB003030	2835	2.46241	1.30121e-14	563	847	209	7563	4450	4770	RNA-binding 48	NULL	NULL	NULL	GO:0000166	nucleotide binding	Molecular Function
AALB009408	765	-2.39011	1.33159e-14	437	387	605	184	153	202	kDa salivary peptide [Culex quinquefasciatus]	NULL	NULL	NULL	NULL	NULL	NULL
AALB003890	1884	1.77173	1.35578e-14	987	1119	534	8441	4631	4463	transcription factor Dp [Bactrocera dorsalis]	NULL	transcription factor Dp, invertebrate [Source:Projected from Anopheles gambiae (AGAP012461) VB External Description;Acc:AGAP012461]	NULL	GO:0005667|GO:0003700|GO:0006355|GO:0045449|GO:0007049	transcription factor activity, sequence-specific DNA binding|cell cycle|transcription factor complex|regulation of transcription, DNA-templated	Cellular Component|Molecular Function|Biological Process|Biological Process|Biological Process
AALB004993	381	2.22304	1.42566e-14	85	99	49	910	696	473	DNA polymerase epsilon subunit 3	NULL	DNA polymerase epsilon subunit [Source:Projected from Anopheles gambiae (AGAP012825) VB External Description;Acc:AGAP012825]	NULL	GO:0046982	protein heterodimerization activity	Molecular Function
AALB001792	1749	-2.27507	1.49338e-14	164	141	140	75	44	62	AGAP008863-PA [Anopheles gambiae PEST]	NULL	NULL	NULL	GO:0016740	transferase activity	Molecular Function
AALB009547	2055	-2.28635	1.54769e-14	443	314	316	172	82	180	AGAP009531-PA [Anopheles gambiae PEST]	NULL	NULL	NULL	GO:0005887|GO:0015179|GO:1902475|GO:0015297|GO:0015807	L-amino acid transport|L-amino acid transmembrane transporter activity|L-alpha-amino acid transmembrane transport|antiporter activity|integral component of plasma membrane	Cellular Component|Molecular Function|Molecular Function|Biological Process|Biological Process
AALB002589	1875	-2.59094	1.58318e-14	391	772	787	243	144	257	glutaminase [Culex quinquefasciatus]	NULL	NULL	NULL	GO:0004359|GO:0005515|GO:0006541	glutamine metabolic process|glutaminase activity|protein binding	Molecular Function|Molecular Function|Biological Process
AALB003338	1452	-2.06853	1.59248e-14	5738	3869	5235	2636	1837	2512	dihydrolipoyllysine-residue succinyltransferase component of 2-oxoglutarate dehydrogenase mitochondrial	NULL	2-oxoglutarate dehydrogenase E2 component (dihydrolipoamide succinyltransferas [Source:Projected from Anopheles gambiae (AGAP004055) VB External Description;Acc:AGAP004055]	NULL	GO:0004149|GO:0042967|GO:0045252|GO:0006099|GO:0006554	lysine catabolic process|tricarboxylic acid cycle|oxoglutarate dehydrogenase complex|acyl-carrier-protein biosynthetic process|dihydrolipoyllysine-residue succinyltransferase activity	Cellular Component|Molecular Function|Biological Process|Biological Process|Biological Process
AALB006851	2832	-2.64057	1.65534e-14	189	142	173	50	37	70	glutamate receptor kainate 2	NULL	ionotropic receptor GLURIIa [Source:Projected from Anopheles gambiae (AGAP000803) VB Community Annotation;Acc:AGAP000803]	NULL	GO:0006811|GO:0007165|GO:0016020|GO:0007268|GO:0004970|GO:0005234	membrane|signal transduction|chemical synaptic transmission|ionotropic glutamate receptor activity|extracellular-glutamate-gated ion channel activity|ion transport	Cellular Component|Molecular Function|Molecular Function|Biological Process|Biological Process|Biological Process
AALB014692	99	-2.76126	1.66237e-14	91	99	83	26	24	27	AGAP010436-PA [Anopheles gambiae PEST]	NULL	NULL	NULL	GO:0000166|GO:0016849|GO:0016021|GO:0005622|GO:0009190|GO:0035556	phosphorus-oxygen lyase activity|cyclic nucleotide biosynthetic process|intracellular signal transduction|intracellular|integral component of membrane|nucleotide binding	Cellular Component|Cellular Component|Molecular Function|Molecular Function|Biological Process|Biological Process
AALB009267	2778	-2.1618	1.69824e-14	271	248	217	120	73	127	AGAP003604-PA [Anopheles gambiae PEST]	NULL	NULL	NULL	GO:0005515	protein binding	Molecular Function
AALB006546	4677	-1.80314	1.71826e-14	627	686	602	387	345	322	integrin alpha-PS2 isoform X1 [Musca domestica]	NULL	NULL	NULL	GO:0007155|GO:0008305	cell adhesion|integrin complex	Cellular Component|Biological Process
AALB002636	5745	1.60602	1.76469e-14	1040	1048	912	7742	5588	4540	AGAP003632-PA [Anopheles gambiae PEST]	NULL	NULL	NULL	GO:0032040|GO:0006364	rRNA processing|small-subunit processome	Cellular Component|Biological Process
AALB005368	3546	2.32472	1.83579e-14	1822	2506	1043	24426	13347	14166	Smaug isoform X1 [Stomoxys calcitrans]	NULL	NULL	NULL	GO:0003723|GO:0005515|GO:0006355	protein binding|RNA binding|regulation of transcription, DNA-templated	Molecular Function|Molecular Function|Biological Process
AALB000189	2853	-1.89902	1.83841e-14	432	497	462	260	185	280	apoptosis-resistant E3 ubiquitin ligase 1 isoform X2	NULL	NULL	NULL	GO:0004842|GO:0016567	protein ubiquitination|ubiquitin-protein transferase activity	Molecular Function|Biological Process
AALB014184	294	-1.98768	1.98436e-14	296	301	292	184	100	160	NULL	NULL	NULL	NULL	NULL	NULL	NULL
AALB003438	3906	1.436	2.06807e-14	1076	1022	758	6467	4285	4282	SWI SNF complex subunit SMARCC2 isoform X1	NULL	SWI/SNF related, matrix associated, actin dependent regulator of chromatin, subfamily c [Source:Projected from Anopheles gambiae (AGAP003118) VB External Description;Acc:AGAP003118]	NULL	GO:0003677|GO:0005515	protein binding|DNA binding	Molecular Function|Molecular Function
AALB010705	426	-3.12229	2.07055e-14	89	103	86	22	10	30	NULL	NULL	NULL	NULL	NULL	NULL	NULL
AALB008613	1689	-1.93255	2.07991e-14	394	366	284	212	117	204	probable RNA-binding orb2 isoform X2	NULL	NULL	NULL	GO:0000166|GO:0003676	nucleic acid binding|nucleotide binding	Molecular Function|Molecular Function
AALB014153	258	-1.74505	2.07991e-14	4888	3908	2897	2445	1842	2366	guanine nucleotide-binding subunit gamma-e	Guanine nucleotide-binding protein subunit gamma [Source:UniProtKB/TrEMBL;Acc:A0A182FWW8]	guanine nucleotide-binding protein G(I)/G(S)/G(O) subunit gamma-13 [Source:Projected from Anopheles gambiae (AGAP009953) VB External Description;Acc:AGAP009953]	NULL	GO:0005834|GO:0007186|GO:0004871	signal transducer activity|G-protein coupled receptor signaling pathway|heterotrimeric G-protein complex	Cellular Component|Molecular Function|Biological Process
AALB009140	1869	2.0069	2.11253e-14	129	181	83	1451	885	726	probable ATP-dependent RNA helicase DDX11	NULL	chromosome transmission fidelity protein [Source:Projected from Anopheles gambiae (AGAP001537) VB External Description;Acc:AGAP001537]	NULL	GO:0005657|GO:0003677|GO:0005524|GO:0004003|GO:0006139	ATP-dependent DNA helicase activity|replication fork|nucleobase-containing compound metabolic process|ATP binding|DNA binding	Molecular Function|Molecular Function|Molecular Function|Biological Process|Cellular Component
AALB007490	1755	-2.42363	2.17603e-14	353	296	284	112	67	158	AGAP004726-PA [Anopheles gambiae PEST]	NULL	Uncharacterized protein CG3556 [Source:Projected from Anopheles gambiae (AGAP004726) VB External Description;Acc:AGAP004726]	NULL	GO:0031419|GO:0015889	cobalamin transport|cobalamin binding	Molecular Function|Biological Process
AALB004355	1614	1.80801	2.30122e-14	119	106	108	951	651	688	AGAP005225-PA [Anopheles gambiae PEST]	NULL	NULL	NULL	GO:0008270|GO:0005515	protein binding|zinc ion binding	Molecular Function|Molecular Function
AALB004831	4380	-2.39044	2.31548e-14	309	302	263	137	52	142	organic anion transporter [Culex quinquefasciatus]	NULL	NULL	NULL	GO:0005515|GO:0016020|GO:0006810|GO:0005215	transporter activity|membrane|transport|protein binding	Cellular Component|Molecular Function|Molecular Function|Biological Process
AALB008653	2121	-3.07276	2.33931e-14	202	143	136	27	23	58	cystinosin [Culex quinquefasciatus]	NULL	NULL	NULL	GO:0016021|GO:0015184|GO:0015811|GO:0005765	lysosomal membrane|L-cystine transmembrane transporter activity|L-cystine transport|integral component of membrane	Cellular Component|Cellular Component|Molecular Function|Biological Process
AALB009293	459	-3.2597	2.36824e-14	196	235	432	53	51	75	AGAP002085-PA [Anopheles gambiae PEST]	NULL	NULL	NULL	GO:0005615|GO:0005829	cytosol|extracellular space	Cellular Component|Cellular Component
AALB001923	489	-2.03037	2.36905e-14	729	727	898	605	278	307	AGAP008036-PA [Anopheles gambiae PEST]	NULL	NULL	NULL	NULL	NULL	NULL
AALB010204	5544	-1.70389	2.39265e-14	4936	3975	3772	2989	1995	2613	kinesin unc-104 isoform X1 [Ceratitis capitata]	NULL	kinesin-like protein unc-104 [Source:Projected from Anopheles gambiae (AGAP010519) VB External Description;Acc:AGAP010519]	NULL	GO:0005524|GO:0003777|GO:0045298|GO:0007018|GO:0008017|GO:0005874	microtubule motor activity|microtubule|microtubule-based movement|microtubule binding|tubulin complex|ATP binding	Molecular Function|Molecular Function|Molecular Function|Biological Process|Cellular Component|Cellular Component
AALB008425	489	-1.85004	2.5061e-14	329	465	289	228	152	198	synapse-associated [Culex quinquefasciatus]	NULL	NULL	NULL	NULL	NULL	NULL
AALB000655	4233	1.87394	2.56914e-14	1147	1360	627	10227	6426	5439	big zinc finger	NULL	NULL	NULL	GO:0003676|GO:0046872	metal ion binding|nucleic acid binding	Molecular Function|Molecular Function
AALB010428	2475	1.72068	2.60118e-14	259	404	283	2687	1711	1709	Pre-mRNA-splicing regulator female-lethal(2)D	NULL	NULL	NULL	GO:0000375|GO:0007539|GO:0005634|GO:0005515|GO:0000381|GO:0019099|GO:0046331|GO:0048749	lateral inhibition|RNA splicing, via transesterification reactions|nucleus|primary sex determination, soma|compound eye development|protein binding|regulation of alternative mRNA splicing, via spliceosome|female germ-line sex determination	Cellular Component|Molecular Function|Biological Process|Biological Process|Biological Process|Biological Process|Biological Process|Biological Process
AALB008953	1191	-1.58977	2.62493e-14	2905	2139	2172	1816	1373	1470	AGAP002728-PB [Anopheles gambiae PEST]	Isocitrate dehydrogenase [NAD] subunit, mitochondrial [Source:UniProtKB/TrEMBL;Acc:A0A182FQY2]	[Source:Projected from Anopheles gambiae (AGAP002728) VB External Description;Acc:AGAP002728]	NULL	GO:0000287|GO:0004449|GO:0051287|GO:0006099	magnesium ion binding|tricarboxylic acid cycle|isocitrate dehydrogenase (NAD+) activity|NAD binding	Molecular Function|Molecular Function|Molecular Function|Biological Process
AALB010203	3141	1.73749	2.84539e-14	281	272	187	1974	1508	1261	SON-like isoform X1	NULL	NULL	NULL	GO:0003723|GO:0043484|GO:0051726	regulation of RNA splicing|regulation of cell cycle|RNA binding	Molecular Function|Biological Process|Biological Process
AALB008861	1044	-1.85437	2.8763e-14	300	284	262	188	119	152	AGAP013145-PA [Anopheles gambiae PEST]	NULL	NULL	NULL	GO:0097159|GO:1901363	organic cyclic compound binding|heterocyclic compound binding	Molecular Function|Molecular Function
AALB007850	1332	-2.51992	2.88984e-14	365	369	377	136	64	182	AGAP010205-PA [Anopheles gambiae PEST]	NULL	NULL	NULL	GO:0006811|GO:0016021|GO:0005230	extracellular ligand-gated ion channel activity|ion transport|integral component of membrane	Cellular Component|Molecular Function|Biological Process
AALB000093	1125	1.99737	2.94111e-14	162	178	107	1824	941	782	AAEL002494-PA [Aedes aegypti]	NULL	NULL	NULL	NULL	NULL	NULL
AALB004960	2628	1.97848	2.97382e-14	99	103	74	977	649	503	DNA repair and recombination RAD54B	NULL	DNA repair and recombination protein RAD54B [Source:Projected from Anopheles gambiae (AGAP006945) VB External Description;Acc:AGAP006945]	NULL	GO:0005524	ATP binding	Molecular Function
AALB004528	1341	-2.0379	3.00247e-14	795	544	794	423	277	338	hypothetical protein AND_005079	NULL	NULL	NULL	NULL	NULL	NULL
AALB004329	1176	-1.75333	3.01902e-14	1486	1479	1768	1261	780	784	SRPN10 [Anopheles gambiae]	NULL	serine protease inhibitor (serpin) [Source:Projected from Anopheles gambiae (AGAP005246) VB Community Annotation;Acc:AGAP005246]	NULL	GO:0005615	extracellular space	Cellular Component
AALB002049	3330	1.76624	3.03975e-14	151	203	138	1562	857	892	AGAP003961-PA [Anopheles gambiae PEST]	NULL	NULL	NULL	GO:0003676|GO:0005634|GO:0008270	nucleic acid binding|nucleus|zinc ion binding	Cellular Component|Molecular Function|Molecular Function
AALB002009	2217	-1.8684	3.0859e-14	839	667	678	483	256	445	AGAP008614-PA [Anopheles gambiae PEST]	NULL	NULL	NULL	GO:0000042|GO:0048047|GO:0046331|GO:0008049|GO:0005622	lateral inhibition|male courtship behavior|mating behavior, sex discrimination|protein targeting to Golgi|intracellular	Cellular Component|Biological Process|Biological Process|Biological Process|Biological Process
AALB000032	1524	-2.44582	3.24564e-14	343	402	296	168	53	160	croquemort [Culex quinquefasciatus]	NULL	Class B Scavenger Receptor (CD36 domain). [Source:Projected from Anopheles gambiae (AGAP008179) VB Community Annotation;Acc:AGAP008179]	NULL	GO:0016021	integral component of membrane	Cellular Component
AALB015697	669	-3.68812	3.46065e-14	69	64	92	21	6	9	AGAP003257-PA [Anopheles gambiae PEST]	NULL	glutathione S-transferase (GSTu2) [Source:VB Community Annotation;Acc:AALB015697]	NULL	GO:0005515	protein binding	Molecular Function
AALB003465	669	2.20645	3.49357e-14	48	55	32	457	391	336	DNA polymerase alpha subunit B- partial	NULL	NULL	NULL	GO:0003677|GO:0006270|GO:0003887|GO:0005658|GO:0046982|GO:0071897|GO:0042575	alpha DNA polymerase:primase complex|DNA replication initiation|protein heterodimerization activity|DNA polymerase complex|DNA biosynthetic process|DNA-directed DNA polymerase activity|DNA binding	Cellular Component|Molecular Function|Molecular Function|Molecular Function|Biological Process|Biological Process|Cellular Component
AALB008032	1587	1.8091	3.60059e-14	131	198	113	1392	841	791	UBX domain-containing partial	NULL	NULL	NULL	NULL	NULL	NULL
AALB002717	2547	1.51533	3.66092e-14	593	707	407	3995	2347	3097	diphthine--ammonia ligase [Ceratitis capitata]	NULL	NULL	NULL	NULL	NULL	NULL
AALB001437	5325	-2.08189	3.85045e-14	2640	1902	2539	1123	1222	874	collagen alpha-1(IV) chain	NULL	collagen, type IV, alpha [Source:Projected from Anopheles gambiae (AGAP009200) VB External Description;Acc:AGAP009200]	NULL	GO:0005581|GO:0005201|GO:0005578	extracellular matrix structural constituent|collagen trimer|proteinaceous extracellular matrix	Cellular Component|Molecular Function|Cellular Component
AALB007949	2958	-1.53263	3.89903e-14	1594	1419	1401	1211	802	983	AGAP010067-PA [Anopheles gambiae PEST]	NULL	NULL	NULL	GO:0006813|GO:0005249|GO:0005737|GO:0008076	cytoplasm|voltage-gated potassium channel complex|voltage-gated potassium channel activity|potassium ion transport	Cellular Component|Molecular Function|Biological Process|Cellular Component
AALB006616	216	-3.53751	3.89903e-14	104	64	95	29	8	10	fatty acid hydroxylase domain-containing 2 [Meleagris gallopavo]	NULL	NULL	NULL	GO:0005506|GO:0016491|GO:0016021|GO:0055114|GO:0006633	iron ion binding|oxidation-reduction process|oxidoreductase activity|fatty acid biosynthetic process|integral component of membrane	Cellular Component|Molecular Function|Molecular Function|Biological Process|Biological Process
AALB010360	222	-3.32444	3.92723e-14	91	66	70	21	7	17	NULL	NULL	NULL	NULL	NULL	NULL	NULL
AALB006540	2706	-1.94722	3.95958e-14	844	667	806	416	313	445	AGAP000385-PA [Anopheles gambiae PEST]	NULL	NULL	NULL	NULL	NULL	NULL
AALB005830	2694	-2.20485	3.98754e-14	494	513	704	259	222	250	AAEL002049- partial [Aedes aegypti]	NULL	cycle [Source:Projected from Anopheles gambiae (AGAP005655) VB Community Annotation;Acc:AGAP005655]	NULL	GO:0005634|GO:0005667|GO:0003700|GO:0005737|GO:0006355|GO:0046983|GO:0045449	cytoplasm|transcription factor activity, sequence-specific DNA binding|transcription factor complex|nucleus|protein dimerization activity|regulation of transcription, DNA-templated	Cellular Component|Cellular Component|Cellular Component|Molecular Function|Molecular Function|Biological Process|Biological Process
AALB001292	1482	-2.4224	4.11042e-14	1074	1107	1740	597	295	604	serpin 6 plasmodium-related inhibitory serine protease partial [Anopheles gambiae]	NULL	serine protease inhibitor (serpin) [Source:Projected from Anopheles gambiae (AGAP009212) VB Community Annotation;Acc:AGAP009212]	NULL	GO:0005615	extracellular space	Cellular Component
AALB010667	1398	-2.01155	4.1929e-14	5525	4456	4837	2511	1706	2946	probable citrate synthase mitochondrial	Citrate synthase [Source:UniProtKB/TrEMBL;Acc:A0A182FVT2]	citrate synthase [Source:Projected from Anopheles gambiae (AGAP012048) VB External Description;Acc:AGAP012048]	NULL	GO:0004108|GO:0046487|GO:0006101|GO:0006099	citrate metabolic process|tricarboxylic acid cycle|glyoxylate metabolic process|citrate (Si)-synthase activity	Molecular Function|Biological Process|Biological Process|Biological Process
AALB001587	2013	-2.70694	4.21082e-14	234	191	297	89	42	93	AGAP010003-PA [Anopheles gambiae PEST]	NULL	NULL	NULL	GO:0031012|GO:0004222	metalloendopeptidase activity|extracellular matrix	Cellular Component|Molecular Function
AALB001925	1461	1.48508	4.22715e-14	747	841	512	5396	2962	3174	catsup [Drosophila melanogaster]	NULL	solute carrier family 39 (zinc transporter), member [Source:Projected from Anopheles gambiae (AGAP008034) VB External Description;Acc:AGAP008034]	NULL	GO:0016021|GO:0005385|GO:0006882|GO:0071577	zinc II ion transmembrane transport|zinc ion transmembrane transporter activity|cellular zinc ion homeostasis|integral component of membrane	Cellular Component|Molecular Function|Biological Process|Biological Process
AALB015687	372	2.36417	4.57423e-14	1612	1737	1133	18558	16508	8856	histone H2A [Drosophila melanogaster]	Histone H2A [Source:UniProtKB/TrEMBL;Acc:A0A182G0A8]	histone H2A [Source:Projected from Anopheles gambiae (AGAP003911) VB External Description;Acc:AGAP003911]	NULL	GO:0005634|GO:0003677|GO:0046982|GO:0000786	protein heterodimerization activity|nucleosome|nucleus|DNA binding	Cellular Component|Cellular Component|Molecular Function|Molecular Function
AALB000885	708	2.757	4.86883e-14	15	23	23	383	260	178	probable DNA replication complex GINS PSF2	NULL	DNA replication complex GINS protein pSF2 [Source:Projected from Anopheles gambiae (AGAP010018) VB External Description;Acc:AGAP010018]	NULL	GO:0005634|GO:0006260	DNA replication|nucleus	Cellular Component|Biological Process
AALB000483	3897	-2.04399	5.05111e-14	765	891	582	307	264	447	AGAP008193-PA [Anopheles gambiae PEST]	NULL	nidogen (entactin) [Source:Projected from Anopheles gambiae (AGAP008193) VB External Description;Acc:AGAP008193]	NULL	GO:0007160|GO:0005515|GO:0005509	cell-matrix adhesion|protein binding|calcium ion binding	Molecular Function|Molecular Function|Biological Process
AALB004018	954	-2.83569	5.10193e-14	80	130	85	27	18	34	AGAP011350-PA [Anopheles gambiae PEST]	NULL	4-nitrophenyl phosphatase [Source:Projected from Anopheles gambiae (AGAP011350) VB External Description;Acc:AGAP011350]	NULL	GO:0008152|GO:0016791	phosphatase activity|metabolic process	Molecular Function|Biological Process
AALB007432	2034	-1.89224	5.17734e-14	742	632	809	460	316	391	sodium-dependent neutral amino acid transporter B(0)AT3 isoform X1 [Bactrocera dorsalis]	NULL	solute carrier family 6 (neurotransmitter transporter, amino acid/orphan) [Source:Projected from Anopheles gambiae (AGAP011279) VB External Description;Acc:AGAP011279]	NULL	GO:0006836|GO:0005328|GO:0006812|GO:0016021	neurotransmitter transport|integral component of membrane|cation transport|neurotransmitter:sodium symporter activity	Cellular Component|Molecular Function|Biological Process|Biological Process
AALB005692	984	-2.74421	5.5105e-14	96	101	94	46	24	17	AAEL005268-PA [Aedes aegypti]	NULL	NULL	NULL	GO:0008270|GO:0005515	protein binding|zinc ion binding	Molecular Function|Molecular Function
AALB005411	4860	-1.84778	5.56914e-14	1111	1118	1089	560	595	596	LANB2 [Anopheles gambiae]	NULL	laminin gamma [Source:Projected from Anopheles gambiae (AGAP007629) VB Community Annotation;Acc:AGAP007629]	NULL	GO:0005604|GO:0005515|GO:0048731|GO:0070831	basement membrane|system development|protein binding|basement membrane assembly	Cellular Component|Molecular Function|Biological Process|Biological Process
AALB002883	222	-2.85024	5.60945e-14	112	97	137	34	22	39	neuropeptide F	NULL	neuropeptide F [Source:Projected from Anopheles gambiae (AGAP004642) VB Community Annotation;Acc:AGAP004642]	NULL	GO:0035176|GO:0032095|GO:0035177|GO:0007218|GO:0005184|GO:0007586|GO:0005576	larval foraging behavior|social behavior|digestion|extracellular region|neuropeptide hormone activity|neuropeptide signaling pathway|regulation of response to food	Cellular Component|Molecular Function|Biological Process|Biological Process|Biological Process|Biological Process|Biological Process
AALB002490	1242	-1.935	5.64455e-14	436	467	382	196	210	227	AGAP003766-PA [Anopheles gambiae PEST]	NULL	NULL	NULL	NULL	NULL	NULL
AALB003275	591	-2.28581	5.65849e-14	240	285	229	139	51	119	ras-like GTP-binding	NULL	cell division control protein [Source:Projected from Anopheles gambiae (AGAP006279) VB External Description;Acc:AGAP006279]	NULL	GO:0005525|GO:0007264	GTP binding|small GTPase mediated signal transduction	Molecular Function|Biological Process
AALB010868	3927	1.84346	5.6665e-14	1164	1128	691	9838	6441	4539	DNA repair RAD50	NULL	DNA repair protein RAD50 [Source:Projected from Anopheles gambiae (AGAP003676) VB External Description;Acc:AGAP003676]	NULL	GO:0016887|GO:0006281|GO:0000723|GO:0030870	Mre11 complex|ATPase activity|telomere maintenance|DNA repair	Cellular Component|Molecular Function|Biological Process|Biological Process
AALB001818	2055	1.83168	5.69222e-14	373	303	287	2844	2234	1597	U3 small nucleolar ribonucleo MPP10	U3 small nucleolar ribonucleoprotein protein MPP10 [Source:UniProtKB/TrEMBL;Acc:A0A182F5S3]	U3 small nucleolar RNA-associated protein MPP10 [Source:Projected from Anopheles gambiae (AGAP008882) VB External Description;Acc:AGAP008882]	NULL	GO:0034457|GO:0006364|GO:0005732	Mpp10 complex|rRNA processing|small nucleolar ribonucleoprotein complex	Cellular Component|Cellular Component|Biological Process
AALB014586	201	-2.61451	5.82725e-14	94	95	99	35	24	33	NULL	NULL	NULL	NULL	NULL	NULL	NULL
AALB002894	2100	1.80782	5.89521e-14	474	586	344	5155	2504	2150	gastrula zinc finger -like	NULL	NULL	NULL	GO:0003676|GO:0046872	metal ion binding|nucleic acid binding	Molecular Function|Molecular Function
AALB008363	474	-2.31679	6.01963e-14	3371	4762	3070	2806	688	1205	AGAP002643-PA [Anopheles gambiae PEST]	NULL	NULL	NULL	GO:0016021	integral component of membrane	Cellular Component
AALB001341	855	-2.08362	6.06798e-14	275	254	251	135	85	140	hypothetical protein ZHAS_00007154	NULL	NULL	NULL	NULL	NULL	NULL
AALB007320	729	-1.80835	6.09515e-14	1161	1319	983	697	422	792	CUGBP Elav-like family member 4 isoform X4 [Bombus impatiens]	NULL	NULL	NULL	GO:0000166|GO:0003676	nucleic acid binding|nucleotide binding	Molecular Function|Molecular Function
AALB009652	618	-1.98278	6.10469e-14	352	292	238	152	112	164	diamine acetyltransferase 2	NULL	Diamine acetyltransferase [Source:Projected from Anopheles gambiae (AGAP002239) VB External Description;Acc:AGAP002239]	NULL	GO:0042967|GO:0008080	N-acetyltransferase activity|acyl-carrier-protein biosynthetic process	Molecular Function|Biological Process
AALB010487	2169	2.10028	6.24381e-14	248	368	128	2731	1782	1545	peptide transporter family 1 isoform X2	NULL	Solute carrier family 15 member [Source:Projected from Anopheles gambiae (AGAP012154) VB External Description;Acc:AGAP012154]	NULL	GO:0006857|GO:0016020|GO:0005215	transporter activity|membrane|oligopeptide transport	Cellular Component|Molecular Function|Biological Process
AALB002219	348	-1.79297	6.32813e-14	1697	1467	1853	1160	690	1043	V-type proton ATPase subunit G	NULL	V-type H+-transporting ATPase subunit G [Source:Projected from Anopheles gambiae (AGAP001823) VB Community Annotation;Acc:AGAP001823]	NULL	GO:0015992|GO:0055085|GO:0016471|GO:0016820	transmembrane transport|proton transport|hydrolase activity, acting on acid anhydrides, catalyzing transmembrane movement of substances|vacuolar proton-transporting V-type ATPase complex	Cellular Component|Molecular Function|Biological Process|Biological Process
AALB009553	1824	-2.59235	6.34288e-14	239	225	314	112	46	105	AAEL012886- partial [Aedes aegypti]	Carboxylic ester hydrolase [Source:UniProtKB/TrEMBL;Acc:A0A182FSM3]	carboxylesterase [Source:Projected from Anopheles gambiae (AGAP001101) VB Community Annotation;Acc:AGAP001101]	NULL	GO:0005887|GO:0005615|GO:0007416|GO:0007165|GO:0042043|GO:0007158|GO:0050804|GO:0045202|GO:0004872|GO:0052689|GO:0009986	neurexin family protein binding|synapse assembly|signal transduction|receptor activity|cell surface|extracellular space|synapse|modulation of synaptic transmission|integral component of plasma membrane|carboxylic ester hydrolase activity|neuron cell-cell adhesion	Cellular Component|Cellular Component|Cellular Component|Cellular Component|Molecular Function|Molecular Function|Molecular Function|Biological Process|Biological Process|Biological Process|Biological Process
AALB015737	1485	-1.85635	6.34848e-14	2648	2326	2742	1907	834	1584	cytochrome P450 partial	NULL	cytochrome P450 (CYP030) [Source:VB External Description;Acc:AALB015737]	cytochrome_P450_(1-to-1_orthology_with_AgCYP6M4)__[edit]	GO:0005506|GO:0016705|GO:0055114|GO:0004497|GO:0020037	iron ion binding|oxidation-reduction process|heme binding|oxidoreductase activity, acting on paired donors, with incorporation or reduction of molecular oxygen|monooxygenase activity	Molecular Function|Molecular Function|Molecular Function|Molecular Function|Biological Process
AALB007161	2637	-2.3338	6.49485e-14	208	250	261	94	69	115	AGAP003189-PA [Anopheles gambiae PEST]	NULL	NULL	NULL	GO:0005515|GO:0046872	metal ion binding|protein binding	Molecular Function|Molecular Function
AALB006273	2058	1.65694	6.51501e-14	270	354	270	2657	1374	1591	death-associated kinase related	NULL	NULL	NULL	GO:0005524|GO:0004672|GO:0006468	protein kinase activity|protein phosphorylation|ATP binding	Molecular Function|Molecular Function|Biological Process
AALB003248	798	-1.86263	6.60028e-14	1494	1261	1601	926	555	905	AGAP006260-PD [Anopheles gambiae PEST]	NULL	NULL	NULL	GO:0005515|GO:0048856	protein binding|anatomical structure development	Molecular Function|Biological Process
AALB015003	738	-2.30918	6.80635e-14	827	998	865	680	177	288	hypothetical protein AND_010168	NULL	NULL	NULL	NULL	NULL	NULL
AALB001903	3435	-2.71456	6.85384e-14	98	107	140	43	27	35	slit homolog 2 isoform X1 [Ceratitis capitata]	NULL	NULL	NULL	GO:0005515	protein binding	Molecular Function
AALB000242	237	-2.15065	6.87239e-14	1284	786	902	505	274	540	mitochondrial cytochrome c oxidase subunit 6C [Drosophila simulans]	NULL	Mitochondrial cytochrome c oxidase subunit VIC [Source:Projected from Anopheles gambiae (AGAP007768) VB External Description;Acc:AGAP007768]	NULL	GO:0004129|GO:0015992|GO:0045277|GO:0006123	cytochrome-c oxidase activity|proton transport|mitochondrial electron transport, cytochrome c to oxygen|respiratory chain complex IV	Molecular Function|Biological Process|Biological Process|Cellular Component
AALB001955	1665	2.2018	6.87239e-14	632	766	241	6761	4117	3462	cell division cycle 20 homolog	NULL	cell division cycle 20, cofactor of APC complex [Source:Projected from Anopheles gambiae (AGAP009338) VB External Description;Acc:AGAP009338]	NULL	GO:0097027|GO:1904668|GO:0010997	ubiquitin-protein transferase activator activity|positive regulation of ubiquitin protein ligase activity|anaphase-promoting complex binding	Molecular Function|Molecular Function|Biological Process
AALB007934	906	-2.54043	7.41588e-14	223	217	169	72	34	97	AGAP010094-PA [Anopheles gambiae PEST]	NULL	nonmuscle myosin heavy chain-A [Source:Projected from Anopheles gambiae (AGAP010094) VB External Description;Acc:AGAP010094]	NULL	NULL	NULL	NULL
AALB010289	2220	-1.68854	7.42996e-14	681	639	601	463	295	410	beta-glucuronidase isoform X1	Beta-glucuronidase [Source:UniProtKB/TrEMBL;Acc:A0A182FUQ4]	beta-glucuronidase [Source:Projected from Anopheles gambiae (AGAP011859) VB External Description;Acc:AGAP011859]	NULL	GO:0005975|GO:0004553	carbohydrate metabolic process|hydrolase activity, hydrolyzing O-glycosyl compounds	Molecular Function|Biological Process
AALB007423	4077	2.11965	7.69163e-14	563	831	268	6558	3859	3369	disks large-associated 5	NULL	NULL	NULL	GO:0023052	signaling	Biological Process
AALB006293	630	2.0126	7.79516e-14	111	106	53	922	622	550	FHA domain-containing DDL	NULL	NULL	NULL	GO:0005515	protein binding	Molecular Function
AALB004307	10926	1.39402	7.9445e-14	937	1149	812	6736	3862	4383	protocadherin-like wing polarity stan	NULL	NULL	NULL	GO:0004930|GO:0005515|GO:0007186|GO:0005509|GO:0016021|GO:0007166|GO:0007156|GO:0005886	G-protein coupled receptor activity|homophilic cell adhesion via plasma membrane adhesion molecules|cell surface receptor signaling pathway|G-protein coupled receptor signaling pathway|plasma membrane|integral component of membrane|protein binding|calcium ion binding	Cellular Component|Cellular Component|Molecular Function|Molecular Function|Molecular Function|Biological Process|Biological Process|Biological Process
AALB010164	1797	2.46182	7.95898e-14	31	39	20	515	251	223	serendipity locus alpha	NULL	NULL	NULL	GO:0005737|GO:0016020|GO:0007349	cytoplasm|membrane|cellularization	Cellular Component|Cellular Component|Biological Process
AALB002073	5121	1.52169	7.97762e-14	1286	1312	854	8584	5451	5234	E2 E3 hybrid ubiquitin- ligase UBE2O isoform X1 [Megachile rotundata]	NULL	ubiquitin-conjugating enzyme E2 O [Source:Projected from Anopheles gambiae (AGAP003090) VB External Description;Acc:AGAP003090]	NULL	GO:0003676|GO:0005524	nucleic acid binding|ATP binding	Molecular Function|Molecular Function
AALB006234	4431	-1.74146	7.97762e-14	744	781	663	453	320	491	muscle M-line assembly unc-89	NULL	NULL	NULL	NULL	NULL	NULL
AALB003895	2109	-2.96376	8.35644e-14	95	74	88	31	13	22	calpain-c	NULL	Calpain-C [Source:Projected from Anopheles gambiae (AGAP010395) VB External Description;Acc:AGAP010395]	NULL	GO:0005509|GO:0006508|GO:0004198|GO:0005622	intracellular|proteolysis|calcium-dependent cysteine-type endopeptidase activity|calcium ion binding	Cellular Component|Molecular Function|Molecular Function|Biological Process
AALB001108	2313	2.21462	8.35644e-14	188	319	111	2761	1464	1329	sensitized chromosome inheritance modifier 19 [Culex quinquefasciatus]	NULL	minichromosome maintenance protein [Source:Projected from Anopheles gambiae (AGAP008723) VB External Description;Acc:AGAP008723]	NULL	GO:0005634|GO:0006260	DNA replication|nucleus	Cellular Component|Biological Process
AALB005006	1278	-1.92702	8.54479e-14	331	274	269	163	134	147	AGAP007053-PA [Anopheles gambiae PEST]	NULL	NULL	NULL	NULL	NULL	NULL
AALB005671	1119	-2.23801	8.63222e-14	1513	1837	769	530	357	737	UV opsin	NULL	ultraviolet wavelength sensitive opsin [Source:Projected from Anopheles gambiae (AGAP006126) VB Community Annotation;Acc:AGAP006126]	NULL	GO:0004930|GO:0007186|GO:0016021|GO:0007601|GO:0007602	G-protein coupled receptor activity|visual perception|G-protein coupled receptor signaling pathway|integral component of membrane|phototransduction	Cellular Component|Molecular Function|Biological Process|Biological Process|Biological Process
AALB010019	1509	-2.57335	9.26808e-14	889	496	877	213	218	305	ATP synthase subunit mitochondrial	ATP synthase subunit beta [Source:UniProtKB/TrEMBL;Acc:A0A182FTY5]	NULL	NULL	GO:0045261|GO:0005524|GO:0015986|GO:0046933	ATP synthesis coupled proton transport|proton-transporting ATP synthase activity, rotational mechanism|proton-transporting ATP synthase complex, catalytic core F(1)|ATP binding	Cellular Component|Molecular Function|Molecular Function|Biological Process
AALB007174	3372	1.61275	9.45874e-14	571	457	369	3795	2448	2132	AGAP003526-PA [Anopheles gambiae PEST]	NULL	asterless [Source:Projected from Anopheles gambiae (AGAP003526) VB External Description;Acc:AGAP003526]	NULL	GO:0005814|GO:0007099|GO:0042384|GO:0019953|GO:0044702|GO:0032501	centriole replication|cilium assembly|sexual reproduction|single organism reproductive process|centriole|multicellular organismal process	Cellular Component|Biological Process|Biological Process|Biological Process|Biological Process|Biological Process
AALB004717	228	-1.84198	9.49391e-14	1800	1742	2173	1142	807	1198	cytochrome c oxidase,-subunit VIb [Culex quinquefasciatus]	NULL	Cytochrome c oxidase subunit VIb polypeptide [Source:Projected from Anopheles gambiae (AGAP013092) VB External Description;Acc:AGAP013092]	NULL	GO:0004129|GO:0015992|GO:0045277|GO:0005739|GO:0006123	cytochrome-c oxidase activity|proton transport|mitochondrial electron transport, cytochrome c to oxygen|respiratory chain complex IV|mitochondrion	Cellular Component|Molecular Function|Biological Process|Biological Process|Cellular Component
AALB001123	351	-2.04076	9.80874e-14	196	284	172	139	71	100	AGAP008922-PA [Anopheles gambiae PEST]	NULL	NULL	NULL	NULL	NULL	NULL
AALB007394	426	-2.50729	9.8325e-14	180	153	170	56	38	78	AGAP011317-PA [Anopheles gambiae PEST]	NULL	NULL	NULL	NULL	NULL	NULL
AALB008723	210	-3.33817	9.97858e-14	92	70	141	31	15	16	AAEL010724-PA [Aedes aegypti]	NULL	NULL	NULL	GO:0016021	integral component of membrane	Cellular Component
AALB000335	1740	-2.13629	1.03721e-13	201	238	187	88	79	104	AGAP007992-PA [Anopheles gambiae PEST]	NULL	Vesicular glutamate transporter [Source:Projected from Anopheles gambiae (AGAP007992) VB External Description;Acc:AGAP007992]	NULL	GO:0055085|GO:0016021	transmembrane transport|integral component of membrane	Cellular Component|Biological Process
AALB006476	1101	-1.87852	1.05165e-13	364	412	377	240	142	234	abhydrolase domain-containing 4 isoform X1 [Dinoponera quadriceps]	NULL	Abhydrolase domain containing [Source:Projected from Anopheles gambiae (AGAP000784) VB External Description;Acc:AGAP000784]	NULL	GO:0005811|GO:0019915|GO:0006629|GO:0052689	lipid particle|lipid metabolic process|lipid storage|carboxylic ester hydrolase activity	Cellular Component|Molecular Function|Biological Process|Biological Process
AALB005613	5835	-1.70446	1.06108e-13	1968	1888	1964	1211	900	1360	AGAP006513-PA [Anopheles gambiae PEST]	NULL	NULL	NULL	GO:0004867|GO:0005515	serine-type endopeptidase inhibitor activity|protein binding	Molecular Function|Molecular Function
AALB001343	783	-2.6332	1.0784e-13	103	100	91	33	20	39	AGAP009549-PA [Anopheles gambiae PEST]	NULL	NULL	NULL	NULL	NULL	NULL
AALB004772	3846	-1.53105	1.0813e-13	2552	2717	1970	1905	1094	1866	sterile alpha and TIR motif-containing 1 isoform X5 [Pogonomyrmex barbatus]	NULL	sterile alpha and TIR motif-containing protein [Source:Projected from Anopheles gambiae (AGAP005901) VB External Description;Acc:AGAP005901]	NULL	GO:0005515|GO:0007165	signal transduction|protein binding	Molecular Function|Biological Process
AALB007393	705	-2.73819	1.12909e-13	277	290	254	88	33	121	AGAP011318-PA [Anopheles gambiae PEST]	Synaptogyrin [Source:UniProtKB/TrEMBL;Acc:A0A182FLI4]	Synaptogyrin [Source:Projected from Anopheles gambiae (AGAP011318) VB External Description;Acc:AGAP011318]	NULL	GO:0016020	membrane	Cellular Component
AALB015769	3941	-1.73699	1.13601e-13	572	616	402	345	218	353	AGAP007012-PA [Anopheles gambiae PEST]	NULL	NULL	NULL	GO:0002028|GO:0005515|GO:0016021	integral component of membrane|protein binding|regulation of sodium ion transport	Cellular Component|Molecular Function|Biological Process
AALB002921	3612	-3.06659	1.14153e-13	201	252	408	109	32	77	probable serine threonine- kinase nek3 [Bactrocera dorsalis]	NULL	NULL	NULL	GO:0005524|GO:0008061|GO:0006030|GO:0004672|GO:0008641|GO:0005576|GO:0006468	small protein activating enzyme activity|protein kinase activity|extracellular region|protein phosphorylation|chitin binding|ATP binding|chitin metabolic process	Cellular Component|Molecular Function|Molecular Function|Molecular Function|Molecular Function|Biological Process|Biological Process
AALB001406	15747	-2.25159	1.18187e-13	165	179	205	113	55	66	cadherin-related tumor suppressor	NULL	NULL	NULL	GO:0005515|GO:0005509|GO:0007156|GO:0005886	homophilic cell adhesion via plasma membrane adhesion molecules|plasma membrane|protein binding|calcium ion binding	Cellular Component|Molecular Function|Molecular Function|Biological Process
AALB009885	3852	1.48275	1.23951e-13	577	646	401	4153	2233	2530	AGAP010643-PA [Anopheles gambiae PEST]	NULL	PDS5, regulator of cohesion maintenance, homolog A [Source:Projected from Anopheles gambiae (AGAP010643) VB External Description;Acc:AGAP010643]	NULL	GO:0005488	binding	Molecular Function
AALB003249	846	-2.18409	1.24639e-13	529	577	558	298	121	313	AGAP006260-PB [Anopheles gambiae PEST]	NULL	NULL	NULL	GO:0005515	protein binding	Molecular Function
AALB010071	771	-2.12589	1.30276e-13	182	186	119	81	52	81	AGAP012280-PA [Anopheles gambiae PEST]	NULL	NULL	NULL	GO:0005515	protein binding	Molecular Function
AALB009495	7440	1.53851	1.32196e-13	1289	1341	1186	9611	6165	6095	histone-lysine N- H3 lysine-79 specific isoform X2	Histone-lysine N-methyltransferase, H3 lysine-79 specific [Source:UniProtKB/TrEMBL;Acc:A0A182FSG6]	histone-lysine N-methyltransferase, H3 lysine-79 specific [Source:Projected from Anopheles gambiae (AGAP003282) VB External Description;Acc:AGAP003282]	NULL	GO:0034729|GO:0005515|GO:0031151|GO:0051726	histone methyltransferase activity (H3-K79 specific)|histone H3-K79 methylation|regulation of cell cycle|protein binding	Molecular Function|Molecular Function|Biological Process|Biological Process
AALB006098	750	-2.08659	1.33307e-13	209	251	207	102	85	114	G alpha subunit	NULL	NULL	NULL	GO:0005525|GO:0003924|GO:0007188|GO:0031683|GO:0004871	G-protein beta/gamma-subunit complex binding|GTP binding|signal transducer activity|adenylate cyclase-modulating G-protein coupled receptor signaling pathway|GTPase activity	Molecular Function|Molecular Function|Molecular Function|Molecular Function|Biological Process
AALB003449	474	-2.13922	1.3362e-13	147	191	173	97	68	63	RNA-binding Nova-1 isoform X4 [Bactrocera cucurbitae]	NULL	NULL	NULL	GO:0003723|GO:0016021	integral component of membrane|RNA binding	Cellular Component|Molecular Function
AALB006384	378	-2.48651	1.41538e-13	314	312	501	195	84	139	AGAP000964-PA [Anopheles gambiae PEST]	NULL	NULL	NULL	GO:0016021	integral component of membrane	Cellular Component
AALB002039	378	-1.71332	1.45146e-13	2516	3152	3260	2015	1668	1634	sensory appendage [Culex quinquefasciatus]	NULL	sensory appendage protein [Source:Projected from Anopheles gambiae (AGAP008054) VB Community Annotation;Acc:AGAP008054]	NULL	GO:0016021|GO:0016310|GO:0016301	kinase activity|integral component of membrane|phosphorylation	Cellular Component|Molecular Function|Biological Process
AALB003998	1908	-2.4401	1.54381e-13	130	196	218	88	55	58	AGAP010481-PA [Anopheles gambiae PEST]	Transporter [Source:UniProtKB/TrEMBL;Acc:A0A182FBW4]	solute carrier family 6 (neurotransmitter transporter, amino acid) member 5/7/ [Source:Projected from Anopheles gambiae (AGAP010481) VB External Description;Acc:AGAP010481]	NULL	GO:0006836|GO:0005328|GO:0006812|GO:0016021	neurotransmitter transport|integral component of membrane|cation transport|neurotransmitter:sodium symporter activity	Cellular Component|Molecular Function|Biological Process|Biological Process
AALB000300	6504	1.64996	1.68098e-13	1492	1613	1460	12846	7811	7801	enhancer of polycomb homolog 1	Enhancer of polycomb-like protein [Source:UniProtKB/TrEMBL;Acc:A0A182F1H5]	enhancer of polycomb-like protein [Source:Projected from Anopheles gambiae (AGAP008026) VB External Description;Acc:AGAP008026]	NULL	GO:0032777|GO:0006357	regulation of transcription from RNA polymerase II promoter|Piccolo NuA4 histone acetyltransferase complex	Cellular Component|Biological Process
AALB001174	1710	-1.68463	1.74511e-13	3426	2894	2455	1870	1257	2133	AGAP008813-PA [Anopheles gambiae PEST]	NULL	NULL	NULL	GO:0005515	protein binding	Molecular Function
AALB010503	1491	-2.40578	1.786e-13	103	123	78	39	33	37	AGAP012317-PA [Anopheles gambiae PEST]	NULL	NULL	NULL	GO:0005515	protein binding	Molecular Function
AALB006103	2082	-4.20075	1.86884e-13	150	111	34	12	3	15	hexamerin A	NULL	hexamerin [Source:Projected from Anopheles gambiae (AGAP005768) VB Community Annotation;Acc:AGAP005768]	NULL	GO:0005615|GO:0045735	nutrient reservoir activity|extracellular space	Cellular Component|Molecular Function
AALB002877	2112	-1.99084	1.89962e-13	263	330	207	160	83	148	pattern recognition serine ase precursor	NULL	NULL	NULL	GO:0005515|GO:0006508|GO:0004252	protein binding|proteolysis|serine-type endopeptidase activity	Molecular Function|Molecular Function|Biological Process
AALB001532	3069	-1.5688	1.89962e-13	1967	1449	1551	1416	852	1050	alkali metal ion proton exchanger 3	Sodium/hydrogen exchanger [Source:UniProtKB/TrEMBL;Acc:A0A182F4Z0]	NULL	NULL	GO:0015385|GO:0001745|GO:0016021|GO:1902600|GO:0035725|GO:0030641	sodium ion transmembrane transport|hydrogen ion transmembrane transport|compound eye morphogenesis|integral component of membrane|sodium:proton antiporter activity|regulation of cellular pH	Cellular Component|Molecular Function|Biological Process|Biological Process|Biological Process|Biological Process
AALB005417	1542	-1.75639	1.92481e-13	397	578	430	292	221	287	tubulointerstitial nephritis antigen-like [Bactrocera cucurbitae]	NULL	Tubulointerstitial nephritis antigen [Source:Projected from Anopheles gambiae (AGAP007684) VB External Description;Acc:AGAP007684]	NULL	GO:0006955|GO:0007165|GO:0006508|GO:0005044|GO:0008234|GO:0030247	scavenger receptor activity|polysaccharide binding|immune response|signal transduction|cysteine-type peptidase activity|proteolysis	Molecular Function|Molecular Function|Molecular Function|Biological Process|Biological Process|Biological Process
AALB003279	1863	-2.12436	1.93567e-13	156	147	126	77	47	68	AAEL011506-PA [Aedes aegypti]	NULL	NULL	NULL	GO:0005515	protein binding	Molecular Function
AALB007572	7707	-1.57312	1.94582e-13	934	1008	867	812	436	623	ATP-binding cassette sub-family A member 5-like isoform X3 [Orussus abietinus]	NULL	NULL	NULL	GO:0016887|GO:0005524|GO:0005515|GO:0016021|GO:0006810|GO:0005215	transporter activity|ATPase activity|transport|integral component of membrane|protein binding|ATP binding	Cellular Component|Molecular Function|Molecular Function|Molecular Function|Molecular Function|Biological Process
AALB004902	396	-2.16205	1.96568e-13	327	365	313	127	112	188	AGAP006901-PA [Anopheles gambiae PEST]	NULL	NULL	NULL	GO:0005515	protein binding	Molecular Function
AALB008659	1173	-2.27223	1.97588e-13	229	161	187	81	62	89	AGAP001624-PA [Anopheles gambiae PEST]	NULL	NULL	NULL	GO:0006119|GO:0015991|GO:0045259|GO:0046961|GO:0033180|GO:0015986|GO:0046933	ATP synthesis coupled proton transport|proton-transporting V-type ATPase, V1 domain|ATP hydrolysis coupled proton transport|proton-transporting ATP synthase activity, rotational mechanism|proton-transporting ATPase activity, rotational mechanism|proton-transporting ATP synthase complex|oxidative phosphorylation	Cellular Component|Molecular Function|Molecular Function|Biological Process|Biological Process|Cellular Component|Biological Process
AALB000780	6882	-1.59524	1.99921e-13	1693	1575	1803	1341	877	1110	AGAP008812-PA [Anopheles gambiae PEST]	NULL	NULL	NULL	NULL	NULL	NULL
AALB015623	1527	-2.20469	2.0612e-13	281	292	355	147	92	160	cytochrome P450 partial [Anopheles funestus]	NULL	cytochrome P450 (CYP076) [Source:VB External Description;Acc:AALB015623]	cytochrome_P450_(1-to-1_orthology_with_AgCYP6P2)__[edit]	GO:0005506|GO:0016705|GO:0055114|GO:0020037	iron ion binding|oxidation-reduction process|heme binding|oxidoreductase activity, acting on paired donors, with incorporation or reduction of molecular oxygen	Molecular Function|Molecular Function|Molecular Function|Biological Process
AALB007798	543	-2.29215	2.0858e-13	218	271	316	128	74	126	CKLF-like MARVEL transmembrane domain-containing 4	NULL	NULL	NULL	GO:0016020	membrane	Cellular Component
AALB008309	2691	-2.87105	2.13349e-13	254	179	279	49	49	90	AAEL012077- partial [Aedes aegypti]	NULL	pyruvate dehydrogenase phosphatase regulatory subunit [Source:Projected from Anopheles gambiae (AGAP002217) VB External Description;Acc:AGAP002217]	NULL	GO:0005515|GO:0016491|GO:0055114	oxidation-reduction process|oxidoreductase activity|protein binding	Molecular Function|Molecular Function|Biological Process
AALB015652	1638	-1.86725	2.26522e-13	382	562	350	256	235	181	cytochrome P450 9b2 [Culex quinquefasciatus]	NULL	cytochrome P450 (CYP055) [Source:VB External Description;Acc:AALB015652]	cytochrome_P450_(1-to-1_orthology_with_AgCYP9J3)__[edit]	GO:0005506|GO:0016705|GO:0055114|GO:0020037	iron ion binding|oxidation-reduction process|heme binding|oxidoreductase activity, acting on paired donors, with incorporation or reduction of molecular oxygen	Molecular Function|Molecular Function|Molecular Function|Biological Process
AALB001467	1707	1.56438	2.35778e-13	578	649	358	3855	2719	2409	AAEL003935-PA [Aedes aegypti]	NULL	DNA polymerase delta subunit [Source:Projected from Anopheles gambiae (AGAP008352) VB External Description;Acc:AGAP008352]	NULL	GO:0005634|GO:0006260	DNA replication|nucleus	Cellular Component|Biological Process
AALB010234	4596	1.49985	2.48282e-13	961	915	557	6086	3732	3555	AGAP007989-PA [Anopheles gambiae PEST]	NULL	NULL	NULL	NULL	NULL	NULL
AALB009792	1653	-1.88212	2.53761e-13	1331	1085	1561	823	567	760	opioid-binding cell adhesion molecule [Culex quinquefasciatus]	NULL	NULL	NULL	GO:0005515	protein binding	Molecular Function
AALB008720	510	1.83393	2.58305e-13	152	128	82	1153	731	630	probable peptidyl-tRNA hydrolase 2	NULL	peptidyl-tRNA hydrolase, PTH2 family [Source:Projected from Anopheles gambiae (AGAP003883) VB External Description;Acc:AGAP003883]	NULL	GO:0004045	aminoacyl-tRNA hydrolase activity	Molecular Function
AALB010076	5097	1.47094	2.68919e-13	623	751	414	4237	2439	2935	AAEL007252-PA [Aedes aegypti]	NULL	NULL	NULL	GO:0006355	regulation of transcription, DNA-templated	Biological Process
AALB014236	273	-2.32463	2.71301e-13	267	223	223	79	74	118	NULL	NULL	NULL	NULL	NULL	NULL	NULL
AALB015491	1647	1.65642	2.77668e-13	198	253	155	1772	944	1047	spire isoform X1 [Ceratitis capitata]	NULL	NULL	NULL	GO:0016192|GO:0003779|GO:0005737|GO:0045010|GO:0007316	cytoplasm|actin nucleation|pole plasm RNA localization|actin binding|vesicle-mediated transport	Cellular Component|Molecular Function|Biological Process|Biological Process|Biological Process
AALB000616	381	-6.87543	2.81223e-13	47	47	276	0	3	3	cuticle [Culex quinquefasciatus]	NULL	NULL	NULL	NULL	NULL	NULL
AALB003168	921	-2.19323	2.86242e-13	170	157	149	75	46	82	AGAP004444-PA-like protein	NULL	NULL	NULL	NULL	NULL	NULL
AALB007974	2124	-1.80084	2.88122e-13	1696	1443	1334	935	521	1054	probable serine threonine- kinase kinX [Musca domestica]	NULL	NULL	NULL	NULL	NULL	NULL
AALB004839	1527	-2.03198	2.89216e-13	240	202	203	112	85	109	gamma-1-syntrophin [Ceratitis capitata]	NULL	Syntrophin, gamma [Source:Projected from Anopheles gambiae (AGAP006633) VB External Description;Acc:AGAP006633]	NULL	GO:0005515|GO:0005198	structural molecule activity|protein binding	Molecular Function|Molecular Function
AALB008252	1461	-2.22474	2.94261e-13	263	231	251	102	77	130	AGAP003930-PA [Anopheles gambiae PEST]	NULL	NULL	NULL	NULL	NULL	NULL
AALB002050	303	1.41781	3.12969e-13	548	635	451	3776	2391	2368	small ubiquitin-related modifier 3	Small ubiquitin-related modifier [Source:UniProtKB/TrEMBL;Acc:A0A182F6E9]	small ubiquitin-related modifier [Source:Projected from Anopheles gambiae (AGAP001701) VB External Description;Acc:AGAP001701]	NULL	GO:0005515	protein binding	Molecular Function
AALB006322	1707	1.68396	3.16391e-13	618	663	314	4455	2806	2586	nucleosomal histone kinase 1 isoform X1	NULL	kinase [Source:Projected from Anopheles gambiae (AGAP001933) VB External Description;Acc:AGAP001933]	NULL	GO:0005524|GO:0004672|GO:0006468	protein kinase activity|protein phosphorylation|ATP binding	Molecular Function|Molecular Function|Biological Process
AALB000614	1878	-6.8597	3.45442e-13	29	49	212	2	0	3	cuticle [Culex quinquefasciatus]	NULL	NULL	NULL	NULL	NULL	NULL
AALB001371	8277	-2.11436	3.45442e-13	162	165	126	104	42	63	AGAP007905-PA [Anopheles gambiae PEST]	NULL	protocadherin-16/23 [Source:Projected from Anopheles gambiae (AGAP007905) VB External Description;Acc:AGAP007905]	NULL	GO:0008283|GO:0007480|GO:0016339|GO:0035222|GO:0016318|GO:0000904|GO:0007165|GO:0007157|GO:0090175|GO:0090176|GO:0007156|GO:0004872|GO:0045317|GO:0004871|GO:0005887|GO:0005509|GO:0045296|GO:0044331|GO:0045198|GO:0001737|GO:0018149|GO:0035159	homophilic cell adhesion via plasma membrane adhesion molecules|cell proliferation|wing disc pattern formation|signal transduction|receptor activity|imaginal disc-derived leg morphogenesis|peptide cross-linking|ommatidial rotation|calcium-dependent cell-cell adhesion via plasma membrane cell adhesion molecules|cadherin binding|cell-cell adhesion mediated by cadherin|integral component of plasma m…	Cellular Component|Molecular Function|Molecular Function|Molecular Function|Molecular Function|Biological Process|Biological Process|Biological Process|Biological Process|Biological Process|Biological Process|Biological Process|Biological Process|Biological Process|Biological Process|Biological Process|Biological Process|Biological Process|Biological Process|Biological Process|Biological Process|…
AALB003720	405	-2.25615	3.51209e-13	437	389	492	188	113	244	AAEL000663-PA [Aedes aegypti]	NULL	NULL	NULL	NULL	NULL	NULL
AALB008207	4347	-2.25891	3.52643e-13	200	256	278	154	63	97	AGAP002579-PA [Anopheles gambiae PEST]	NULL	NULL	NULL	GO:0016021	integral component of membrane	Cellular Component
AALB000675	1773	1.72156	3.54617e-13	208	267	145	1837	1135	1002	la-related 7	NULL	La-related protein [Source:Projected from Anopheles gambiae (AGAP008164) VB External Description;Acc:AGAP008164]	NULL	GO:0000166|GO:0005634|GO:0003723|GO:0030529|GO:0006396	intracellular ribonucleoprotein complex|nucleus|RNA processing|RNA binding|nucleotide binding	Cellular Component|Cellular Component|Molecular Function|Molecular Function|Biological Process
AALB005205	9741	1.53185	3.57547e-13	732	771	855	5787	3735	4066	mediator of RNA polymerase II transcription subunit 13 [Stomoxys calcitrans]	NULL	NULL	NULL	GO:0016592|GO:0001104|GO:0006357	regulation of transcription from RNA polymerase II promoter|RNA polymerase II transcription cofactor activity|mediator complex	Cellular Component|Molecular Function|Biological Process
AALB008695	2220	1.80229	3.70304e-13	88	123	73	906	470	575	AGAP004082-PA [Anopheles gambiae PEST]	NULL	NULL	NULL	GO:0003677|GO:0006281	DNA repair|DNA binding	Molecular Function|Biological Process
AALB008871	6714	2.46118	3.71589e-13	2008	3063	1114	29592	17718	17617	AGAP003290-PA [Anopheles gambiae PEST]	NULL	NULL	NULL	NULL	NULL	NULL
AALB008877	771	-2.60314	3.75041e-13	206	118	138	49	35	63	AGAP002039-PA [Anopheles gambiae PEST]	NULL	NULL	NULL	GO:0016021	integral component of membrane	Cellular Component
AALB001248	2118	-1.36331	3.77797e-13	2733	2518	2049	2502	1392	1709	AGAP010356-PA [Anopheles gambiae PEST]	NULL	Ring finger protein [Source:Projected from Anopheles gambiae (AGAP010356) VB External Description;Acc:AGAP010356]	NULL	GO:0008270|GO:0005515	protein binding|zinc ion binding	Molecular Function|Molecular Function
AALB007425	768	-2.09522	3.81533e-13	520	944	383	372	174	288	GALE5 [Anopheles gambiae]	Galectin [Source:UniProtKB/TrEMBL;Acc:A0A182FLL6]	galectin [Source:Projected from Anopheles gambiae (AGAP011287) VB Community Annotation;Acc:AGAP011287]	NULL	GO:0030246	carbohydrate binding	Molecular Function
AALB015606	2154	1.90953	4.0634e-13	1752	2637	1420	18164	11667	12211	glutathione transferase	NULL	glutathione S-transferase (GSTd1) [Source:VB Community Annotation;Acc:AALB015606]	NULL	GO:0005515	protein binding	Molecular Function
AALB003741	1581	-2.32804	4.0634e-13	221	184	197	106	40	95	F-box only 39	NULL	F-box protein [Source:Projected from Anopheles gambiae (AGAP011911) VB External Description;Acc:AGAP011911]	NULL	GO:0005515	protein binding	Molecular Function
AALB009264	7944	1.88101	4.07921e-13	1129	925	1270	10542	7404	6575	AGAP001386-PA [Anopheles gambiae PEST]	NULL	NULL	NULL	GO:0008270|GO:0005515|GO:0006355|GO:0031213	RSF complex|protein binding|zinc ion binding|regulation of transcription, DNA-templated	Cellular Component|Molecular Function|Molecular Function|Biological Process
AALB000255	4608	1.43712	4.24035e-13	1257	1228	900	7775	5217	4845	DNA topoisomerase 2	DNA topoisomerase 2 [Source:UniProtKB/TrEMBL;Acc:A0A182F1D1]	DNA topoisomerase II [Source:Projected from Anopheles gambiae (AGAP008917) VB External Description;Acc:AGAP008917]	NULL	GO:0003677|GO:0005524|GO:0003918|GO:0006265	DNA topoisomerase type II (ATP-hydrolyzing) activity|DNA topological change|ATP binding|DNA binding	Molecular Function|Molecular Function|Molecular Function|Biological Process
AALB014801	300	-2.69981	4.24651e-13	131	94	139	44	23	45	NULL	NULL	NULL	NULL	NULL	NULL	NULL
AALB009260	336	-2.86908	4.25926e-13	744	462	644	132	92	266	diuretic hormone class 2	NULL	diuretic hormone [Source:Projected from Anopheles gambiae (AGAP001382) VB Community Annotation;Acc:AGAP001382]	NULL	GO:0001664|GO:0005615|GO:0010579|GO:0008613	positive regulation of adenylate cyclase activity involved in G-protein coupled receptor signaling pathway|diuretic hormone activity|extracellular space|G-protein coupled receptor binding	Cellular Component|Molecular Function|Molecular Function|Biological Process
AALB003792	438	2.03878	4.36271e-13	41	50	36	477	259	297	small nuclear ribonucleo sm d3	NULL	small nuclear ribonucleoprotein D3 [Source:Projected from Anopheles gambiae (AGAP012380) VB External Description;Acc:AGAP012380]	NULL	GO:0005682|GO:0005686|GO:0005685|GO:0000245|GO:0005687|GO:0000387|GO:0000243|GO:0005689|GO:0071010|GO:0034715|GO:0003723|GO:0071013|GO:0071011|GO:0034719|GO:0097526|GO:0019013	prespliceosome|U5 snRNP|U2 snRNP|spliceosomal tri-snRNP complex|U12-type spliceosomal complex|spliceosomal snRNP assembly|catalytic step 2 spliceosome|U1 snRNP|commitment complex|U4 snRNP|viral nucleocapsid|pICln-Sm protein complex|SMN-Sm protein complex|precatalytic spliceosome|spliceosomal complex assembly|RNA binding	Cellular Component|Cellular Component|Cellular Component|Cellular Component|Cellular Component|Cellular Component|Cellular Component|Cellular Component|Cellular Component|Cellular Component|Cellular Component|Cellular Component|Cellular Component|Molecular Function|Biological Process|Biological Process
AALB006370	1344	-2.90009	4.39979e-13	100	80	140	34	24	28	AGAP000359-PA [Anopheles gambiae PEST]	NULL	Venom allergen [Source:Projected from Anopheles gambiae (AGAP000359) VB External Description;Acc:AGAP000359]	NULL	GO:0016810|GO:0005975|GO:0008061|GO:0006030|GO:0005576	carbohydrate metabolic process|hydrolase activity, acting on carbon-nitrogen (but not peptide) bonds|extracellular region|chitin binding|chitin metabolic process	Cellular Component|Molecular Function|Molecular Function|Biological Process|Biological Process
AALB002992	714	-1.94825	4.46478e-13	309	291	235	161	91	169	AGAP004528-PA [Anopheles gambiae PEST]	NULL	NULL	NULL	GO:0042967|GO:0008080	N-acetyltransferase activity|acyl-carrier-protein biosynthetic process	Molecular Function|Biological Process
AALB008080	2085	1.59879	4.49586e-13	143	177	116	1131	696	750	M-phase inducer phosphatase	NULL	M-phase inducer phosphatase [Source:Projected from Anopheles gambiae (AGAP003301) VB External Description;Acc:AGAP003301]	NULL	GO:0000087|GO:0006570|GO:0004725|GO:0006470|GO:0005622	mitotic M phase|protein tyrosine phosphatase activity|protein dephosphorylation|tyrosine metabolic process|intracellular	Cellular Component|Molecular Function|Biological Process|Biological Process|Biological Process
AALB001293	1764	-2.05059	4.56518e-13	509	474	645	314	178	298	serpin 16 inhibitory serine protease partial	NULL	serine protease inhibitor (serpin) 16 [Source:VB Community Annotation;Acc:AALB001293]	NULL	GO:0005615	extracellular space	Cellular Component
AALB009191	3240	1.49772	4.5654e-13	1060	1000	846	7463	4787	3944	SAFB-like transcription modulator	NULL	NULL	NULL	GO:0000166|GO:0003676	nucleic acid binding|nucleotide binding	Molecular Function|Molecular Function
AALB009206	1548	1.44756	4.64855e-13	1292	1303	812	7742	5058	5152	serine threonine- phosphatase 2B catalytic subunit 2-like isoform X5	Serine/threonine-protein phosphatase [Source:UniProtKB/TrEMBL;Acc:A0A182FRN0]	protein phosphatase 3, catalytic subunit [Source:Projected from Anopheles gambiae (AGAP001279) VB External Description;Acc:AGAP001279]	NULL	GO:0016787	hydrolase activity	Molecular Function
AALB009750	4227	-1.475	4.69439e-13	2020	1745	1648	1687	888	1296	probable Ras GTPase-activating	NULL	NULL	NULL	GO:0005515|GO:0007165|GO:0043087	regulation of GTPase activity|signal transduction|protein binding	Molecular Function|Biological Process|Biological Process
AALB006422	3960	-1.68663	4.70791e-13	1429	1440	883	816	514	895	ubiquitin carboxyl-terminal hydrolase 2 isoform X4 [Musca domestica]	NULL	NULL	NULL	GO:0016579|GO:0036459|GO:0006511	protein deubiquitination|ubiquitin-dependent protein catabolic process|thiol-dependent ubiquitinyl hydrolase activity	Molecular Function|Biological Process|Biological Process
AALB001404	5331	-1.52007	4.84875e-13	1482	1308	1361	1155	720	982	AGAP007928-PA [Anopheles gambiae PEST]	NULL	NULL	NULL	GO:0005515|GO:0008168	methyltransferase activity|protein binding	Molecular Function|Molecular Function
AALB004397	3360	-1.56432	4.92629e-13	549	654	476	466	285	357	AGAP005279-PB [Anopheles gambiae PEST]	NULL	NULL	NULL	GO:0007165|GO:0008289	signal transduction|lipid binding	Molecular Function|Biological Process
AALB008362	4974	-1.366	4.93664e-13	2471	2633	2146	2285	1352	1880	phospholipid-transporting ATPase ID isoform X1	Phospholipid-transporting ATPase [Source:UniProtKB/TrEMBL;Acc:A0A182FP98]	NULL	NULL	GO:0000287|GO:0005524|GO:0006812|GO:0015917|GO:0016021|GO:0004012	aminophospholipid transport|magnesium ion binding|phospholipid-translocating ATPase activity|integral component of membrane|ATP binding|cation transport	Cellular Component|Molecular Function|Molecular Function|Molecular Function|Biological Process|Biological Process
AALB002260	3324	-1.64157	4.94306e-13	566	679	463	426	253	383	AGAP002424-PA [Anopheles gambiae PEST]	NULL	Sema domain, seven thrombospondin repeats (type 1 and type 1-like), transmembrane domain [Source:Projected from Anopheles gambiae (AGAP002424) VB External Description;Acc:AGAP002424]	NULL	GO:0005515	protein binding	Molecular Function
AALB009552	696	-1.9076	4.94761e-13	224	218	167	136	74	108	cadherin EGF LAG seven-pass G-type receptor 1-like [Megachile rotundata]	NULL	NULL	NULL	GO:0004930|GO:0007186|GO:0016021	G-protein coupled receptor activity|G-protein coupled receptor signaling pathway|integral component of membrane	Cellular Component|Molecular Function|Biological Process
AALB002275	471	-3.2914	5.04292e-13	76	169	54	32	12	15	MORN repeat-containing 4	NULL	MORN repeat-containing protein [Source:Projected from Anopheles gambiae (AGAP003547) VB External Description;Acc:AGAP003547]	NULL	NULL	NULL	NULL
AALB006556	2751	1.67861	5.08692e-13	110	152	128	1050	665	743	katanin p80 WD40 repeat-containing subunit B1 isoform X2	Katanin p80 WD40 repeat-containing subunit B1 [Source:UniProtKB/TrEMBL;Acc:A0A182FJ61]	NULL	NULL	GO:0005815|GO:0005737|GO:0005819|GO:0007049	cytoplasm|microtubule organizing center|cell cycle|spindle	Cellular Component|Cellular Component|Cellular Component|Biological Process
AALB006916	1992	-2.10329	5.12132e-13	237	204	207	113	66	117	xaa-Pro aminopeptidase 1	NULL	Xaa-Pro aminopeptidase [Source:Projected from Anopheles gambiae (AGAP000476) VB External Description;Acc:AGAP000476]	NULL	GO:0046872|GO:0006508|GO:0004177	aminopeptidase activity|metal ion binding|proteolysis	Molecular Function|Molecular Function|Biological Process
AALB003975	5064	1.76112	5.13518e-13	1280	890	1131	9413	6552	6242	AGAP010462-PA [Anopheles gambiae PEST]	NULL	SWI/SNF related, matrix associated, actin dependent regulator of chromatin, subfamily a, member [Source:Projected from Anopheles gambiae (AGAP010462) VB External Description;Acc:AGAP010462]	NULL	GO:0005634|GO:0005524|GO:0042393|GO:0016817|GO:0006355	histone binding|nucleus|hydrolase activity, acting on acid anhydrides|ATP binding|regulation of transcription, DNA-templated	Cellular Component|Molecular Function|Molecular Function|Molecular Function|Biological Process
AALB015678	3045	-1.88483	5.18735e-13	2359	2296	2883	1697	819	1611	aminopeptidase N [Culex quinquefasciatus]	NULL	NULL	NULL	GO:0008270|GO:0006508|GO:0008237	metallopeptidase activity|proteolysis|zinc ion binding	Molecular Function|Molecular Function|Biological Process
AALB003708	567	-1.3844	5.36148e-13	1342	1478	1056	1325	755	840	adenylate kinase	NULL	Adenylate kinase 2, mitochondrial [Source:Projected from Anopheles gambiae (AGAP007722) VB External Description;Acc:AGAP007722]	NULL	GO:0005811|GO:0004017|GO:0005524|GO:0046939|GO:0005758|GO:0006172|GO:0046033|GO:0046034|GO:0005829|GO:0022008|GO:0006144	AMP metabolic process|nucleotide phosphorylation|ATP metabolic process|mitochondrial intermembrane space|cytosol|lipid particle|neurogenesis|adenylate kinase activity|ADP biosynthetic process|ATP binding|purine nucleobase metabolic process	Cellular Component|Cellular Component|Cellular Component|Molecular Function|Molecular Function|Biological Process|Biological Process|Biological Process|Biological Process|Biological Process|Biological Process
AALB014557	336	-2.77925	5.36368e-13	209	186	77	53	23	55	NULL	NULL	NULL	NULL	NULL	NULL	NULL
AALB000641	1608	1.465	5.48888e-13	429	428	353	2653	1910	1925	AAEL001888-PD [Aedes aegypti]	NULL	NULL	NULL	NULL	NULL	NULL
AALB004826	402	-2.13857	5.49177e-13	226	222	139	79	81	89	NULL	NULL	NULL	NULL	NULL	NULL	NULL
AALB005546	786	-4.11066	5.50796e-13	69	54	138	12	5	14	NULL	NULL	NULL	NULL	NULL	NULL	NULL
AALB009505	3174	1.52849	5.56552e-13	365	368	286	2791	1484	1573	polycomb Scm	NULL	sex comb on midleg-like protein [Source:Projected from Anopheles gambiae (AGAP003268) VB External Description;Acc:AGAP003268]	NULL	GO:0005634|GO:0005515|GO:0006355	nucleus|protein binding|regulation of transcription, DNA-templated	Cellular Component|Molecular Function|Biological Process
AALB000839	270	-3.27497	5.67825e-13	5027	5320	10048	1573	653	2125	sarcoplasmic calcium-binding 1 isoform X2	NULL	NULL	NULL	GO:0005509	calcium ion binding	Molecular Function
AALB003887	1260	-2.17115	5.70273e-13	265	277	158	110	63	124	transmembrane 164	NULL	NULL	NULL	GO:0016021	integral component of membrane	Cellular Component
AALB005753	2700	-1.97173	5.70273e-13	321	269	334	215	109	152	AGAP007384-PA [Anopheles gambiae PEST]	NULL	NULL	NULL	GO:0005515	protein binding	Molecular Function
AALB000519	4281	1.64118	5.83387e-13	421	555	273	3474	2165	1889	AGAP010787-PA [Anopheles gambiae PEST]	NULL	timeless [Source:Projected from Anopheles gambiae (AGAP010787) VB External Description;Acc:AGAP010787]	NULL	GO:0000077|GO:0009649	DNA damage checkpoint|entrainment of circadian clock	Biological Process|Biological Process
AALB000134	2058	1.69996	5.86255e-13	136	178	108	1286	726	686	aspartate--tRNA mitochondrial isoform X1	NULL	aspartyl-tRNA synthetase [Source:Projected from Anopheles gambiae (AGAP007844) VB External Description;Acc:AGAP007844]	NULL	GO:0003676|GO:0005524|GO:0006418|GO:0004812|GO:0005737	cytoplasm|tRNA aminoacylation for protein translation|nucleic acid binding|aminoacyl-tRNA ligase activity|ATP binding	Cellular Component|Molecular Function|Molecular Function|Molecular Function|Biological Process
AALB008109	885	-4.72835	5.88339e-13	67	35	59	6	0	6	pancreatic triacylglycerol lipase [Bactrocera oleae]	NULL	NULL	NULL	GO:0052689	carboxylic ester hydrolase activity	Molecular Function
AALB002194	1314	1.39863	5.999e-13	670	766	466	4375	2467	2943	RNA-binding Musashi homolog 2 isoform X2 [Ceratosolen solmsi marchali]	NULL	RNA-binding protein Musashi [Source:Projected from Anopheles gambiae (AGAP001993) VB External Description;Acc:AGAP001993]	NULL	GO:0000166|GO:0003676	nucleic acid binding|nucleotide binding	Molecular Function|Molecular Function
AALB002690	1281	-1.92447	6.00336e-13	356	314	325	262	106	165	fatty acyl- reductase 2 isoform X1 [Anolis carolinensis]	Fatty acyl-CoA reductase [Source:UniProtKB/TrEMBL;Acc:A0A182F866]	fatty acyl-CoA reductase [Source:Projected from Anopheles gambiae (AGAP001343) VB External Description;Acc:AGAP001343]	NULL	GO:0080019	fatty-acyl-CoA reductase (alcohol-forming) activity	Molecular Function
AALB000680	2931	-3.34502	6.08584e-13	74	94	155	19	16	28	probable nuclear hormone receptor HR38	NULL	nuclear receptor subfamily 4 group A member [Source:Projected from Anopheles gambiae (AGAP008334) VB External Description;Acc:AGAP008334]	NULL	GO:0005634|GO:0008270|GO:0004879|GO:0003707|GO:0006355|GO:0043565|GO:0043401	steroid hormone receptor activity|sequence-specific DNA binding|nucleus|RNA polymerase II transcription factor activity, ligand-activated sequence-specific DNA binding|steroid hormone mediated signaling pathway|zinc ion binding|regulation of transcription, DNA-templated	Cellular Component|Molecular Function|Molecular Function|Molecular Function|Molecular Function|Biological Process|Biological Process
AALB006765	1641	-2.48156	6.18227e-13	195	168	205	121	35	57	myrosinase 1-like	NULL	Cyanogenic beta-glucosidase [Source:Projected from Anopheles gambiae (AGAP000481) VB External Description;Acc:AGAP000481]	NULL	GO:0005975|GO:0008422|GO:1901657	carbohydrate metabolic process|glycosyl compound metabolic process|beta-glucosidase activity	Molecular Function|Biological Process|Biological Process
AALB003845	732	-3.25638	6.19247e-13	241	245	526	56	83	68	AGAP011615-PA [Anopheles gambiae PEST]	NULL	NULL	NULL	GO:0008061|GO:0006030|GO:0005576	extracellular region|chitin binding|chitin metabolic process	Cellular Component|Molecular Function|Biological Process
AALB008172	1560	1.5754	6.2202e-13	188	203	154	1353	895	920	histone-arginine methyltransferase CARMER isoform X2	NULL	histone-arginine methyltransferase CARMER [Source:Projected from Anopheles gambiae (AGAP003923) VB Community Annotation;Acc:AGAP003923]	NULL	GO:0008168|GO:0006479	methyltransferase activity|protein methylation	Molecular Function|Biological Process
AALB008102	4074	1.42781	6.2202e-13	1124	1045	703	6176	4523	4148	yemanuclein-alpha [Bactrocera cucurbitae]	NULL	NULL	NULL	NULL	NULL	NULL
AALB005392	2700	-2.05871	6.45683e-13	723	1154	1127	503	345	566	AGAP007612-PA [Anopheles gambiae PEST]	NULL	NULL	NULL	GO:0016021	integral component of membrane	Cellular Component
AALB014376	504	-4.89546	6.49377e-13	54	34	104	5	2	6	salivary C-type lectin [Culex quinquefasciatus]	NULL	NULL	NULL	GO:0008233	peptidase activity	Molecular Function
AALB010270	873	-3.25419	6.56894e-13	116	60	108	21	12	26	D-beta-hydroxybutyrate mitochondrial	NULL	NULL	NULL	GO:0016614|GO:0016021|GO:0005886	plasma membrane|oxidoreductase activity, acting on CH-OH group of donors|integral component of membrane	Cellular Component|Cellular Component|Molecular Function
AALB000590	3669	1.54114	7.10615e-13	288	302	234	2196	1134	1431	integrator complex subunit 6-B [Bactrocera cucurbitae]	NULL	integrator complex subunit [Source:Projected from Anopheles gambiae (AGAP000631) VB External Description;Acc:AGAP000631]	NULL	GO:0034472|GO:0032039	snRNA 3'-end processing|integrator complex	Cellular Component|Biological Process
AALB009469	864	1.99209	7.29414e-13	271	178	162	1980	1633	1079	nucleolar 12 [Bombus impatiens]	NULL	ribosomal RNA-processing protein [Source:Projected from Anopheles gambiae (AGAP004463) VB External Description;Acc:AGAP004463]	NULL	GO:0030307|GO:0007000|GO:0043066|GO:0008284|GO:0045572|GO:0005730|GO:0035214	nucleolus organization|positive regulation of cell proliferation|nucleolus|eye-antennal disc development|positive regulation of cell growth|positive regulation of imaginal disc growth|negative regulation of apoptotic process	Cellular Component|Biological Process|Biological Process|Biological Process|Biological Process|Biological Process|Biological Process
AALB005346	4920	-2.24192	7.3859e-13	170	184	171	126	43	59	AGAP005387-PA [Anopheles gambiae PEST]	NULL	NULL	NULL	GO:0006810|GO:0005622|GO:0005215	transporter activity|transport|intracellular	Cellular Component|Molecular Function|Biological Process
AALB005585	1887	1.52663	7.40323e-13	430	466	260	2748	1711	1962	armadillo repeat-containing 8-like isoform X2	NULL	Armadillo repeat-containing protein [Source:Projected from Anopheles gambiae (AGAP006626) VB External Description;Acc:AGAP006626]	NULL	GO:0005515	protein binding	Molecular Function
AALB004294	1833	-2.05994	7.54154e-13	200	180	176	103	59	100	JNK-interacting 1 isoform X1	NULL	JNK-interacting protein [Source:Projected from Anopheles gambiae (AGAP006021) VB External Description;Acc:AGAP006021]	NULL	GO:0005515	protein binding	Molecular Function
AALB010359	201	-3.46309	7.67623e-13	148	58	74	16	19	13	AGAP011250-PA [Anopheles gambiae PEST]	NULL	NULL	NULL	GO:0005516|GO:0005938|GO:0032027	cell cortex|calmodulin binding|myosin light chain binding	Cellular Component|Molecular Function|Molecular Function
AALB009381	483	-2.36222	7.78989e-13	104	99	98	54	33	29	AGAP001197-PA [Anopheles gambiae PEST]	Galectin [Source:UniProtKB/TrEMBL;Acc:A0A182FS55]	galectin [Source:Projected from Anopheles gambiae (AGAP001197) VB Community Annotation;Acc:AGAP001197]	NULL	GO:0030246	carbohydrate binding	Molecular Function
AALB006850	6030	-2.30168	7.98587e-13	248	214	273	98	72	122	glutamate receptor kainate 2	NULL	NULL	NULL	GO:0006811|GO:0007165|GO:0016020|GO:0007268|GO:0004970|GO:0005234	membrane|signal transduction|chemical synaptic transmission|ionotropic glutamate receptor activity|extracellular-glutamate-gated ion channel activity|ion transport	Cellular Component|Molecular Function|Molecular Function|Biological Process|Biological Process|Biological Process
AALB008156	300	-2.19893	8.1505e-13	1180	599	942	507	254	435	NADH dehydrogenase [ubiquinone] 1 alpha subcomplex subunit 7	NULL	NADH dehydrogenase (ubiquinone) 1 alpha subcomplex [Source:Projected from Anopheles gambiae (AGAP003900) VB External Description;Acc:AGAP003900]	NULL	GO:0006814|GO:0015992|GO:0006120|GO:0008137|GO:0006744|GO:0005743	proton transport|ubiquinone biosynthetic process|NADH dehydrogenase (ubiquinone) activity|mitochondrial inner membrane|mitochondrial electron transport, NADH to ubiquinone|sodium ion transport	Cellular Component|Molecular Function|Biological Process|Biological Process|Biological Process|Biological Process
AALB003225	4845	1.51409	8.53696e-13	1403	1660	1151	10886	6472	6297	lysine-specific demethylase lid isoform X1	NULL	histone demethylase JARID1 [Source:Projected from Anopheles gambiae (AGAP004854) VB External Description;Acc:AGAP004854]	NULL	GO:0003677|GO:0008270|GO:0005515|GO:0016706|GO:0055114	oxidation-reduction process|protein binding|oxidoreductase activity, acting on paired donors, with incorporation or reduction of molecular oxygen, 2-oxoglutarate as one donor, and incorporation of one atom each of oxygen into both donors|DNA binding|zinc ion binding	Molecular Function|Molecular Function|Molecular Function|Molecular Function|Biological Process
AALB008787	2604	-1.56268	8.68392e-13	466	471	417	382	219	303	probable muscarinic acetylcholine receptor gar-2	NULL	NULL	NULL	GO:0004930|GO:0007186|GO:0016021	G-protein coupled receptor activity|G-protein coupled receptor signaling pathway|integral component of membrane	Cellular Component|Molecular Function|Biological Process
AALB007926	909	-2.25308	9.10372e-13	329	388	248	190	57	157	AGAP010118-PA [Anopheles gambiae PEST]	NULL	NULL	NULL	GO:0042967|GO:0008080	N-acetyltransferase activity|acyl-carrier-protein biosynthetic process	Molecular Function|Biological Process
AALB008506	4041	1.48136	9.27749e-13	721	734	404	4542	2602	2928	AAEL011552-PA [Aedes aegypti]	NULL	NULL	NULL	GO:0003676|GO:0046872	metal ion binding|nucleic acid binding	Molecular Function|Molecular Function
AALB004957	1242	-2.17289	9.281e-13	234	217	304	143	90	104	AGAP005350-PA [Anopheles gambiae PEST]	NULL	NULL	NULL	GO:0045475	locomotor rhythm	Biological Process
AALB000682	2673	1.47884	9.28451e-13	408	476	325	2998	1844	1758	carnitine O-palmitoyltransferase mitochondrial [Musca domestica]	NULL	carnitine O-palmitoyltransferase [Source:Projected from Anopheles gambiae (AGAP008907) VB External Description;Acc:AGAP008907]	NULL	GO:0016746	transferase activity, transferring acyl groups	Molecular Function
AALB007914	843	-1.77129	9.33557e-13	485	626	590	356	278	335	AGAP010142-PA [Anopheles gambiae PEST]	NULL	dopamine N-acetyltransferase [Source:VB Community Annotation;Acc:AALB007914]	NULL	GO:0042967|GO:0005737|GO:0006807|GO:0008080	cytoplasm|N-acetyltransferase activity|nitrogen compound metabolic process|acyl-carrier-protein biosynthetic process	Cellular Component|Molecular Function|Biological Process|Biological Process
AALB005678	1470	-2.60973	9.45756e-13	170	134	84	42	24	55	AGAP006118-PA [Anopheles gambiae PEST]	NULL	NULL	NULL	GO:0016021	integral component of membrane	Cellular Component
AALB014162	297	-2.24997	9.4752e-13	1144	897	1475	456	402	594	ATP synthase subunit mitochondrial	NULL	F-type H+-transporting ATPase subunit g [Source:Projected from Anopheles gambiae (AGAP009491) VB External Description;Acc:AGAP009491]	NULL	GO:0000276|GO:0005811|GO:0015986|GO:0046933	ATP synthesis coupled proton transport|proton-transporting ATP synthase activity, rotational mechanism|lipid particle|mitochondrial proton-transporting ATP synthase complex, coupling factor F(o)	Cellular Component|Cellular Component|Molecular Function|Biological Process
AALB005252	816	-2.23462	9.4752e-13	164	115	119	71	47	48	inositol monophosphatase 1-like	NULL	myo-inositol-1(or 4)-monophosphatase [Source:Projected from Anopheles gambiae (AGAP006570) VB External Description;Acc:AGAP006570]	NULL	GO:0046854	phosphatidylinositol phosphorylation	Biological Process
AALB009238	3387	-1.70258	9.5606e-13	2848	2328	2348	1642	1013	1860	AGAP001496-PA [Anopheles gambiae PEST]	NULL	NULL	NULL	GO:0003676|GO:0046872	metal ion binding|nucleic acid binding	Molecular Function|Molecular Function
AALB001886	636	-2.89466	9.63471e-13	291	183	203	63	24	92	prohormone-3 isoform X2	NULL	ITG-containing peptide [Source:Projected from Anopheles gambiae (AGAP008993) VB External Description;Acc:AGAP008993]	NULL	GO:0016021	integral component of membrane	Cellular Component
AALB007837	1752	-2.73602	9.72735e-13	181	160	196	60	23	78	2-phosphoxylose phosphatase 1	NULL	NULL	NULL	GO:0019497|GO:0006771|GO:0003993	acid phosphatase activity|riboflavin metabolic process|hexachlorocyclohexane metabolic process	Molecular Function|Biological Process|Biological Process
AALB005167	3687	1.37413	9.91188e-13	871	845	548	4827	3154	3363	ubiquitin carboxyl-terminal hydrolase 36	NULL	ubiquitin carboxyl-terminal hydrolase 36/42 [Source:Projected from Anopheles gambiae (AGAP007521) VB External Description;Acc:AGAP007521]	NULL	GO:0016579|GO:0036459|GO:0006511	protein deubiquitination|ubiquitin-dependent protein catabolic process|thiol-dependent ubiquitinyl hydrolase activity	Molecular Function|Biological Process|Biological Process
AALB006922	573	-3.4336	1.00228e-12	187	144	378	36	38	57	AGAP000847-PA [Anopheles gambiae PEST]	NULL	NULL	NULL	GO:0016020	membrane	Cellular Component
AALB000775	1977	1.54156	1.00388e-12	268	342	225	2184	1224	1371	ubiquitin carboxyl-terminal hydrolase 3-like	NULL	ubiquitin carboxyl-terminal hydrolase [Source:Projected from Anopheles gambiae (AGAP008805) VB External Description;Acc:AGAP008805]	NULL	GO:0004843|GO:0008270|GO:0006511|GO:0016578	ubiquitin-dependent protein catabolic process|histone deubiquitination|thiol-dependent ubiquitin-specific protease activity|zinc ion binding	Molecular Function|Molecular Function|Biological Process|Biological Process
AALB007204	3288	-2.1403	1.02227e-12	140	125	125	81	44	51	disintegrin and metallo ase domain-containing 12	NULL	A disintegrin and metallopeptidase domain 9 (meltrin gamma) [Source:Projected from Anopheles gambiae (AGAP013468) VB External Description;Acc:AGAP013468]	NULL	GO:0005515|GO:0006508|GO:0004222	metalloendopeptidase activity|protein binding|proteolysis	Molecular Function|Molecular Function|Biological Process
AALB001113	3195	1.88921	1.03276e-12	208	183	251	2108	1431	1238	shuttle craft	NULL	transcriptional repressor NF-X1 [Source:Projected from Anopheles gambiae (AGAP008728) VB External Description;Acc:AGAP008728]	NULL	GO:0003676|GO:0005634|GO:0005667|GO:0003700|GO:0008270|GO:0005515|GO:0006355|GO:0045449	transcription factor activity, sequence-specific DNA binding|nucleic acid binding|transcription factor complex|nucleus|protein binding|zinc ion binding|regulation of transcription, DNA-templated	Cellular Component|Molecular Function|Molecular Function|Molecular Function|Molecular Function|Biological Process|Cellular Component|Biological Process
AALB000237	4074	-1.74049	1.05739e-12	475	466	280	263	177	257	AGAP007761-PA [Anopheles gambiae PEST]	NULL	NULL	NULL	GO:0030414|GO:0005576	peptidase inhibitor activity|extracellular region	Cellular Component|Molecular Function
AALB010281	651	-7.86239	1.07693e-12	147	129	2098	10	4	9	AGAP001249-PA [Anopheles gambiae PEST]	NULL	NULL	NULL	GO:0006508|GO:0004252	proteolysis|serine-type endopeptidase activity	Molecular Function|Biological Process
AALB009510	1521	1.62008	1.10493e-12	334	425	204	2410	1610	1638	histone acetyltransferase type b catalytic subunit	NULL	histone acetyltransferase [Source:Projected from Anopheles gambiae (AGAP003264) VB External Description;Acc:AGAP003264]	NULL	GO:0004402|GO:0042967|GO:0016573|GO:0006348|GO:0000123	histone acetyltransferase activity|chromatin silencing at telomere|histone acetyltransferase complex|acyl-carrier-protein biosynthetic process|histone acetylation	Molecular Function|Biological Process|Biological Process|Cellular Component|Biological Process
AALB007705	228	-2.59104	1.1569e-12	1125	693	1681	417	327	430	AGAP000669-PA [Anopheles gambiae PEST]	NULL	NULL	NULL	GO:0016063|GO:0045494|GO:0016021	photoreceptor cell maintenance|integral component of membrane|rhodopsin biosynthetic process	Cellular Component|Biological Process|Biological Process
AALB003841	1467	-2.08948	1.15788e-12	180	169	190	116	55	84	MOXD1 homolog 2-like	NULL	NULL	NULL	GO:0005507|GO:0016715|GO:0055114	oxidation-reduction process|copper ion binding|oxidoreductase activity, acting on paired donors, with incorporation or reduction of molecular oxygen, reduced ascorbate as one donor, and incorporation of one atom of oxygen	Molecular Function|Molecular Function|Biological Process
AALB004272	1353	-2.89929	1.1587e-12	140	160	240	56	24	67	AGAP005993-PA [Anopheles gambiae PEST]	NULL	NULL	NULL	GO:0042302	structural constituent of cuticle	Molecular Function
AALB009289	2079	-2.20376	1.18266e-12	374	328	290	136	85	194	schwannomin-interacting 1	NULL	NULL	NULL	NULL	NULL	NULL
AALB010323	1590	-1.83758	1.20453e-12	340	357	385	223	160	211	unzipped [Bactrocera cucurbitae]	NULL	NULL	NULL	NULL	NULL	NULL
AALB000452	423	-2.67346	1.25042e-12	220	184	372	108	61	82	AAEL014559-PA [Aedes aegypti]	NULL	NULL	NULL	NULL	NULL	NULL
AALB004257	1992	-2.13278	1.25272e-12	130	170	154	86	45	74	POU domain CF1A	POU domain protein [Source:UniProtKB/TrEMBL;Acc:A0A182FCM2]	POU domain transcription factor, class [Source:Projected from Anopheles gambiae (AGAP005878) VB External Description;Acc:AGAP005878]	NULL	GO:0005667|GO:0003700|GO:0006355|GO:0043565|GO:0045449	transcription factor activity, sequence-specific DNA binding|sequence-specific DNA binding|transcription factor complex|regulation of transcription, DNA-templated	Molecular Function|Molecular Function|Biological Process|Cellular Component|Biological Process
AALB005674	2388	-1.89592	1.26574e-12	779	708	654	505	200	448	AGAP006122-PA [Anopheles gambiae PEST]	NULL	NULL	NULL	GO:0005509|GO:0007156|GO:0005886	homophilic cell adhesion via plasma membrane adhesion molecules|plasma membrane|calcium ion binding	Cellular Component|Molecular Function|Biological Process
AALB008997	1530	1.58273	1.268e-12	300	364	302	2793	1530	1466	AGAP002875-PA [Anopheles gambiae PEST]	NULL	protein HEXIM1/2 [Source:Projected from Anopheles gambiae (AGAP002875) VB External Description;Acc:AGAP002875]	NULL	GO:0000122|GO:0007050|GO:0005634|GO:0045859|GO:0005737|GO:0017069|GO:0004861	cytoplasm|cyclin-dependent protein serine/threonine kinase inhibitor activity|regulation of protein kinase activity|nucleus|snRNA binding|negative regulation of transcription from RNA polymerase II promoter|cell cycle arrest	Cellular Component|Cellular Component|Molecular Function|Molecular Function|Biological Process|Biological Process|Biological Process
AALB007511	1518	-2.24027	1.268e-12	288	352	423	198	84	176	AGAP004787-PA [Anopheles gambiae PEST]	Fatty acyl-CoA reductase [Source:UniProtKB/TrEMBL;Acc:A0A182FLV2]	fatty acyl-CoA reductase [Source:Projected from Anopheles gambiae (AGAP004787) VB External Description;Acc:AGAP004787]	NULL	GO:0080019	fatty-acyl-CoA reductase (alcohol-forming) activity	Molecular Function
AALB009091	2589	1.46612	1.28375e-12	469	643	362	3607	2072	2258	Hermansky-Pudlak syndrome 5 homolog	NULL	Hermansky-Pudlak syndrome 5 protein (Protein pink) [Source:VB Community Annotation;Acc:AALB009091]	NULL	GO:0005515	protein binding	Molecular Function
AALB014251	144	-2.38056	1.33544e-12	125	129	92	47	48	31	AAEL008710-PA [Aedes aegypti]	NULL	NULL	NULL	NULL	NULL	NULL
AALB003196	651	-2.97452	1.34124e-12	115	114	158	45	12	44	ferric-chelate reductase 1 homolog [Ceratitis capitata]	NULL	NULL	NULL	GO:0016021|GO:0055114	oxidation-reduction process|integral component of membrane	Cellular Component|Biological Process
AALB009397	1794	-2.45955	1.34531e-12	212	197	115	55	39	85	sodium-coupled monocarboxylate transporter 1	NULL	Sodium-coupled monocarboxylate transporter [Source:Projected from Anopheles gambiae (AGAP001185) VB External Description;Acc:AGAP001185]	NULL	GO:0005887|GO:0055085|GO:0015293	transmembrane transport|symporter activity|integral component of plasma membrane	Cellular Component|Molecular Function|Biological Process
AALB001162	3453	1.41521	1.34917e-12	499	625	448	3750	2280	2213	regulation of nuclear pre-mRNA domain-containing 2	NULL	NULL	NULL	NULL	NULL	NULL
AALB010358	1875	1.65259	1.4044e-12	314	305	201	2219	1533	1243	BUD13 homolog	NULL	pre-mRNA-splicing factor CWC26 [Source:Projected from Anopheles gambiae (AGAP011249) VB External Description;Acc:AGAP011249]	NULL	NULL	NULL	NULL
AALB006891	3531	-2.70919	1.40678e-12	88	87	68	38	14	22	von Willebrand factor type EGF and pentraxin domain-containing 1	NULL	C-Type Lectin (CTL) - selectin like [Source:Projected from Anopheles gambiae (AGAP000929) VB Community Annotation;Acc:AGAP000929]	NULL	GO:0016021|GO:0030246	carbohydrate binding|integral component of membrane	Cellular Component|Molecular Function
AALB007045	2109	-2.37466	1.44024e-12	109	88	96	45	29	37	transferrin	Transferrin [Source:UniProtKB/TrEMBL;Acc:A0A182FKJ6]	NULL	NULL	GO:0005615	extracellular space	Cellular Component
AALB007825	387	-1.72298	1.50905e-12	523	431	512	358	228	295	A disintegrin and metallo ase with thrombospondin motifs 9 isoform X1 [Stomoxys calcitrans]	NULL	NULL	NULL	GO:0008270|GO:0006508|GO:0004222|GO:0005578	metalloendopeptidase activity|proteinaceous extracellular matrix|proteolysis|zinc ion binding	Cellular Component|Molecular Function|Molecular Function|Biological Process
AALB004660	4302	-1.77284	1.52091e-12	1322	1321	1044	1239	416	568	ADP-dependent glucokinase	NULL	NULL	NULL	GO:0016788|GO:0005975|GO:0016021|GO:0016773	carbohydrate metabolic process|hydrolase activity, acting on ester bonds|integral component of membrane|phosphotransferase activity, alcohol group as acceptor	Cellular Component|Molecular Function|Molecular Function|Biological Process
AALB006575	5673	1.29208	1.52991e-12	895	1083	757	5604	3418	4052	AGAP000453-PA [Anopheles gambiae PEST]	NULL	NULL	NULL	NULL	NULL	NULL
AALB001696	1482	-1.97915	1.54007e-12	301	290	237	190	74	155	AGAP009118-PA [Anopheles gambiae PEST]	NULL	Chondroitin 4-sulfotransferase [Source:Projected from Anopheles gambiae (AGAP009118) VB External Description;Acc:AGAP009118]	NULL	GO:0016051|GO:0016021|GO:0008146	carbohydrate biosynthetic process|integral component of membrane|sulfotransferase activity	Cellular Component|Molecular Function|Biological Process
AALB010672	246	-2.82877	1.60284e-12	89	83	65	19	19	25	NULL	NULL	NULL	NULL	NULL	NULL	NULL
AALB015653	1623	-3.27158	1.61338e-12	544	669	401	270	36	58	AGAP012295-PA [Anopheles gambiae PEST]	NULL	cytochrome P450 (CYP057) [Source:VB External Description;Acc:AALB015653]	cytochrome_P450_(not_1-to-1_orthology_with_AgCYP9L1)__[edit]	GO:0005506|GO:0016705|GO:0055114|GO:0020037	iron ion binding|oxidation-reduction process|heme binding|oxidoreductase activity, acting on paired donors, with incorporation or reduction of molecular oxygen	Molecular Function|Molecular Function|Molecular Function|Biological Process
AALB007535	3975	1.59379	1.65143e-12	539	572	296	3709	2385	2091	DNA replication ATP-dependent helicase nuclease DNA2	NULL	DNA replication ATP-dependent helicase Dna2 [Source:Projected from Anopheles gambiae (AGAP004685) VB External Description;Acc:AGAP004685]	NULL	GO:0017108|GO:0006308|GO:0043142|GO:0016021|GO:0033567	single-stranded DNA-dependent ATPase activity|DNA catabolic process|integral component of membrane|5'-flap endonuclease activity|DNA replication, Okazaki fragment processing	Cellular Component|Molecular Function|Molecular Function|Biological Process|Biological Process
AALB010380	1785	1.61504	1.66327e-12	323	447	247	2830	1693	1549	AGAP011835-PA [Anopheles gambiae PEST]	NULL	NULL	NULL	GO:0005515	protein binding	Molecular Function
AALB000421	2034	1.33236	1.6645e-12	707	677	579	4105	2667	2913	Ets DNA-binding pokkuri	NULL	NULL	NULL	GO:0000122|GO:0005634|GO:0005667|GO:0003700|GO:0045596|GO:0043565|GO:0045449|GO:0001709	transcription factor activity, sequence-specific DNA binding|sequence-specific DNA binding|negative regulation of cell differentiation|transcription factor complex|nucleus|cell fate determination|negative regulation of transcription from RNA polymerase II promoter|regulation of transcription, DNA-templated	Cellular Component|Molecular Function|Molecular Function|Biological Process|Biological Process|Biological Process|Cellular Component|Biological Process
AALB008449	1716	-1.74881	1.71181e-12	367	354	340	235	155	227	AGAP002429-PA [Anopheles gambiae PEST]	NULL	cytochrome P450 (CYP067) [Source:VB External Description;Acc:AALB008449]	cytochrome_P450_(1-to-1_orthology_with_AgCYP314A1)__[edit]	GO:0005506|GO:0016705|GO:0055114|GO:0020037	iron ion binding|oxidation-reduction process|heme binding|oxidoreductase activity, acting on paired donors, with incorporation or reduction of molecular oxygen	Molecular Function|Molecular Function|Molecular Function|Biological Process
AALB014366	1629	-2.80477	1.71181e-12	184	189	359	71	60	79	organic cation transporter [Culex quinquefasciatus]	NULL	NULL	NULL	GO:0055085|GO:0016021|GO:0005215	transporter activity|transmembrane transport|integral component of membrane	Cellular Component|Molecular Function|Biological Process
AALB010582	2772	-1.9229	1.76814e-12	212	184	137	117	68	89	TBC1 domain family member 16	NULL	NULL	NULL	GO:0005769|GO:0031338|GO:0090630|GO:0005096|GO:0006886|GO:0017137|GO:0001881	early endosome|Rab GTPase binding|receptor recycling|activation of GTPase activity|regulation of vesicle fusion|GTPase activator activity|intracellular protein transport	Cellular Component|Molecular Function|Molecular Function|Biological Process|Biological Process|Biological Process|Biological Process
AALB007817	342	-1.71152	1.76937e-12	493	482	487	401	187	309	AAEL013495-PA [Aedes aegypti]	NULL	NULL	NULL	GO:0016021	integral component of membrane	Cellular Component
AALB015582	1689	2.6989	1.77093e-12	12	17	9	228	123	137	hypothetical protein AND_007734	NULL	NULL	NULL	NULL	NULL	NULL
AALB008112	1380	1.69383	1.77446e-12	150	225	116	1428	815	852	aldehyde dehydrogenase family 16 member A1	NULL	NULL	NULL	GO:0055114|GO:0016620	oxidation-reduction process|oxidoreductase activity, acting on the aldehyde or oxo group of donors, NAD or NADP as acceptor	Molecular Function|Biological Process
AALB006404	3603	-1.76641	1.80145e-12	362	291	271	202	153	171	transient receptor potential	NULL	NULL	NULL	GO:0005515|GO:0005262|GO:0016021|GO:0070588	calcium channel activity|integral component of membrane|protein binding|calcium ion transmembrane transport	Cellular Component|Molecular Function|Molecular Function|Biological Process
AALB001475	1518	-1.99315	1.82263e-12	288	293	380	193	135	153	cytochrome P450 4d1 [Culex quinquefasciatus]	NULL	cytochrome P450 [Source:Projected from Anopheles gambiae (AGAP028019) VB Community Annotation;Acc:AGAP028019]	cytochrome_P450_(1-to-1_orthology_with_AgCYP4H18)__[edit]	GO:0005506|GO:0016705|GO:0055114|GO:0020037	iron ion binding|oxidation-reduction process|heme binding|oxidoreductase activity, acting on paired donors, with incorporation or reduction of molecular oxygen	Molecular Function|Molecular Function|Molecular Function|Biological Process
AALB005497	567	-1.69349	1.85778e-12	530	500	430	303	227	338	NADH dehydrogenase [ubiquinone] 1 beta subcomplex subunit mitochondrial	NULL	NADH dehydrogenase (ubiquinone) 1 beta subcomplex [Source:Projected from Anopheles gambiae (AGAP007297) VB External Description;Acc:AGAP007297]	NULL	GO:0006814|GO:0005747|GO:0015992|GO:0006120|GO:0008340|GO:0016021|GO:0008137|GO:0000302|GO:0006744	mitochondrial respiratory chain complex I|proton transport|ubiquinone biosynthetic process|NADH dehydrogenase (ubiquinone) activity|determination of adult lifespan|mitochondrial electron transport, NADH to ubiquinone|integral component of membrane|sodium ion transport|response to reactive oxygen species	Cellular Component|Cellular Component|Molecular Function|Biological Process|Biological Process|Biological Process|Biological Process|Biological Process|Biological Process
AALB008078	2523	1.43375	1.9346e-12	716	579	454	3772	2641	2731	zinc transporter ZIP13 homolog [Bactrocera cucurbitae]	NULL	NULL	NULL	GO:0055085|GO:0016020|GO:0046873|GO:0030001	transmembrane transport|membrane|metal ion transport|metal ion transmembrane transporter activity	Cellular Component|Molecular Function|Biological Process|Biological Process
AALB009970	5409	1.50858	1.96959e-12	441	572	313	3558	1878	1971	RING finger 17	NULL	NULL	NULL	NULL	NULL	NULL
AALB001459	912	-2.25981	1.98936e-12	98	151	109	69	32	47	GL19494 [Drosophila persimilis]	NULL	NULL	NULL	NULL	NULL	NULL
AALB001031	4761	-1.9697	1.99026e-12	494	552	661	375	182	325	tryptase [Culex quinquefasciatus]	NULL	NULL	NULL	GO:0006508|GO:0004252	proteolysis|serine-type endopeptidase activity	Molecular Function|Biological Process
AALB004061	1686	1.71816	2.01499e-12	342	332	189	2349	1724	1364	serine threonine- kinase RIO1	Serine/threonine-protein kinase RIO1 [Source:UniProtKB/TrEMBL;Acc:A0A182FC27]	RIO kinase [Source:Projected from Anopheles gambiae (AGAP012121) VB External Description;Acc:AGAP012121]	NULL	GO:0005524|GO:0009069|GO:0016310|GO:0004674	protein serine/threonine kinase activity|serine family amino acid metabolic process|ATP binding|phosphorylation	Molecular Function|Molecular Function|Biological Process|Biological Process
AALB010403	3954	-1.77962	2.01838e-12	334	357	339	262	183	147	AGAP010597-PA [Anopheles gambiae PEST]	NULL	NULL	NULL	NULL	NULL	NULL
AALB002874	1848	-1.76067	2.03722e-12	4898	4324	5140	3388	2637	2329	AGAP001797-PA [Anopheles gambiae PEST]	NULL	NULL	NULL	NULL	NULL	NULL
AALB005333	3978	1.38788	2.09378e-12	1187	1163	988	7478	5023	4632	AAEL017526- partial [Aedes aegypti]	NULL	serine/arginine repetitive matrix protein [Source:Projected from Anopheles gambiae (AGAP005366) VB External Description;Acc:AGAP005366]	NULL	GO:0006397	mRNA processing	Biological Process
AALB001914	2148	2.03492	2.10715e-12	112	207	81	1552	885	741	SHC SH2 domain-binding 1	NULL	NULL	NULL	NULL	NULL	NULL
AALB008413	855	-1.91282	2.11995e-12	311	338	362	198	126	205	cysteine and histidine-rich 1 homolog	NULL	NULL	NULL	GO:0005634|GO:0004842|GO:0008270|GO:0007275|GO:0006511|GO:0016567	ubiquitin-dependent protein catabolic process|multicellular organism development|protein ubiquitination|ubiquitin-protein transferase activity|nucleus|zinc ion binding	Cellular Component|Molecular Function|Molecular Function|Biological Process|Biological Process|Biological Process
AALB009532	1287	1.36393	2.12947e-12	704	904	548	4913	2808	3124	probable histone-binding Caf1 isoform X2	NULL	Histone acetyltransferase type B subunit [Source:Projected from Anopheles gambiae (AGAP003228) VB External Description;Acc:AGAP003228]	NULL	GO:0005515	protein binding	Molecular Function
AALB004738	1110	-1.82079	2.1406e-12	230	245	214	173	108	104	l-lactate dehydrogenase [Culex quinquefasciatus]	L-lactate dehydrogenase [Source:UniProtKB/TrEMBL;Acc:A0A182FDZ7]	L-lactate dehydrogenase [Source:Projected from Anopheles gambiae (AGAP004880) VB External Description;Acc:AGAP004880]	NULL	GO:0006094|GO:0004459|GO:0005737|GO:0006096|GO:0055114|GO:0006534	cytoplasm|oxidation-reduction process|cysteine metabolic process|L-lactate dehydrogenase activity|glycolytic process|gluconeogenesis	Cellular Component|Molecular Function|Biological Process|Biological Process|Biological Process|Biological Process
AALB007792	507	-1.98153	2.19847e-12	201	192	214	138	84	85	calponin transgelin	Calponin [Source:UniProtKB/TrEMBL;Acc:A0A182FMN2]	Muscular protein [Source:Projected from Anopheles gambiae (AGAP000749) VB External Description;Acc:AGAP000749]	NULL	GO:0003779|GO:0031032	actin binding|actomyosin structure organization	Molecular Function|Biological Process
AALB006740	627	-1.90573	2.2709e-12	237	247	251	155	121	108	AGAP000906-PA [Anopheles gambiae PEST]	NULL	NULL	NULL	NULL	NULL	NULL
AALB001453	1596	1.89192	2.27526e-12	89	90	50	835	396	453	glycosyltransferase [Culex quinquefasciatus]	NULL	NULL	NULL	GO:0016757	transferase activity, transferring glycosyl groups	Molecular Function
AALB009807	1155	2.13271	2.29668e-12	31	42	26	415	225	220	flap endonuclease 1	Flap endonuclease 1 [Source:UniProtKB/TrEMBL;Acc:A0A182FTC7]	Flap endonuclease [Source:Projected from Anopheles gambiae (AGAP011448) VB External Description;Acc:AGAP011448]	NULL	GO:0003677|GO:0006281|GO:0004518	nuclease activity|DNA repair|DNA binding	Molecular Function|Molecular Function|Biological Process
AALB000312	4164	1.56006	2.30466e-12	425	483	266	3063	1919	1726	AGAP008939-PA [Anopheles gambiae PEST]	NULL	DNA excision repair protein ERCC-5 [Source:Projected from Anopheles gambiae (AGAP008939) VB External Description;Acc:AGAP008939]	NULL	GO:0005634|GO:0004519|GO:0006289|GO:0003697	single-stranded DNA binding|nucleus|endonuclease activity|nucleotide-excision repair	Cellular Component|Molecular Function|Molecular Function|Biological Process
AALB008586	4197	1.33592	2.34741e-12	693	811	578	4356	2949	2910	F-box only 11	NULL	NULL	NULL	GO:0008270|GO:0005515|GO:0000151|GO:0016567	protein ubiquitination|ubiquitin ligase complex|protein binding|zinc ion binding	Cellular Component|Molecular Function|Molecular Function|Biological Process
AALB008856	2214	1.51976	2.36321e-12	218	268	173	1653	1002	1037	WD repeat-containing 20 isoform X1 [Trichogramma pretiosum]	NULL	WD repeat domain 20b [Source:Projected from Anopheles gambiae (AGAP002173) VB External Description;Acc:AGAP002173]	NULL	GO:0005515	protein binding	Molecular Function
AALB003811	3315	-2.1817	2.4478e-12	9501	11680	11543	5920	3433	4998	alpha-glucosidase [Culex quinquefasciatus]	NULL	NULL	NULL	GO:0005975|GO:0003824|GO:0016021	carbohydrate metabolic process|catalytic activity|integral component of membrane	Cellular Component|Molecular Function|Biological Process
AALB009736	5988	-1.72963	2.51785e-12	2926	2321	3340	2296	1283	1678	AGAP002272-PC [Anopheles gambiae PEST]	NULL	ankyrin [Source:Projected from Anopheles gambiae (AGAP002272) VB External Description;Acc:AGAP002272]	NULL	GO:0005515|GO:0007165	signal transduction|protein binding	Molecular Function|Biological Process
AALB004311	1572	-2.3493	2.51948e-12	255	178	273	99	65	111	lysosome membrane 2 [Stomoxys calcitrans]	NULL	scavenger receptor class B member [Source:Projected from Anopheles gambiae (AGAP004845) VB External Description;Acc:AGAP004845]	NULL	GO:0016020	membrane	Cellular Component
AALB002977	726	-1.80932	2.61063e-12	719	853	955	568	345	523	AGAP004551-PA [Anopheles gambiae PEST]	NULL	Gamma-interferon-inducible lysosomal thiol reductase [Source:Projected from Anopheles gambiae (AGAP004551) VB External Description;Acc:AGAP004551]	NULL	NULL	NULL	NULL
AALB001730	7227	-1.35451	2.67569e-12	1133	1264	1074	1138	707	826	FAD-dependent oxidoreductase domain-containing 1	NULL	RanBP-type and C3HC4-type zinc finger-containing protein [Source:Projected from Anopheles gambiae (AGAP009239) VB External Description;Acc:AGAP009239]	NULL	GO:0008270|GO:0005515|GO:0016491|GO:0055114	oxidation-reduction process|oxidoreductase activity|protein binding|zinc ion binding	Molecular Function|Molecular Function|Molecular Function|Biological Process
AALB004809	309	-2.98948	2.71907e-12	208	226	325	52	35	101	AGAP005399-PA [Anopheles gambiae PEST]	NULL	NULL	NULL	NULL	NULL	NULL
AALB009067	4761	-1.40063	2.72299e-12	1315	1279	1104	1043	722	954	extracellular sulfatase SULF-1 homolog	NULL	extracellular sulfatase Sulf [Source:Projected from Anopheles gambiae (AGAP003374) VB External Description;Acc:AGAP003374]	NULL	GO:0008484|GO:0008152	sulfuric ester hydrolase activity|metabolic process	Molecular Function|Biological Process
AALB007427	3129	1.63597	2.72299e-12	605	603	402	3965	3338	2247	nucleolar MIF4G domain-containing 1 homolog	NULL	NULL	NULL	GO:0003723|GO:0005515	protein binding|RNA binding	Molecular Function|Molecular Function
AALB000850	7674	1.39813	2.72299e-12	392	450	314	2624	1589	1747	AGAP008970-PA [Anopheles gambiae PEST]	NULL	NULL	NULL	GO:0005515	protein binding	Molecular Function
AALB004115	2496	1.73698	2.73136e-12	542	516	294	3373	3030	2079	ribosome biogenesis BOP1 homolog	Ribosome biogenesis protein BOP1 homolog [Source:UniProtKB/TrEMBL;Acc:A0A182FC81]	Ribosome biogenesis protein BOP1 homolog [Source:Projected from Anopheles gambiae (AGAP007128) VB External Description;Acc:AGAP007128]	NULL	GO:0005515|GO:0006364	rRNA processing|protein binding	Molecular Function|Biological Process
AALB007899	1191	-2.21677	2.74614e-12	159	170	173	113	38	70	GD23218 [Drosophila simulans]	NULL	NULL	NULL	GO:0005524|GO:0004714|GO:0007169|GO:0006468	transmembrane receptor protein tyrosine kinase signaling pathway|protein phosphorylation|ATP binding|transmembrane receptor protein tyrosine kinase activity	Molecular Function|Molecular Function|Biological Process|Biological Process
AALB004538	858	-2.08468	2.75358e-12	205	207	125	86	57	98	tetraspanin-9 [Ceratitis capitata]	Tetraspanin [Source:UniProtKB/TrEMBL;Acc:A0A182FDF1]	NULL	NULL	GO:0016021	integral component of membrane	Cellular Component
AALB000672	1056	1.75264	2.78348e-12	351	427	177	2530	1820	1729	probable RNA polymerase II nuclear localization SLC7A6OS	NULL	NULL	NULL	NULL	NULL	NULL
AALB004837	1539	-1.86536	2.78812e-12	271	253	278	164	115	153	AGAP006634-PA [Anopheles gambiae PEST]	NULL	NULL	NULL	GO:0005515	protein binding	Molecular Function
AALB009176	702	1.79742	2.80311e-12	215	294	155	1692	1538	1109	dihydropteridine reductase	NULL	dihydropteridine reductase [Source:Projected from Anopheles gambiae (AGAP002534) VB External Description;Acc:AGAP002534]	NULL	GO:0016491	oxidoreductase activity	Molecular Function
AALB007474	3402	-1.61831	2.80471e-12	335	415	312	265	186	219	AGAP004761-PA [Anopheles gambiae PEST]	NULL	NULL	NULL	GO:0003779|GO:0017048|GO:0006810|GO:0030036|GO:0005622|GO:0005215	transporter activity|actin cytoskeleton organization|Rho GTPase binding|transport|intracellular|actin binding	Cellular Component|Molecular Function|Molecular Function|Molecular Function|Biological Process|Biological Process
AALB003035	2097	1.74695	2.88907e-12	99	170	88	1018	602	704	lamin-B receptor [Ceratitis capitata]	NULL	NULL	NULL	GO:0016627|GO:0005737|GO:0006629|GO:0016021	cytoplasm|oxidoreductase activity, acting on the CH-CH group of donors|lipid metabolic process|integral component of membrane	Cellular Component|Cellular Component|Molecular Function|Biological Process
AALB010415	3513	1.41015	2.94295e-12	430	554	363	3295	1829	1930	macoilin-2 isoform X1 [Bactrocera cucurbitae]	NULL	NULL	NULL	GO:0016021	integral component of membrane	Cellular Component
AALB005046	1086	1.95337	2.99829e-12	44	59	44	418	304	377	AGAP006606-PA [Anopheles gambiae PEST]	NULL	NULL	NULL	GO:0046872	metal ion binding	Molecular Function
AALB003474	207	-2.54332	3.01628e-12	1857	1160	1865	458	343	833	AGAP004400-PB [Anopheles gambiae PEST]	NULL	NULL	NULL	GO:0004129|GO:0015992|GO:0045277|GO:0006123	cytochrome-c oxidase activity|proton transport|mitochondrial electron transport, cytochrome c to oxygen|respiratory chain complex IV	Molecular Function|Biological Process|Biological Process|Cellular Component
AALB003956	1497	1.71259	3.01679e-12	257	314	147	2037	1337	1145	Y+L amino acid transporter 2 [Bactrocera dorsalis]	NULL	Solute carrier family 7, (cationic amino acid transporter, y+ system) member [Source:Projected from Anopheles gambiae (AGAP011386) VB External Description;Acc:AGAP011386]	NULL	GO:0016020|GO:0015171|GO:0003333	membrane|amino acid transmembrane transport|amino acid transmembrane transporter activity	Cellular Component|Molecular Function|Biological Process
AALB014365	1617	-2.48739	3.13836e-12	204	192	299	98	51	102	organic cation transporter [Culex quinquefasciatus]	NULL	Organic cation transporter [Source:Projected from Anopheles gambiae (AGAP012383) VB External Description;Acc:AGAP012383]	NULL	GO:0005887|GO:0008514|GO:0015711	organic anion transport|organic anion transmembrane transporter activity|integral component of plasma membrane	Cellular Component|Molecular Function|Biological Process
AALB004335	1962	1.33674	3.13939e-12	622	761	557	4391	2477	2803	longitudinals lacking isoforms N O W X Y isoform X1 [Bactrocera cucurbitae]	NULL	NULL	NULL	GO:0003677	DNA binding	Molecular Function
AALB001281	2331	1.33948	3.22369e-12	1138	1265	907	7586	4451	4451	probable glutamine--tRNA ligase	NULL	glutaminyl-tRNA synthetase [Source:Projected from Anopheles gambiae (AGAP010267) VB External Description;Acc:AGAP010267]	NULL	GO:0005524|GO:0005737|GO:0004819|GO:0006425	cytoplasm|glutaminyl-tRNA aminoacylation|ATP binding|glutamine-tRNA ligase activity	Cellular Component|Molecular Function|Molecular Function|Biological Process
AALB007542	852	-2.48581	3.22674e-12	175	147	212	62	43	83	partial [Anopheles gambiae S]	NULL	Dehydrogenase/reductase SDR family member 11 precursor [Source:Projected from Anopheles gambiae (AGAP010311) VB External Description;Acc:AGAP010311]	NULL	GO:0016021	integral component of membrane	Cellular Component
AALB000374	1515	1.59597	3.30982e-12	292	237	179	1760	1246	1138	nuclear distribution nudE homolog isoform X2	NULL	NULL	NULL	GO:2000574	regulation of microtubule motor activity	Biological Process
AALB014746	261	-3.21403	3.31147e-12	97	79	87	13	11	30	NULL	NULL	NULL	NULL	NULL	NULL	NULL
AALB006399	1425	-1.80425	3.31147e-12	1143	1047	1303	664	546	742	mitochondrial-processing peptidase subunit beta	NULL	Peptidase (mitochondrial processing) beta [Source:Projected from Anopheles gambiae (AGAP001767) VB External Description;Acc:AGAP001767]	NULL	GO:0046872|GO:0006508|GO:0004222	metal ion binding|metalloendopeptidase activity|proteolysis	Molecular Function|Molecular Function|Biological Process
AALB001667	855	-2.43022	3.34496e-12	263	356	179	93	51	136	1-acyl-sn-glycerol-3-phosphate acyltransferase alpha	1-acyl-sn-glycerol-3-phosphate acyltransferase [Source:UniProtKB/TrEMBL;Acc:A0A182F5C4]	lysophosphatidate acyltransferase [Source:Projected from Anopheles gambiae (AGAP009415) VB External Description;Acc:AGAP009415]	NULL	GO:0003841|GO:0042967|GO:0046486|GO:0016020|GO:0008654	phospholipid biosynthetic process|membrane|1-acylglycerol-3-phosphate O-acyltransferase activity|glycerolipid metabolic process|acyl-carrier-protein biosynthetic process	Cellular Component|Molecular Function|Biological Process|Biological Process|Biological Process
AALB006738	6150	-1.63631	3.37253e-12	559	511	550	450	292	293	AGAP000904-PA [Anopheles gambiae PEST]	NULL	NULL	NULL	NULL	NULL	NULL
AALB010533	3078	1.70097	3.37479e-12	259	326	356	2841	1637	1699	serine arginine repetitive matrix 2 isoform X2	NULL	NULL	NULL	NULL	NULL	NULL
AALB002330	2754	-1.51513	3.41803e-12	1079	1117	1202	1003	633	730	filamin [Culex quinquefasciatus]	NULL	NULL	NULL	GO:0070938|GO:0035183|GO:0008045|GO:0008340|GO:0008104|GO:0008302|GO:0030708|GO:0045179|GO:0007067|GO:0008355|GO:0035182|GO:0048149|GO:0005884|GO:0051015|GO:0007616|GO:0005634|GO:0048471|GO:0005829|GO:0030431|GO:0035204	germarium-derived female germ-line cyst encapsulation|behavioral response to ethanol|cytosol|actin filament|nucleus|apical cortex|actin filament binding|long-term memory|motor neuron axon guidance|protein localization|sleep|female germline ring canal inner rim|contractile ring|female germline ring canal formation, actin assembly|perinuclear region of cytoplasm|female germline ring canal outer rim…	Cellular Component|Cellular Component|Cellular Component|Cellular Component|Cellular Component|Cellular Component|Cellular Component|Cellular Component|Molecular Function|Biological Process|Biological Process|Biological Process|Biological Process|Biological Process|Biological Process|Biological Process|Biological Process|Biological Process|Biological Process|Biological Process
AALB008268	3366	-1.9562	3.43549e-12	360	331	323	171	119	216	sulfate transporter	NULL	NULL	NULL	GO:0008272|GO:0008271|GO:0055085|GO:0016021	transmembrane transport|secondary active sulfate transmembrane transporter activity|sulfate transport|integral component of membrane	Cellular Component|Molecular Function|Biological Process|Biological Process
AALB004152	1224	-1.77372	3.51095e-12	630	715	538	344	266	439	AGAP005711-PA [Anopheles gambiae PEST]	NULL	NULL	NULL	GO:0008062|GO:0009266|GO:0000977|GO:0003053|GO:0008134|GO:0045944|GO:0045449|GO:0005634|GO:0005667|GO:0003700|GO:0032922|GO:0009649|GO:0048148|GO:0005737|GO:0046982|GO:0045475|GO:0043066|GO:0045187	protein heterodimerization activity|transcription factor activity, sequence-specific DNA binding|entrainment of circadian clock|transcription factor complex|transcription factor binding|regulation of circadian sleep/wake cycle, sleep|positive regulation of transcription from RNA polymerase II promoter|nucleus|RNA polymerase II regulatory region sequence-specific DNA binding|behavioral response to…	Cellular Component|Cellular Component|Cellular Component|Molecular Function|Molecular Function|Molecular Function|Molecular Function|Biological Process|Biological Process|Biological Process|Biological Process|Biological Process|Biological Process|Biological Process|Biological Process|Biological Process|Biological Process|Biological Process
AALB005398	3858	1.56305	3.53477e-12	253	291	158	1773	1113	1123	AGAP007617-PA [Anopheles gambiae PEST]	NULL	bromodomain and PHD finger-containing protein [Source:Projected from Anopheles gambiae (AGAP007617) VB External Description;Acc:AGAP007617]	NULL	GO:0008270|GO:0005515	protein binding|zinc ion binding	Molecular Function|Molecular Function
AALB015522	1590	-2.6105	3.62077e-12	156	97	122	35	31	52	glucosyl glucuronosyl transferase	NULL	NULL	NULL	GO:0016758|GO:0008152	metabolic process|transferase activity, transferring hexosyl groups	Molecular Function|Biological Process
AALB004562	309	2.44293	3.64421e-12	2781	3095	2241	36107	30329	18389	histone H4 [Drosophila melanogaster]	Histone H4 [Source:UniProtKB/TrEMBL;Acc:A0A182FBX3]	NULL	NULL	GO:0005634|GO:0003677|GO:0046982|GO:0006352|GO:0000786|GO:0006334	protein heterodimerization activity|DNA-templated transcription, initiation|nucleosome|nucleosome assembly|nucleus|DNA binding	Cellular Component|Cellular Component|Molecular Function|Molecular Function|Biological Process|Biological Process
AALB007092	507	-2.71313	3.64874e-12	83	82	110	39	17	29	AAEL006777-PA [Aedes aegypti]	NULL	NULL	NULL	GO:0008237	metallopeptidase activity	Molecular Function
AALB008150	2997	1.5222	3.72987e-12	586	646	335	3586	2618	2365	AGAP002970-PA [Anopheles gambiae PEST]	NULL	Importin-11 [Source:Projected from Anopheles gambiae (AGAP002970) VB External Description;Acc:AGAP002970]	NULL	GO:0006886|GO:0008536	Ran GTPase binding|intracellular protein transport	Molecular Function|Biological Process
AALB002995	2274	1.49976	3.81184e-12	324	430	259	2447	1602	1505	Puff-specific Bx42	NULL	SNW domain-containing protein [Source:Projected from Anopheles gambiae (AGAP004521) VB External Description;Acc:AGAP004521]	NULL	GO:0005681|GO:0000398	mRNA splicing, via spliceosome|spliceosomal complex	Cellular Component|Biological Process
AALB003506	756	-1.85405	3.82164e-12	483	364	490	268	201	259	AGAP013344-PA [Anopheles gambiae PEST]	NULL	NULL	NULL	NULL	NULL	NULL
AALB002026	6258	-1.53319	3.82164e-12	1070	973	1088	872	587	681	receptor-type tyrosine- phosphatase kappa	NULL	Protein T13H5.1, isoform h [Source:Projected from Anopheles gambiae (AGAP008077) VB External Description;Acc:AGAP008077]	NULL	GO:0006570|GO:0004725|GO:0006470	protein tyrosine phosphatase activity|protein dephosphorylation|tyrosine metabolic process	Molecular Function|Biological Process|Biological Process
AALB004850	7479	1.58913	3.82164e-12	1560	1519	1181	13103	6056	6652	death-inducer obliterator 1-like isoform X1 [Megachile rotundata]	NULL	NULL	NULL	GO:0008270|GO:0005515|GO:0006351|GO:0016817	transcription, DNA-templated|hydrolase activity, acting on acid anhydrides|protein binding|zinc ion binding	Molecular Function|Molecular Function|Molecular Function|Biological Process
AALB002783	1293	-2.19915	3.83606e-12	176	132	119	73	38	71	AGAP003718-PA [Anopheles gambiae PEST]	NULL	regulator of G-protein signaling [Source:Projected from Anopheles gambiae (AGAP003718) VB External Description;Acc:AGAP003718]	NULL	GO:0005834|GO:0007186|GO:0004871|GO:0035556	signal transducer activity|G-protein coupled receptor signaling pathway|intracellular signal transduction|heterotrimeric G-protein complex	Cellular Component|Molecular Function|Biological Process|Biological Process
AALB005099	1446	-4.42159	3.83606e-12	94	58	22	7	4	4	AGAP005496-PA [Anopheles gambiae PEST]	NULL	leucine-rich immune protein (Short) [Source:Projected from Anopheles gambiae (AGAP005496) VB Community Annotation;Acc:AGAP005496]	NULL	GO:0005515	protein binding	Molecular Function
AALB007323	645	-2.71606	3.99247e-12	108	67	86	32	23	23	GM19938 [Drosophila sechellia]	NULL	NULL	NULL	GO:0005515	protein binding	Molecular Function
AALB002249	1452	1.76131	4.15358e-12	352	411	163	2643	1611	1738	CG9135-PA [Drosophila melanogaster]	NULL	NULL	NULL	GO:0034260|GO:0005085|GO:0005875	guanyl-nucleotide exchange factor activity|microtubule associated complex|negative regulation of GTPase activity	Cellular Component|Molecular Function|Biological Process
AALB005123	837	2.16493	4.15358e-12	63	77	25	643	348	433	Os09g0504700 [Oryza sativa Japonica Group]	NULL	NULL	NULL	GO:0061630|GO:0032184|GO:0000724|GO:0045995|GO:0022008|GO:0007530|GO:0045944|GO:0001103|GO:0043161|GO:0005737|GO:0046872|GO:0043393|GO:0033234|GO:0070201|GO:0034399|GO:0033768|GO:0016567	nuclear periphery|RNA polymerase II repressing transcription factor binding|metal ion binding|SUMO-targeted ubiquitin ligase complex|protein ubiquitination|regulation of embryonic development|SUMO polymer binding|positive regulation of transcription from RNA polymerase II promoter|regulation of protein binding|proteasome-mediated ubiquitin-dependent protein catabolic process|cytoplasm|regulation …	Cellular Component|Cellular Component|Cellular Component|Molecular Function|Molecular Function|Molecular Function|Molecular Function|Biological Process|Biological Process|Biological Process|Biological Process|Biological Process|Biological Process|Biological Process|Biological Process|Biological Process|Biological Process
AALB003987	1719	-1.88364	4.34164e-12	183	179	168	118	69	96	GD12215 [Drosophila simulans]	NULL	NULL	NULL	GO:0065007	biological regulation	Biological Process
AALB006142	3387	-1.72119	4.37831e-12	636	485	535	364	263	353	AGAP006188-PB [Anopheles gambiae PEST]	NULL	NULL	NULL	GO:0035023|GO:0043087|GO:0005089	regulation of GTPase activity|Rho guanyl-nucleotide exchange factor activity|regulation of Rho protein signal transduction	Molecular Function|Biological Process|Biological Process
AALB014483	267	-1.74953	4.42493e-12	347	366	395	287	157	216	NULL	NULL	NULL	NULL	NULL	NULL	NULL
AALB005102	741	-3.1546	4.43065e-12	70	77	114	19	13	26	3-oxoacyl-[acyl-carrier- ] reductase 1	NULL	dehydrogenase/reductase SDR family member 11 precursor [Source:Projected from Anopheles gambiae (AGAP005499) VB External Description;Acc:AGAP005499]	NULL	GO:0016491	oxidoreductase activity	Molecular Function
AALB001605	1578	-2.30511	4.52809e-12	918	764	937	276	241	501	AGAP009502-PA [Anopheles gambiae PEST]	NULL	NULL	NULL	NULL	NULL	NULL
AALB004319	990	-1.80637	4.57985e-12	574	435	586	356	259	288	AAEL006268-PA [Aedes aegypti]	NULL	NULL	NULL	GO:0035556	intracellular signal transduction	Biological Process
AALB010680	3276	1.57194	4.63051e-12	744	587	730	5113	3703	3330	zinc finger CCCH domain-containing 18 isoform X2	NULL	nuclear protein NHN1 [Source:Projected from Anopheles gambiae (AGAP010800) VB External Description;Acc:AGAP010800]	NULL	GO:0046872	metal ion binding	Molecular Function
AALB004474	4098	1.49464	4.65152e-12	515	532	291	3467	1748	2169	AGAP005796-PA [Anopheles gambiae PEST]	NULL	pebble [Source:Projected from Anopheles gambiae (AGAP005796) VB External Description;Acc:AGAP005796]	NULL	GO:0005634|GO:0035023|GO:0005737|GO:0000902|GO:0005096|GO:0043087|GO:0000910|GO:0045666|GO:0005089	cytoplasm|regulation of GTPase activity|Rho guanyl-nucleotide exchange factor activity|positive regulation of neuron differentiation|cytokinesis|regulation of Rho protein signal transduction|cell morphogenesis|nucleus|GTPase activator activity	Cellular Component|Cellular Component|Molecular Function|Molecular Function|Biological Process|Biological Process|Biological Process|Biological Process|Biological Process
AALB004688	3216	1.38924	4.72011e-12	555	719	463	3966	2512	2392	nuclear valosin-containing -like isoform X2	NULL	ribosome biogenesis ATPase [Source:Projected from Anopheles gambiae (AGAP006205) VB External Description;Acc:AGAP006205]	NULL	GO:0005524	ATP binding	Molecular Function
AALB003324	2313	-2.01967	4.76782e-12	197	162	132	91	54	90	mucin-5AC-like [Bactrocera cucurbitae]	NULL	C-type lectin (CTL) [Source:Projected from Anopheles gambiae (AGAP000940) VB Community Annotation;Acc:AGAP000940]	NULL	NULL	NULL	NULL
AALB006382	1512	-2.40292	4.77249e-12	94	133	103	56	21	47	acetylcholine receptor subunit beta-like 1	NULL	nicotinic acetylcholine receptor beta [Source:Projected from Anopheles gambiae (AGAP000966) VB Community Annotation;Acc:AGAP000966]	NULL	GO:0004889|GO:0006812|GO:0045211|GO:0007165|GO:0016021	signal transduction|acetylcholine-activated cation-selective channel activity|integral component of membrane|postsynaptic membrane|cation transport	Cellular Component|Cellular Component|Molecular Function|Biological Process|Biological Process
AALB003344	1479	-1.61296	4.82086e-12	526	606	422	352	242	380	male-specific doublesex	NULL	NULL	NULL	GO:0005488	binding	Molecular Function
AALB005108	2907	1.41257	4.84336e-12	436	482	301	2778	1626	1916	AGAP007422-PA [Anopheles gambiae PEST]	NULL	NULL	NULL	GO:0000166|GO:0005639	integral component of nuclear inner membrane|nucleotide binding	Cellular Component|Molecular Function
AALB008698	3345	2.1041	4.92332e-12	2987	2452	2254	28804	19507	16709	DNA topoisomerase mitochondrial	NULL	NULL	NULL	GO:0003677|GO:0003917|GO:0005694|GO:0006265	chromosome|DNA topological change|DNA topoisomerase type I activity|DNA binding	Cellular Component|Molecular Function|Molecular Function|Biological Process
AALB000391	2367	-1.39396	5.00885e-12	1259	1341	835	1055	641	831	AGAP007796-PA [Anopheles gambiae PEST]	NULL	neprilysin, neutral endopeptidase [Source:Projected from Anopheles gambiae (AGAP007796) VB Community Annotation;Acc:AGAP007796]	NULL	GO:0006508|GO:0004222	metalloendopeptidase activity|proteolysis	Molecular Function|Biological Process
AALB010434	4326	1.34476	5.01054e-12	911	977	627	5972	3163	3456	AGAP011963-PA [Anopheles gambiae PEST]	NULL	NULL	NULL	GO:0003676|GO:0046872	metal ion binding|nucleic acid binding	Molecular Function|Molecular Function
AALB008867	2403	1.7337	5.04323e-12	677	534	376	4023	3592	2400	ESF1 homolog	NULL	ESF1, nucleolar pre-rRNA processing protein, homolog [Source:Projected from Anopheles gambiae (AGAP003294) VB External Description;Acc:AGAP003294]	NULL	GO:0005634	nucleus	Cellular Component
AALB004680	462	-3.10958	5.09281e-12	80	60	86	20	10	22	AAEL010983-PA [Aedes aegypti]	NULL	NULL	NULL	NULL	NULL	NULL
AALB005781	2046	-1.55244	5.27218e-12	2104	2576	1283	1344	1074	1386	phospholipase B-like lamina ancestor [Ceratitis capitata]	NULL	NULL	NULL	GO:0035011|GO:0035001|GO:0007476|GO:0007498|GO:0007411|GO:0045886|GO:0046843|GO:0048854|GO:0036062|GO:0002121|GO:0007507|GO:0031987|GO:0033627|GO:0010906|GO:0001964|GO:0005605|GO:0016021|GO:0034446|GO:0016321	presynaptic periactive zone|heart development|brain morphogenesis|dorsal appendage formation|female meiosis chromosome segregation|inter-male aggressive behavior|startle response|locomotion involved in locomotory behavior|integral component of membrane|cell adhesion mediated by integrin|mesoderm development|regulation of glucose metabolic process|dorsal trunk growth, open tracheal system|basal la…	Cellular Component|Cellular Component|Cellular Component|Biological Process|Biological Process|Biological Process|Biological Process|Biological Process|Biological Process|Biological Process|Biological Process|Biological Process|Biological Process|Biological Process|Biological Process|Biological Process|Biological Process|Biological Process|Biological Process
AALB006317	1032	-2.70712	5.32295e-12	248	287	542	125	78	134	SPARC [Ceratitis capitata]	NULL	NULL	NULL	GO:0005615|GO:0007165|GO:0005509|GO:0005578	signal transduction|extracellular space|proteinaceous extracellular matrix|calcium ion binding	Cellular Component|Cellular Component|Molecular Function|Biological Process
AALB003189	1662	-2.48836	5.37017e-12	146	169	195	78	28	78	AGAP005163-PA [Anopheles gambiae PEST]	NULL	Glucosyl/glucuronosyl transferases [Source:Projected from Anopheles gambiae (AGAP005163) VB External Description;Acc:AGAP005163]	NULL	GO:0016758|GO:0008152	metabolic process|transferase activity, transferring hexosyl groups	Molecular Function|Biological Process
AALB001182	2868	-1.5565	5.43969e-12	1214	1042	1113	854	582	809	epidermal growth factor receptor isoform X2	NULL	NULL	NULL	GO:0005524|GO:0004714|GO:0016020|GO:0007169|GO:0006468	transmembrane receptor protein tyrosine kinase signaling pathway|membrane|protein phosphorylation|ATP binding|transmembrane receptor protein tyrosine kinase activity	Cellular Component|Molecular Function|Molecular Function|Biological Process|Biological Process
AALB014426	279	-1.82575	5.44403e-12	199	234	150	140	74	107	RNA-binding Musashi homolog Rbp6 isoform X1 [Ceratitis capitata]	NULL	NULL	NULL	GO:0000166|GO:0003676	nucleic acid binding|nucleotide binding	Molecular Function|Molecular Function
AALB009848	1848	1.75857	5.47898e-12	121	172	79	1164	650	637	AGAP010500-PA [Anopheles gambiae PEST]	NULL	NULL	NULL	GO:0003676|GO:0005634|GO:0008270	nucleic acid binding|nucleus|zinc ion binding	Cellular Component|Molecular Function|Molecular Function
AALB002289	390	-2.58738	5.50898e-12	84	86	69	26	22	28	beta-amyloid isoform X1 [Ceratitis capitata]	NULL	NULL	NULL	GO:0046914|GO:0008201	transition metal ion binding|heparin binding	Molecular Function|Molecular Function
AALB001283	3216	-2.03968	5.5123e-12	330	254	311	160	95	175	transient receptor potential channel pyrexia isoform X2	NULL	NULL	NULL	GO:0005216|GO:0006811|GO:0005515|GO:0055085|GO:0016020	transmembrane transport|membrane|ion channel activity|ion transport|protein binding	Cellular Component|Molecular Function|Molecular Function|Biological Process|Biological Process
AALB005160	3474	1.44281	5.62477e-12	761	698	486	4182	3259	2698	AGAP007511-PA [Anopheles gambiae PEST]	NULL	ATP-dependent RNA helicase DDX54/DBP10 [Source:Projected from Anopheles gambiae (AGAP007511) VB External Description;Acc:AGAP007511]	NULL	GO:0005634|GO:0005524|GO:0008270|GO:0003723|GO:0004004	ATP-dependent RNA helicase activity|nucleus|ATP binding|RNA binding|zinc ion binding	Cellular Component|Molecular Function|Molecular Function|Molecular Function|Molecular Function
AALB007481	1143	-2.41748	5.76441e-12	134	118	113	67	20	51	AAEL009546-PA [Aedes aegypti]	NULL	NULL	NULL	GO:0003676|GO:0046872	metal ion binding|nucleic acid binding	Molecular Function|Molecular Function
AALB000448	255	-2.85518	5.7806e-12	1965	1217	2998	1156	344	397	AGAP009830-PA [Anopheles gambiae PEST]	NULL	NULL	NULL	GO:0008061|GO:0006030|GO:0005576	extracellular region|chitin binding|chitin metabolic process	Cellular Component|Molecular Function|Biological Process
AALB004494	450	-2.1438	5.7814e-12	304	363	500	260	120	166	AGAP007339-PA [Anopheles gambiae PEST]	NULL	Troponin C, isoform [Source:Projected from Anopheles gambiae (AGAP007339) VB External Description;Acc:AGAP007339]	NULL	GO:0005509	calcium ion binding	Molecular Function
AALB009548	702	-2.09463	5.87568e-12	418	335	212	148	95	186	phospholipase D A [Ceratitis capitata]	NULL	NULL	NULL	NULL	NULL	NULL
AALB001633	2286	-1.86154	5.98175e-12	816	948	496	456	238	497	ATP-binding cassette sub-family G member 1	NULL	ATP-binding cassette transporter (ABC transporter) family G member [Source:Projected from Anopheles gambiae (AGAP009464) VB Community Annotation;Acc:AGAP009464]	NULL	GO:0016887|GO:0005524|GO:0016020	membrane|ATPase activity|ATP binding	Cellular Component|Molecular Function|Molecular Function
AALB003777	393	-2.37503	5.99459e-12	317	245	301	78	101	135	AAEL003407-PA [Aedes aegypti]	NULL	NULL	NULL	GO:0000166|GO:0003676	nucleic acid binding|nucleotide binding	Molecular Function|Molecular Function
AALB006473	471	-2.13741	6.19343e-12	943	828	1428	582	347	550	succinate dehydrogenase [ubiquinone] cytochrome b small mitochondrial	NULL	NULL	NULL	GO:0006119|GO:0005749|GO:0008177|GO:0016021|GO:0006099|GO:0048039|GO:0020037	tricarboxylic acid cycle|heme binding|succinate dehydrogenase (ubiquinone) activity|integral component of membrane|ubiquinone binding|oxidative phosphorylation|mitochondrial respiratory chain complex II, succinate dehydrogenase complex (ubiquinone)	Cellular Component|Cellular Component|Molecular Function|Molecular Function|Molecular Function|Biological Process|Biological Process
AALB004885	1170	-2.01906	6.40034e-12	3071	3793	3365	3134	837	1365	hypothetical protein AND_005343	NULL	NULL	NULL	NULL	NULL	NULL
AALB000888	858	-2.1594	6.57142e-12	265	238	253	96	88	140	tachykinins isoform X2 [Megachile rotundata]	NULL	NULL	NULL	NULL	NULL	NULL
AALB004624	2487	1.6784	6.70729e-12	195	155	180	1542	925	928	AAEL010593-PA [Aedes aegypti]	NULL	NULL	NULL	NULL	NULL	NULL
AALB000278	2766	-1.80828	6.71481e-12	248	277	198	153	96	150	AGAP008320-PA [Anopheles gambiae PEST]	NULL	Sidestep protein [Source:Projected from Anopheles gambiae (AGAP008320) VB External Description;Acc:AGAP008320]	NULL	GO:0005515	protein binding	Molecular Function
AALB000045	4020	1.31762	6.73305e-12	730	862	590	4894	2884	2904	AAEL013060-PA [Aedes aegypti]	NULL	NULL	NULL	NULL	NULL	NULL
AALB004308	879	1.55057	6.77087e-12	416	519	255	3106	1815	1830	J domain-containing CG6693	NULL	DnaJ homolog subfamily C member [Source:Projected from Anopheles gambiae (AGAP004849) VB External Description;Acc:AGAP004849]	NULL	NULL	NULL	NULL
AALB009039	7140	1.33903	6.78775e-12	518	617	474	3460	2258	2251	endoribonuclease Dcr-1	NULL	endoribonuclease Dicer [Source:Projected from Anopheles gambiae (AGAP002836) VB External Description;Acc:AGAP002836]	NULL	GO:0004525|GO:0005515|GO:0051252|GO:0006396	ribonuclease III activity|regulation of RNA metabolic process|protein binding|RNA processing	Molecular Function|Molecular Function|Biological Process|Biological Process
AALB007875	1155	-2.36025	6.81799e-12	423	348	465	237	69	193	AGAP010229-PA [Anopheles gambiae PEST]	NULL	beta-ureidopropionase [Source:Projected from Anopheles gambiae (AGAP010229) VB External Description;Acc:AGAP010229]	NULL	GO:0016810|GO:0006807	nitrogen compound metabolic process|hydrolase activity, acting on carbon-nitrogen (but not peptide) bonds	Molecular Function|Biological Process
AALB007678	585	-1.59717	6.98058e-12	787	628	672	557	332	475	AGAP000375-PA [Anopheles gambiae PEST]	NULL	NULL	NULL	NULL	NULL	NULL
AALB007903	525	-3.43898	7.00905e-12	73	102	48	14	4	21	AGAP010157-PA [Anopheles gambiae PEST]	NULL	allatostatin [Source:Projected from Anopheles gambiae (AGAP010157) VB Community Annotation;Acc:AGAP010157]	NULL	NULL	NULL	NULL
AALB007529	2136	1.59878	7.02829e-12	251	220	162	1774	1058	942	U4 U6 small nuclear ribonucleo Prp3 isoform X1	NULL	U4/U6 small nuclear ribonucleoprotein PRP3 [Source:Projected from Anopheles gambiae (AGAP004682) VB External Description;Acc:AGAP004682]	NULL	GO:0046540|GO:0000398	mRNA splicing, via spliceosome|U4/U6 x U5 tri-snRNP complex	Cellular Component|Biological Process
AALB004891	1041	-2.2832	7.04856e-12	393	296	474	207	89	193	AGAP005982-PA [Anopheles gambiae PEST]	NULL	NULL	NULL	NULL	NULL	NULL
AALB004234	813	1.90959	7.12887e-12	85	112	73	804	683	455	General transcription factor IIF subunit 2	General transcription factor IIF subunit 2 [Source:UniProtKB/TrEMBL;Acc:A0A182FCJ9]	transcription initiation factor TFIIF subunit beta [Source:Projected from Anopheles gambiae (AGAP007002) VB External Description;Acc:AGAP007002]	NULL	GO:0003824|GO:0005674|GO:0006367	transcription initiation from RNA polymerase II promoter|catalytic activity|transcription factor TFIIF complex	Cellular Component|Molecular Function|Biological Process
AALB004304	963	1.73903	7.14384e-12	210	308	142	2011	1209	1047	AGAP007671-PA [Anopheles gambiae PEST]	NULL	NULL	NULL	NULL	NULL	NULL
AALB015552	1494	-2.93968	7.17807e-12	97	127	55	16	22	28	probable cytochrome P450 305a1	NULL	cytochrome P450 (CYP008) [Source:VB External Description;Acc:AALB015552]	cytochrome_P450_(1-to-1_orthology_with_AgCYP305A1)__[edit]	GO:0005506|GO:0016705|GO:0055114|GO:0020037	iron ion binding|oxidation-reduction process|heme binding|oxidoreductase activity, acting on paired donors, with incorporation or reduction of molecular oxygen	Molecular Function|Molecular Function|Molecular Function|Biological Process
AALB014762	60	-1.92671	7.22147e-12	216	181	178	126	94	76	NULL	NULL	NULL	NULL	NULL	NULL	NULL
AALB005857	5520	-2.03962	7.32605e-12	355	345	397	152	159	200	5 nucleotidase [Culex quinquefasciatus]	NULL	NULL	NULL	GO:0000166|GO:0016788|GO:0046872|GO:0009166|GO:0006508|GO:0004252	metal ion binding|nucleotide catabolic process|hydrolase activity, acting on ester bonds|proteolysis|nucleotide binding|serine-type endopeptidase activity	Molecular Function|Molecular Function|Molecular Function|Molecular Function|Biological Process|Biological Process
AALB010770	1185	-1.65218	7.35498e-12	2386	1942	2483	1633	1034	1633	NADH dehydrogenase [ubiquinone] 1 alpha subcomplex subunit mitochondrial	NADH dehydrogenase [ubiquinone] 1 alpha subcomplex subunit 10, mitochondrial [Source:UniProtKB/TrEMBL;Acc:A0A182FW35]	NADH dehydrogenase (ubiquinone) 1 alpha subcomplex [Source:Projected from Anopheles gambiae (AGAP011130) VB External Description;Acc:AGAP011130]	NULL	GO:0005811|GO:0006814|GO:0005747|GO:0010906|GO:0015992|GO:0005759|GO:0006120|GO:0008137|GO:0006744	mitochondrial respiratory chain complex I|proton transport|regulation of glucose metabolic process|ubiquinone biosynthetic process|lipid particle|NADH dehydrogenase (ubiquinone) activity|mitochondrial matrix|mitochondrial electron transport, NADH to ubiquinone|sodium ion transport	Cellular Component|Cellular Component|Cellular Component|Molecular Function|Biological Process|Biological Process|Biological Process|Biological Process|Biological Process
AALB004678	5043	-1.49055	7.68779e-12	469	487	387	360	239	328	AGAP006218-PA [Anopheles gambiae PEST]	NULL	NULL	NULL	GO:0004930|GO:0007186|GO:0016021|GO:0007166|GO:0006950	G-protein coupled receptor activity|cell surface receptor signaling pathway|G-protein coupled receptor signaling pathway|response to stress|integral component of membrane	Cellular Component|Molecular Function|Biological Process|Biological Process|Biological Process
AALB004573	3045	-2.47065	7.72827e-12	90	93	100	55	21	28	AGAP006034-PA [Anopheles gambiae PEST]	NULL	NULL	NULL	NULL	NULL	NULL
AALB008792	1848	-1.65861	7.771e-12	510	478	429	474	197	242	chitooligosaccharidolytic beta-N-acetylglucosaminidase [Bactrocera cucurbitae]	Beta-hexosaminidase [Source:UniProtKB/TrEMBL;Acc:A0A182FQH0]	hexosaminidase [Source:Projected from Anopheles gambiae (AGAP012453) VB External Description;Acc:AGAP012453]	NULL	GO:0001575|GO:0005975|GO:0006040|GO:0004563|GO:0006027	beta-N-acetylhexosaminidase activity|carbohydrate metabolic process|glycosaminoglycan catabolic process|amino sugar metabolic process|globoside metabolic process	Molecular Function|Biological Process|Biological Process|Biological Process|Biological Process
AALB004659	948	-1.81866	7.80944e-12	951	1016	1032	485	561	564	AGAP006398-PA [Anopheles gambiae PEST]	NULL	NULL	NULL	NULL	NULL	NULL
AALB009798	2619	1.48786	7.90891e-12	183	196	147	1359	728	836	CASPL1	NULL	NULL	NULL	GO:0006508|GO:0006915|GO:0016021|GO:0004197	cysteine-type endopeptidase activity|apoptotic process|integral component of membrane|proteolysis	Cellular Component|Molecular Function|Biological Process|Biological Process
AALB004907	1647	-1.70282	7.9347e-12	537	561	359	311	303	228	matrix metallo ase-14 isoform X2	NULL	matrix metallopeptidase [Source:Projected from Anopheles gambiae (AGAP006904) VB Community Annotation;Acc:AGAP006904]	NULL	GO:0008270|GO:0005509|GO:0006508|GO:0031012|GO:0004222	metalloendopeptidase activity|extracellular matrix|proteolysis|calcium ion binding|zinc ion binding	Cellular Component|Molecular Function|Molecular Function|Molecular Function|Biological Process
AALB002216	708	-1.73045	8.0673e-12	566	621	419	294	246	373	AGAP001819-PA [Anopheles gambiae PEST]	NULL	NULL	NULL	NULL	NULL	NULL
AALB015531	1563	-2.27961	8.08602e-12	170	161	169	68	41	92	cytochrome P450 mitochondrial [Culex quinquefasciatus]	NULL	cytochrome P450 (CYP048) [Source:VB External Description;Acc:AALB015531]	cytochrome_P450_(1-to-1_orthology_with_AgCYP12F4)__[edit]	GO:0005506|GO:0016705|GO:0055114|GO:0020037	iron ion binding|oxidation-reduction process|heme binding|oxidoreductase activity, acting on paired donors, with incorporation or reduction of molecular oxygen	Molecular Function|Molecular Function|Molecular Function|Biological Process
AALB004800	1584	-1.77477	8.22399e-12	262	300	302	193	133	170	lysosome membrane 2	NULL	Class B Scavenger Receptor (CD36 domain). [Source:Projected from Anopheles gambiae (AGAP005725) VB Community Annotation;Acc:AGAP005725]	NULL	GO:0016020	membrane	Cellular Component
AALB010528	1719	1.53501	8.37636e-12	209	190	136	1344	838	846	AGAP010676-PA [Anopheles gambiae PEST]	NULL	NULL	NULL	GO:0005216|GO:0034220|GO:0016021	ion channel activity|integral component of membrane|ion transmembrane transport	Cellular Component|Molecular Function|Biological Process
AALB015651	1629	-2.07976	8.46988e-12	407	565	289	353	113	140	AGAP012292-PA [Anopheles gambiae PEST]	NULL	cytochrome P450 (CYP056) [Source:VB External Description;Acc:AALB015651]	cytochrome_P450_(1-to-1_orthology_with_AgCYP9J4)__[edit]	GO:0005506|GO:0016705|GO:0055114|GO:0020037	iron ion binding|oxidation-reduction process|heme binding|oxidoreductase activity, acting on paired donors, with incorporation or reduction of molecular oxygen	Molecular Function|Molecular Function|Molecular Function|Biological Process
AALB003892	5679	1.58878	8.61986e-12	1251	1586	744	9750	5573	5526	AGAP010393-PA [Anopheles gambiae PEST]	NULL	NULL	NULL	GO:0005488	binding	Molecular Function
AALB007198	1095	2.10225	8.71988e-12	123	188	51	1315	784	845	lachesin isoform X2	NULL	Amalgam [Source:Projected from Anopheles gambiae (AGAP004108) VB External Description;Acc:AGAP004108]	NULL	GO:0005515|GO:0004714|GO:0007169	transmembrane receptor protein tyrosine kinase signaling pathway|protein binding|transmembrane receptor protein tyrosine kinase activity	Molecular Function|Molecular Function|Biological Process
AALB000372	15498	-2.09337	8.71988e-12	4911	4710	5005	1856	1649	3047	AGAP009917-PA [Anopheles gambiae PEST]	NULL	NULL	NULL	GO:0097264	self proteolysis	Biological Process
AALB005199	1017	1.52292	8.71988e-12	399	533	289	2858	2095	1760	GTP cyclohydrolase 1 isoform X1	NULL	NULL	NULL	GO:0005737|GO:0003934|GO:0046656|GO:0046654	cytoplasm|GTP cyclohydrolase I activity|tetrahydrofolate biosynthetic process|folic acid biosynthetic process	Cellular Component|Molecular Function|Biological Process|Biological Process
AALB001604	1371	-2.39198	8.9027e-12	101	204	119	54	37	63	hypothetical protein ZHAS_00007246	NULL	NULL	NULL	NULL	NULL	NULL
AALB005769	1890	1.66575	8.94357e-12	690	625	406	3968	3769	2543	AGAP007112-PA [Anopheles gambiae PEST]	Pescadillo homolog [Source:UniProtKB/TrEMBL;Acc:A0A182FGX6]	Pescadillo homolog [Source:Projected from Anopheles gambiae (AGAP007112) VB External Description;Acc:AGAP007112]	NULL	GO:0042254|GO:0005730	nucleolus|ribosome biogenesis	Cellular Component|Biological Process
AALB000277	1770	-2.11806	8.96016e-12	499	450	722	273	208	286	AGAP008321-PA [Anopheles gambiae PEST]	NULL	Membrane protein, palmitoylated [Source:Projected from Anopheles gambiae (AGAP008321) VB External Description;Acc:AGAP008321]	NULL	GO:0005515	protein binding	Molecular Function
AALB007553	708	2.40188	8.985e-12	1149	1269	349	11284	9246	6452	histidine-rich glyco -like	NULL	NULL	NULL	NULL	NULL	NULL
AALB010700	2382	-3.07446	9.21725e-12	72	78	79	14	12	26	O-mannosyltransferase 1	NULL	dolichyl-phosphate-mannose-protein mannosyltransferase [Source:Projected from Anopheles gambiae (AGAP010784) VB External Description;Acc:AGAP010784]	NULL	GO:0000030|GO:0006493|GO:0000136	mannosyltransferase activity|protein O-linked glycosylation|alpha-1,6-mannosyltransferase complex	Molecular Function|Biological Process|Cellular Component
AALB003911	1626	-2.37665	9.31846e-12	85	110	90	45	21	42	fatty acyl- reductase CG5065 [Bactrocera dorsalis]	Fatty acyl-CoA reductase [Source:UniProtKB/TrEMBL;Acc:A0A182FBM8]	fatty acyl-CoA reductase [Source:Projected from Anopheles gambiae (AGAP002279) VB External Description;Acc:AGAP002279]	NULL	GO:0080019	fatty-acyl-CoA reductase (alcohol-forming) activity	Molecular Function
AALB002700	774	1.47514	1.02801e-11	1174	1169	638	7236	4629	4127	ubiquitin-conjugating enzyme E2 Q2 isoform X2	NULL	NULL	NULL	GO:0006364|GO:0005730	rRNA processing|nucleolus	Cellular Component|Biological Process
AALB005224	705	1.9874	1.03508e-11	57	81	41	636	409	333	non-structural maintenance of chromosomes element 1 homolog	NULL	NULL	NULL	GO:0005634|GO:0004842|GO:0008270|GO:0030915|GO:0000724|GO:0006301|GO:0035556|GO:0016567	double-strand break repair via homologous recombination|protein ubiquitination|ubiquitin-protein transferase activity|nucleus|Smc5-Smc6 complex|intracellular signal transduction|postreplication repair|zinc ion binding	Cellular Component|Cellular Component|Molecular Function|Molecular Function|Biological Process|Biological Process|Biological Process|Biological Process
AALB003188	4638	-1.57493	1.06697e-11	2190	1992	2402	1745	1037	1623	AGAP005162-PB [Anopheles gambiae PEST]	NULL	dystroglycan [Source:Projected from Anopheles gambiae (AGAP005162) VB External Description;Acc:AGAP005162]	NULL	GO:0005509|GO:0016010|GO:0007016	dystrophin-associated glycoprotein complex|cytoskeletal anchoring at plasma membrane|calcium ion binding	Cellular Component|Molecular Function|Biological Process
AALB014546	1554	1.89935	1.09305e-11	140	229	89	1623	868	828	AGAP005407-PA [Anopheles gambiae PEST]	NULL	NULL	NULL	NULL	NULL	NULL
AALB007640	3333	1.92731	1.09305e-11	54	80	76	771	426	411	aminopeptidase N-like isoform X2	NULL	aminopeptidase N [Source:Projected from Anopheles gambiae (AGAP000885) VB External Description;Acc:AGAP000885]	NULL	GO:0008270|GO:0043171|GO:0005737|GO:0006508|GO:0046331|GO:0070006|GO:0042277|GO:0005886	cytoplasm|lateral inhibition|plasma membrane|peptide binding|metalloaminopeptidase activity|peptide catabolic process|proteolysis|zinc ion binding	Cellular Component|Cellular Component|Molecular Function|Molecular Function|Molecular Function|Biological Process|Biological Process|Biological Process
AALB002340	2640	1.57231	1.13512e-11	155	181	171	1424	724	885	AGAP004106-PA [Anopheles gambiae PEST]	NULL	NULL	NULL	GO:0005515	protein binding	Molecular Function
AALB010436	7920	1.60505	1.16724e-11	966	838	1067	7755	5188	4572	zinc finger 850-like [Maylandia zebra]	NULL	NULL	NULL	GO:0003676|GO:0005634|GO:0008270	nucleic acid binding|nucleus|zinc ion binding	Cellular Component|Molecular Function|Molecular Function
AALB001922	2031	1.99512	1.16745e-11	55	93	40	699	349	419	AGAP008035-PA [Anopheles gambiae PEST]	NULL	NULL	NULL	GO:0005524|GO:0003777|GO:0045298|GO:0007018|GO:0008017|GO:0005874	microtubule motor activity|microtubule|microtubule-based movement|microtubule binding|tubulin complex|ATP binding	Molecular Function|Molecular Function|Molecular Function|Biological Process|Cellular Component|Cellular Component
AALB005522	1467	1.51315	1.17409e-11	205	202	169	1235	910	1035	AGAP007257-PA [Anopheles gambiae PEST]	NULL	NULL	NULL	GO:0003676	nucleic acid binding	Molecular Function
AALB010694	2322	1.51514	1.17784e-11	181	185	111	1186	713	754	polyribonucleotide nucleotidyltransferase mitochondrial	NULL	polyribonucleotide nucleotidyltransferase [Source:Projected from Anopheles gambiae (AGAP010791) VB External Description;Acc:AGAP010791]	NULL	GO:0000175|GO:0006206|GO:0003723|GO:0051252|GO:0006396|GO:0006144|GO:0006402|GO:0004654	polyribonucleotide nucleotidyltransferase activity|regulation of RNA metabolic process|pyrimidine nucleobase metabolic process|3'-5'-exoribonuclease activity|mRNA catabolic process|RNA processing|purine nucleobase metabolic process|RNA binding	Molecular Function|Molecular Function|Molecular Function|Biological Process|Biological Process|Biological Process|Biological Process|Biological Process
AALB009089	3069	1.55416	1.20538e-11	332	283	235	2404	1302	1267	ENL isoform X1	NULL	YEATS domain-containing protein 1/3 [Source:Projected from Anopheles gambiae (AGAP002132) VB External Description;Acc:AGAP002132]	NULL	GO:0006355	regulation of transcription, DNA-templated	Biological Process
AALB000697	975	-1.4201	1.21452e-11	1163	1141	1178	1126	629	843	AAEL000339-PA [Aedes aegypti]	NULL	NULL	NULL	GO:0007160|GO:0008270|GO:0005856	cytoskeleton|cell-matrix adhesion|zinc ion binding	Cellular Component|Molecular Function|Biological Process
AALB010815	828	-2.34481	1.21593e-11	130	121	88	52	23	55	lysosome-associated membrane glyco 5	NULL	NULL	NULL	GO:0016020	membrane	Cellular Component
AALB000870	822	2.06108	1.22951e-11	79	114	41	931	512	452	spindle and kinetochore-associated 1-like	NULL	NULL	NULL	GO:0051301|GO:0045298|GO:0007059|GO:0008017	chromosome segregation|microtubule binding|cell division|tubulin complex	Molecular Function|Biological Process|Biological Process|Cellular Component
AALB003150	2136	1.5756	1.23021e-11	206	285	157	1736	1043	983	AGAP003793-PA [Anopheles gambiae PEST]	NULL	NULL	NULL	NULL	NULL	NULL
AALB006171	3555	1.43255	1.23932e-11	628	783	388	4195	2411	2779	AGAP006757 [Anopheles coluzzii]	NULL	NULL	NULL	GO:0003676|GO:0005634|GO:0008270|GO:0005515	nucleic acid binding|nucleus|protein binding|zinc ion binding	Cellular Component|Molecular Function|Molecular Function|Molecular Function
AALB001331	324	-2.67106	1.24498e-11	6910	5462	10531	2544	1486	3262	cytochrome c-2 [Ceratitis capitata]	NULL	cytochrome c [Source:Projected from Anopheles gambiae (AGAP009537) VB External Description;Acc:AGAP009537]	NULL	GO:0006118|GO:0009055|GO:0020037	heme binding|electron carrier activity|obsolete electron transport	Molecular Function|Molecular Function|Biological Process
AALB004926	834	-2.07512	1.2522e-11	179	188	235	108	76	99	NADH dehydrogenase [ubiquinone] 1 alpha subcomplex subunit 11	NULL	NULL	NULL	GO:0005747|GO:0016021	mitochondrial respiratory chain complex I|integral component of membrane	Cellular Component|Cellular Component
AALB002858	2226	-3.08085	1.25736e-11	3783	2442	7801	1196	785	1453	ADP,ATP carrier 2	NULL	NULL	NULL	GO:0055085|GO:0003779|GO:0007155|GO:0005743|GO:0005215|GO:0031532	transporter activity|transmembrane transport|cell adhesion|actin cytoskeleton reorganization|mitochondrial inner membrane|actin binding	Cellular Component|Molecular Function|Molecular Function|Biological Process|Biological Process|Biological Process
AALB004336	801	-2.15221	1.26626e-11	238	327	217	102	77	154	AGAP005243-PA [Anopheles gambiae PEST]	NULL	NULL	NULL	GO:0005525|GO:0007165|GO:0016020	membrane|GTP binding|signal transduction	Cellular Component|Molecular Function|Biological Process
AALB007779	1995	-1.81902	1.30186e-11	773	835	590	415	249	532	AGAP000040-PA [Anopheles gambiae PEST]	NULL	NULL	NULL	GO:0055085|GO:0016021	transmembrane transport|integral component of membrane	Cellular Component|Biological Process
AALB000679	2049	-1.89908	1.30342e-11	152	164	116	92	54	79	organic cation transporter	NULL	Solute carrier family 22 member [Source:Projected from Anopheles gambiae (AGAP008335) VB External Description;Acc:AGAP008335]	NULL	GO:0055085|GO:0022857|GO:0016021	transmembrane transport|transmembrane transporter activity|integral component of membrane	Cellular Component|Molecular Function|Biological Process
AALB010384	321	-1.64801	1.30594e-11	1221	1074	1186	735	578	842	NADH:ubiquinone dehydrogenase [Culex quinquefasciatus]	NULL	NADH dehydrogenase (ubiquinone) 1 beta subcomplex [Source:Projected from Anopheles gambiae (AGAP011829) VB External Description;Acc:AGAP011829]	NULL	GO:0006814|GO:0015992|GO:0006120|GO:0005739|GO:0008137|GO:0006744	proton transport|ubiquinone biosynthetic process|NADH dehydrogenase (ubiquinone) activity|mitochondrial electron transport, NADH to ubiquinone|sodium ion transport|mitochondrion	Cellular Component|Molecular Function|Biological Process|Biological Process|Biological Process|Biological Process
AALB008003	1761	-1.71204	1.31806e-11	1340	1001	1459	903	640	766	centromere-associated E isoform X1 [Bombus impatiens]	NULL	NULL	NULL	GO:0005886	plasma membrane	Cellular Component
AALB005584	1497	-2.39167	1.31806e-11	182	137	117	54	31	75	islet cell autoantigen 1	NULL	Islet cell autoantigen [Source:Projected from Anopheles gambiae (AGAP006627) VB External Description;Acc:AGAP006627]	NULL	GO:0019904	protein domain specific binding	Molecular Function
AALB009142	372	-1.7652	1.33517e-11	222	289	185	182	92	128	NULL	NULL	NULL	NULL	NULL	NULL	NULL
AALB009439	2025	1.40561	1.33744e-11	1384	1320	904	8652	5224	4843	serine threonine- phosphatase 4 regulatory subunit 2 isoform X1	NULL	serine/threonine-protein phosphatase 4 regulatory subunit [Source:Projected from Anopheles gambiae (AGAP002501) VB External Description;Acc:AGAP002501]	NULL	GO:0030289	protein phosphatase 4 complex	Cellular Component
AALB015761	1515	1.43881	1.33744e-11	595	685	376	4092	2368	2287	probable nucleoporin Nup58	NULL	NULL	NULL	GO:0006913|GO:0005643	nucleocytoplasmic transport|nuclear pore	Cellular Component|Biological Process
AALB005084	7794	-2.13899	1.33744e-11	238	234	309	128	83	141	lactase-phlorizin hydrolase	NULL	NULL	NULL	GO:0005975|GO:0004553	carbohydrate metabolic process|hydrolase activity, hydrolyzing O-glycosyl compounds	Molecular Function|Biological Process
AALB010297	1221	-1.79998	1.34092e-11	170	179	147	117	70	92	tyrosine kinase receptor Cad96Ca [Ceratitis capitata]	NULL	NULL	NULL	GO:0005509|GO:0016020|GO:0007156	membrane|homophilic cell adhesion via plasma membrane adhesion molecules|calcium ion binding	Cellular Component|Molecular Function|Biological Process
AALB003614	552	-2.85292	1.40754e-11	195	170	102	36	18	68	sterol carrier -2 [Culex quinquefasciatus]	NULL	NULL	NULL	NULL	NULL	NULL
AALB004844	1746	1.50201	1.41267e-11	461	560	274	3142	2033	1873	AGAP006629-PA [Anopheles gambiae PEST]	NULL	regulator of G-protein signaling [Source:Projected from Anopheles gambiae (AGAP006629) VB External Description;Acc:AGAP006629]	NULL	GO:0005834|GO:0007186|GO:0004871|GO:0035556	signal transducer activity|G-protein coupled receptor signaling pathway|intracellular signal transduction|heterotrimeric G-protein complex	Cellular Component|Molecular Function|Biological Process|Biological Process
AALB010020	1509	-2.26883	1.46016e-11	7070	3629	6374	2266	1898	2770	ATP synthase subunit mitochondrial	ATP synthase subunit beta [Source:UniProtKB/TrEMBL;Acc:A0A182FTY6]	NULL	NULL	GO:0045261|GO:0005524|GO:0015986|GO:0046933	ATP synthesis coupled proton transport|proton-transporting ATP synthase activity, rotational mechanism|proton-transporting ATP synthase complex, catalytic core F(1)|ATP binding	Cellular Component|Molecular Function|Molecular Function|Biological Process
AALB004057	963	-2.26343	1.50721e-11	94	98	106	47	31	44	f-box LRR-repeat 16	NULL	NULL	NULL	NULL	NULL	NULL
AALB002868	3684	1.33639	1.50883e-11	1069	1036	862	7231	3889	3844	centrosome-associated zinc finger CP190 isoform X3 [Bactrocera dorsalis]	NULL	NULL	NULL	GO:0005515|GO:0046872	metal ion binding|protein binding	Molecular Function|Molecular Function
AALB004636	1773	1.32781	1.53004e-11	820	921	618	5310	3278	3000	AGAP007018-PA [Anopheles gambiae PEST]	NULL	NULL	NULL	GO:0003677|GO:0006355	DNA binding|regulation of transcription, DNA-templated	Molecular Function|Biological Process
AALB004661	1080	1.86817	1.54802e-11	69	60	37	504	320	351	AGAP006393-PA [Anopheles gambiae PEST]	NULL	NULL	NULL	GO:0005634|GO:0071630|GO:0031144	nucleus|nucleus-associated proteasomal ubiquitin-dependent protein catabolic process|proteasome localization	Cellular Component|Biological Process|Biological Process
AALB003366	1290	-1.90597	1.57217e-11	605	623	860	445	264	413	G- coupled receptor Mth2-like	NULL	methuselah receptor [Source:Projected from Anopheles gambiae (AGAP004026) VB Community Annotation;Acc:AGAP004026]	NULL	GO:0004930|GO:0007186|GO:0016021|GO:0007166	G-protein coupled receptor activity|cell surface receptor signaling pathway|G-protein coupled receptor signaling pathway|integral component of membrane	Cellular Component|Molecular Function|Biological Process|Biological Process
AALB002796	3126	1.74076	1.58013e-11	152	185	89	1438	682	694	AGAP004061-PA [Anopheles gambiae PEST]	NULL	NULL	NULL	GO:0005634|GO:0008270	nucleus|zinc ion binding	Cellular Component|Molecular Function
AALB010570	2565	1.44481	1.58651e-11	1265	1404	765	8629	4811	4802	piwi [Culex quinquefasciatus]	NULL	aubergine [Source:Projected from Anopheles gambiae (AGAP011204) VB External Description;Acc:AGAP011204]	NULL	GO:0003676|GO:0005515	nucleic acid binding|protein binding	Molecular Function|Molecular Function
AALB002341	1392	-1.50359	1.60288e-11	467	510	441	365	270	334	mfs transporter	NULL	NULL	NULL	GO:0055085|GO:0022857|GO:0016021	transmembrane transport|transmembrane transporter activity|integral component of membrane	Cellular Component|Molecular Function|Biological Process
AALB004931	2016	1.67937	1.62223e-11	175	230	106	1499	828	855	ATP-dependent RNA helicase DHX33	NULL	ATP-dependent RNA helicase DHX33 [Source:Projected from Anopheles gambiae (AGAP006138) VB External Description;Acc:AGAP006138]	NULL	GO:0003676|GO:0005524|GO:0004386	helicase activity|nucleic acid binding|ATP binding	Molecular Function|Molecular Function|Molecular Function
AALB007631	3144	1.37238	1.6272e-11	403	465	295	2613	1571	1687	caskin-1 isoform X5 [Tribolium castaneum]	NULL	NULL	NULL	GO:0005515	protein binding	Molecular Function
AALB010836	1425	1.69772	1.6797e-11	237	373	170	2379	1130	1446	hypothetical protein AND_000603	NULL	NULL	NULL	NULL	NULL	NULL
AALB005852	402	-4.59911	1.68096e-11	39	47	86	4	1	9	AGAP006151-PA [Anopheles gambiae PEST]	NULL	NULL	NULL	NULL	NULL	NULL
AALB006080	2124	1.47186	1.69189e-11	309	363	211	2030	1180	1538	cleavage and polyadenylation specificity factor subunit CG7185 isoform X1	NULL	cleavage and polyadenylation specificity factor subunit 6/7 [Source:Projected from Anopheles gambiae (AGAP005062) VB External Description;Acc:AGAP005062]	NULL	GO:0000166|GO:0003676	nucleic acid binding|nucleotide binding	Molecular Function|Molecular Function
AALB005177	2973	-2.54072	1.71916e-11	332	477	736	234	98	219	AGAP006463-PA [Anopheles gambiae PEST]	NULL	NULL	NULL	NULL	NULL	NULL
AALB006172	3168	-1.8107	1.72352e-11	775	829	1043	635	347	541	AGAP006756-PA [Anopheles gambiae PEST]	NULL	NULL	NULL	NULL	NULL	NULL
AALB004609	2298	-1.85961	1.73374e-11	345	544	388	269	138	281	AGAP005612-PA [Anopheles gambiae PEST]	NULL	NULL	NULL	GO:0016021	integral component of membrane	Cellular Component
AALB007762	1170	-2.11467	1.74417e-11	187	188	135	69	55	99	AAEL002457-PA [Aedes aegypti]	NULL	NULL	NULL	GO:0016740	transferase activity	Molecular Function
AALB015746	2025	1.67724	1.75842e-11	734	947	370	6126	3279	3276	AAEL004489-PA [Aedes aegypti]	NULL	Daxx-like protein [Source:VB Community Annotation;Acc:AALB015746]	NULL	NULL	NULL	NULL
AALB004238	5265	-1.53461	1.75896e-11	1320	1238	1404	990	721	971	filamin-C isoform X3 [Ceratitis capitata]	NULL	NULL	NULL	GO:0005515	protein binding	Molecular Function
AALB003174	3519	-1.65966	1.80494e-11	491	445	482	303	264	301	AGAP004303-PA [Anopheles gambiae PEST]	NULL	Integrin alpha-ps [Source:Projected from Anopheles gambiae (AGAP004303) VB External Description;Acc:AGAP004303]	NULL	GO:0007155|GO:0008305	cell adhesion|integrin complex	Cellular Component|Biological Process
AALB004589	1041	-3.77834	1.82407e-11	953	157	645	135	38	97	CLIP-domain serine protease subfamily B	NULL	CLIP-domain serine protease [Source:Projected from Anopheles gambiae (AGAP004855) VB Community Annotation;Acc:AGAP004855]	NULL	GO:0006508|GO:0004252	proteolysis|serine-type endopeptidase activity	Molecular Function|Biological Process
AALB004456	1029	-1.70737	1.82953e-11	1322	1585	1488	1261	476	997	AGAP005807-PC [Anopheles gambiae PEST]	NULL	NULL	NULL	NULL	NULL	NULL
AALB008839	7851	1.49244	1.867e-11	1925	1845	1503	13819	7203	8515	AGAP001877-PA [Anopheles gambiae PEST]	NULL	NULL	NULL	GO:0008270|GO:0005515	protein binding|zinc ion binding	Molecular Function|Molecular Function
AALB003050	423	-1.92215	1.89963e-11	135	148	101	84	50	63	AGAP013540-PA [Anopheles gambiae PEST]	NULL	NULL	NULL	NULL	NULL	NULL
AALB005946	2145	1.43946	1.91321e-11	246	278	186	1640	1055	1053	GA-binding subunit beta-2	NULL	GA-binding protein transcription factor, beta [Source:Projected from Anopheles gambiae (AGAP006384) VB External Description;Acc:AGAP006384]	NULL	GO:0005515	protein binding	Molecular Function
AALB015515	1464	-2.0735	1.93526e-11	763	575	914	407	230	440	cytochrome P450 6A1 [Culex quinquefasciatus]	NULL	cytochrome P450 (CYP065) [Source:VB External Description;Acc:AALB015515]	cytochrome_P450_(1-to-1_orthology_with_AgCYP6AG2)__[edit]	GO:0005506|GO:0016705|GO:0055114|GO:0004497|GO:0020037	iron ion binding|oxidation-reduction process|heme binding|oxidoreductase activity, acting on paired donors, with incorporation or reduction of molecular oxygen|monooxygenase activity	Molecular Function|Molecular Function|Molecular Function|Molecular Function|Biological Process
AALB015625	1161	-2.27806	1.98654e-11	372	307	291	93	101	181	AGAP010070-PA [Anopheles gambiae PEST]	NULL	NULL	NULL	GO:0016021	integral component of membrane	Cellular Component
AALB008734	9303	-1.32224	2.00888e-11	2045	2180	2101	1981	1339	1648	microtubule-associated futsch isoform X1 [Ceratitis capitata]	NULL	NULL	NULL	GO:0005524|GO:0004672|GO:0006468	protein kinase activity|protein phosphorylation|ATP binding	Molecular Function|Molecular Function|Biological Process
AALB003547	5367	-1.8084	2.02467e-11	2475	2256	3179	1453	1454	1487	laminin subunit beta-1 [Stomoxys calcitrans]	NULL	laminin, beta [Source:Projected from Anopheles gambiae (AGAP001381) VB External Description;Acc:AGAP001381]	NULL	GO:0007165|GO:0045995|GO:0030155|GO:0030334|GO:0005102	regulation of cell migration|signal transduction|regulation of embryonic development|receptor binding|regulation of cell adhesion	Molecular Function|Biological Process|Biological Process|Biological Process|Biological Process
AALB003311	465	-1.60436	2.02871e-11	3510	3329	4012	2797	1812	2485	AGAP001023-PA [Anopheles gambiae PEST]	NULL	myofilin variant B [Source:Projected from Anopheles gambiae (AGAP001023) VB External Description;Acc:AGAP001023]	NULL	GO:0035220|GO:0030241|GO:0031672|GO:0022416	chaeta development|wing disc development|skeletal muscle myosin thick filament assembly|A band	Cellular Component|Biological Process|Biological Process|Biological Process
AALB003298	945	-2.6054	2.11836e-11	125	159	226	70	30	71	AGAP007760-PA [Anopheles gambiae PEST]	NULL	NULL	NULL	GO:0019233|GO:0016740|GO:0003012	muscle system process|transferase activity|sensory perception of pain	Molecular Function|Biological Process|Biological Process
AALB015509	1581	-2.34553	2.17209e-11	78	101	105	49	31	31	cytochrome P450 [Culex quinquefasciatus]	NULL	cytochrome P450 (CYP049) [Source:VB External Description;Acc:AALB015509]	cytochrome_P450_(not_1-to-1_orthology_with_AgCYP9M1)__[edit]	GO:0005506|GO:0016705|GO:0055114|GO:0020037	iron ion binding|oxidation-reduction process|heme binding|oxidoreductase activity, acting on paired donors, with incorporation or reduction of molecular oxygen	Molecular Function|Molecular Function|Molecular Function|Biological Process
AALB003308	2949	1.58534	2.17955e-11	173	221	114	1373	818	772	regulator of telomere elongation helicase 1 homolog	Regulator of telomere elongation helicase 1 homolog [Source:UniProtKB/TrEMBL;Acc:A0A182F9Y0]	Regulator of telomere elongation helicase 1 homolog [Source:Projected from Anopheles gambiae (AGAP000634) VB External Description;Acc:AGAP000634]	NULL	GO:0005657|GO:0005634|GO:0003677|GO:0005524|GO:0006281|GO:0006260|GO:0006310|GO:0000723|GO:0004003	ATP-dependent DNA helicase activity|DNA replication|telomere maintenance|nucleus|replication fork|DNA recombination|ATP binding|DNA repair|DNA binding	Cellular Component|Molecular Function|Molecular Function|Molecular Function|Biological Process|Biological Process|Biological Process|Biological Process|Cellular Component
AALB009504	837	-2.56202	2.18451e-11	139	136	71	50	16	48	AGAP003269-PA [Anopheles gambiae PEST]	NULL	diueretic hormone [Source:Projected from Anopheles gambiae (AGAP003269) VB Community Annotation;Acc:AGAP003269]	NULL	GO:0007165|GO:0005576|GO:0005179	signal transduction|extracellular region|hormone activity	Cellular Component|Molecular Function|Biological Process
AALB002206	1461	-1.58295	2.22428e-11	484	427	323	292	204	295	AGAP001806-PA [Anopheles gambiae PEST]	NULL	NULL	NULL	GO:0016021|GO:0016740	transferase activity|integral component of membrane	Cellular Component|Molecular Function
AALB007864	2445	1.62075	2.36555e-11	767	1021	432	6090	3822	3188	DNA replication licensing factor Mcm6	NULL	DNA replication licensing factor Mcm6 [Source:Projected from Anopheles gambiae (AGAP010219) VB External Description;Acc:AGAP010219]	NULL	GO:0005657|GO:0005634|GO:0003677|GO:0005524|GO:0006270|GO:0003678|GO:0042555	DNA replication initiation|MCM complex|nucleus|replication fork|DNA helicase activity|ATP binding|DNA binding	Cellular Component|Cellular Component|Molecular Function|Molecular Function|Molecular Function|Biological Process|Cellular Component
AALB006806	2898	1.70121	2.3679e-11	1924	2715	1441	17407	9675	11357	Ras GTPase-activating -binding 2	NULL	NULL	NULL	GO:0000166|GO:0003676|GO:0006810|GO:0005622	nucleic acid binding|transport|intracellular|nucleotide binding	Cellular Component|Molecular Function|Molecular Function|Biological Process
AALB010588	2232	-2.61692	2.38903e-11	69	84	66	30	14	26	nyctalopin [Bactrocera cucurbitae]	NULL	NULL	NULL	GO:0005515	protein binding	Molecular Function
AALB005163	7461	1.39467	2.39217e-11	761	700	480	4677	2824	2502	zinc finger 224	NULL	NULL	NULL	GO:0005634|GO:0003677|GO:0006281|GO:0008270	nucleus|DNA repair|DNA binding|zinc ion binding	Cellular Component|Molecular Function|Molecular Function|Biological Process
AALB000789	2817	-2.12232	2.39473e-11	214	175	199	101	53	113	AGAP009762-PA [Anopheles gambiae PEST]	NULL	NULL	NULL	GO:0005515	protein binding	Molecular Function
AALB008291	2028	-1.7703	2.42134e-11	7958	8104	6791	5208	3130	4763	heterogeneous nuclear ribonucleo R isoform X18	NULL	NULL	NULL	GO:0000166|GO:0003676	nucleic acid binding|nucleotide binding	Molecular Function|Molecular Function
AALB001691	2862	-2.2646	2.44349e-11	1499	1221	2460	829	497	877	transmembrane protease serine 9-like	NULL	NULL	NULL	GO:0006508|GO:0004252	proteolysis|serine-type endopeptidase activity	Molecular Function|Biological Process
AALB008812	1215	1.52359	2.4501e-11	315	334	279	2250	1644	1314	hsp90 co-chaperone Cdc37 [Wasmannia auropunctata]	NULL	cell division cycle protein [Source:Projected from Anopheles gambiae (AGAP001914) VB External Description;Acc:AGAP001914]	NULL	GO:0019901	protein kinase binding	Molecular Function
AALB003881	3051	-2.21503	2.45236e-11	1729	1612	1653	443	837	687	spectrin alpha chain isoform X4	NULL	NULL	NULL	GO:0005509	calcium ion binding	Molecular Function
AALB003467	1278	2.15098	2.45885e-11	41	62	35	647	320	259	AAEL013462-PA [Aedes aegypti]	NULL	NULL	NULL	GO:0016021	integral component of membrane	Cellular Component
AALB015565	864	-2.39378	2.49568e-11	364	291	544	165	102	194	AGAP013221-PA [Anopheles gambiae PEST]	NULL	NULL	NULL	GO:0006508|GO:0004252	proteolysis|serine-type endopeptidase activity	Molecular Function|Biological Process
AALB014241	585	-1.89635	2.49568e-11	404	316	475	255	189	196	NULL	NULL	NULL	NULL	NULL	NULL	NULL
AALB006106	2019	1.74623	2.62151e-11	975	1123	394	6892	4238	4701	tyrosine- kinase receptor torso	NULL	NULL	NULL	GO:0005524|GO:0018108|GO:0004713|GO:0016020	membrane|protein tyrosine kinase activity|peptidyl-tyrosine phosphorylation|ATP binding	Cellular Component|Molecular Function|Molecular Function|Biological Process
AALB001754	5346	-1.52307	2.75362e-11	564	731	482	437	323	422	multidrug resistance-associated 1 isoform X1 [Tribolium castaneum]	NULL	ATP-binding cassette transporter (ABC transporter) family C member [Source:Projected from Anopheles gambiae (AGAP008436) VB Community Annotation;Acc:AGAP008436]	NULL	GO:0005524|GO:0042626|GO:0055085|GO:0016021	transmembrane transport|integral component of membrane|ATP binding|ATPase activity, coupled to transmembrane movement of substances	Cellular Component|Molecular Function|Molecular Function|Biological Process
AALB001541	957	-2.2049	2.80436e-11	121	120	92	65	25	53	PCTP isoform X1 [Wasmannia auropunctata]	NULL	NULL	NULL	GO:0008289	lipid binding	Molecular Function
AALB005890	5286	1.26235	2.83593e-11	683	736	496	3880	2295	2784	zinc finger [Culex quinquefasciatus]	NULL	NULL	NULL	GO:0003676|GO:0046872	metal ion binding|nucleic acid binding	Molecular Function|Molecular Function
AALB005832	2379	1.4225	2.85096e-11	968	738	701	5330	3939	3318	probable phosphatase CG10417 isoform X2	NULL	protein phosphatase [Source:Projected from Anopheles gambiae (AGAP006171) VB External Description;Acc:AGAP006171]	NULL	GO:0004722|GO:0008287|GO:0006470|GO:0043169	protein serine/threonine phosphatase complex|protein serine/threonine phosphatase activity|protein dephosphorylation|cation binding	Molecular Function|Molecular Function|Biological Process|Cellular Component
AALB005917	576	2.08055	2.86278e-11	31	34	41	390	268	233	AGAP006374-PA [Anopheles gambiae PEST]	NULL	NULL	NULL	NULL	NULL	NULL
AALB002845	1002	-1.34143	2.92163e-11	2096	2052	2059	1862	1308	1627	AGAP003430-PA [Anopheles gambiae PEST]	NULL	NULL	NULL	GO:0007165|GO:0016021|GO:0004872	signal transduction|receptor activity|integral component of membrane	Cellular Component|Molecular Function|Biological Process
AALB007351	654	-1.4204	3.01401e-11	1261	1058	955	950	601	838	ganglioside induced differentiation associated [Culex quinquefasciatus]	NULL	NULL	NULL	NULL	NULL	NULL
AALB003213	4842	-1.264	3.01684e-11	2156	1978	1803	2133	1212	1551	UDP-sugar transporter UST74c-like	NULL	NULL	NULL	GO:0008270|GO:0009253|GO:0009252|GO:0008745|GO:0006744|GO:0005743	peptidoglycan catabolic process|ubiquinone biosynthetic process|mitochondrial inner membrane|N-acetylmuramoyl-L-alanine amidase activity|peptidoglycan biosynthetic process|zinc ion binding	Cellular Component|Molecular Function|Molecular Function|Biological Process|Biological Process|Biological Process
AALB010792	4599	1.38925	3.02516e-11	618	786	407	3778	2650	2627	AAEL009595-PA [Aedes aegypti]	NULL	NULL	NULL	GO:0046983	protein dimerization activity	Molecular Function
AALB009501	5961	-2.07517	3.09247e-11	568	508	788	296	231	349	bumetanide-sensitive sodium-(potassium)-chloride cotransporter	NULL	NULL	NULL	GO:0015377|GO:0055085|GO:0006812|GO:0016021|GO:0006821	transmembrane transport|chloride transport|cation:chloride symporter activity|integral component of membrane|cation transport	Cellular Component|Molecular Function|Biological Process|Biological Process|Biological Process
AALB003286	1161	-3.33121	3.09247e-11	54	58	49	12	5	14	AGAP000821-PA [Anopheles gambiae PEST]	NULL	NULL	NULL	NULL	NULL	NULL
AALB001355	312	1.58219	3.10797e-11	1843	1961	1156	13020	8582	7132	AAEL017212-PA [Aedes aegypti]	NULL	NULL	NULL	GO:0003723|GO:0000470|GO:0016491|GO:0055114|GO:0022625|GO:0030686|GO:0006412	oxidation-reduction process|cytosolic large ribosomal subunit|90S preribosome|maturation of LSU-rRNA|translation|oxidoreductase activity|RNA binding	Cellular Component|Cellular Component|Molecular Function|Molecular Function|Biological Process|Biological Process|Biological Process
AALB009247	1968	-3.02919	3.13538e-11	99	148	250	38	28	56	nose resistant to fluoxetine 6	NULL	NULL	NULL	GO:0016747	transferase activity, transferring acyl groups other than amino-acyl groups	Molecular Function
AALB006671	1335	-4.6348	3.21405e-11	27	44	57	4	1	5	AGAP000696-PA [Anopheles gambiae PEST]	NULL	NULL	NULL	NULL	NULL	NULL
AALB003825	648	1.57953	3.28181e-11	237	322	196	2295	1086	1123	U1 small nuclear ribonucleo A	NULL	U1 small nuclear ribonucleoprotein A [Source:VB Community Annotation;Acc:AALB003825]	NULL	GO:0000166|GO:0017069|GO:0000398	mRNA splicing, via spliceosome|snRNA binding|nucleotide binding	Molecular Function|Molecular Function|Biological Process
AALB010257	2130	1.43966	3.28596e-11	347	409	233	2229	1432	1516	AAEL008952-PA [Aedes aegypti]	NULL	NULL	NULL	GO:0006508|GO:0008234	cysteine-type peptidase activity|proteolysis	Molecular Function|Biological Process
AALB009975	1884	-1.76871	3.30491e-11	223	286	235	193	94	147	AGAP012345-PA [Anopheles gambiae PEST]	POU domain protein [Source:UniProtKB/TrEMBL;Acc:A0A182FTU1]	NULL	NULL	GO:0005634|GO:0003677|GO:0005667|GO:0003700|GO:0007608|GO:0006355|GO:0007411|GO:0045449|GO:0007412	transcription factor activity, sequence-specific DNA binding|sensory perception of smell|transcription factor complex|nucleus|axon target recognition|axon guidance|DNA binding|regulation of transcription, DNA-templated	Cellular Component|Molecular Function|Molecular Function|Biological Process|Biological Process|Biological Process|Biological Process|Cellular Component|Biological Process
AALB003646	996	-2.36745	3.35746e-11	112	147	176	60	38	69	AGAP003317-PA [Anopheles gambiae PEST]	NULL	NULL	NULL	GO:0016021	integral component of membrane	Cellular Component
AALB015825	621	-1.9415	3.46875e-11	223	249	275	175	80	138	neuronal calcium sensor [Culex quinquefasciatus]	NULL	NULL	NULL	GO:0005509	calcium ion binding	Molecular Function
AALB000515	3624	-1.62428	3.56505e-11	290	294	270	259	140	154	voltage-dependent calcium channel subunit alpha-2 delta-3	NULL	dihydropyridine-sensitive l-type calcium channel [Source:Projected from Anopheles gambiae (AGAP009579) VB External Description;Acc:AGAP009579]	NULL	GO:0005891|GO:0070588|GO:0051924|GO:0005246	regulation of calcium ion transport|voltage-gated calcium channel complex|calcium ion transmembrane transport|calcium channel regulator activity	Cellular Component|Molecular Function|Biological Process|Biological Process
AALB007093	492	-2.25795	3.60458e-11	102	134	143	61	54	40	A disintegrin and metallo ase with thrombospondin motifs 16-like isoform X3 [Nasonia vitripennis]	NULL	NULL	NULL	GO:0008237	metallopeptidase activity	Molecular Function
AALB003775	6069	-2.23683	3.71083e-11	288	293	194	134	46	143	AAEL003441-PA [Aedes aegypti]	NULL	NULL	NULL	GO:0006508|GO:0016021|GO:0004197	cysteine-type endopeptidase activity|integral component of membrane|proteolysis	Cellular Component|Molecular Function|Biological Process
AALB009092	8592	1.37276	3.81626e-11	1505	1844	1173	9774	6378	6539	E3 SUMO- ligase 2	NULL	E3 SUMO-protein ligase RanBP2 [Source:Projected from Anopheles gambiae (AGAP002982) VB External Description;Acc:AGAP002982]	NULL	GO:0008270|GO:0005515|GO:0046907	intracellular transport|protein binding|zinc ion binding	Molecular Function|Molecular Function|Biological Process
AALB007155	1605	-2.81482	3.91277e-11	118	84	122	42	11	41	elongase [Culex quinquefasciatus]	Elongation of very long chain fatty acids protein [Source:UniProtKB/TrEMBL;Acc:A0A182FKU7]	NULL	NULL	GO:0016021	integral component of membrane	Cellular Component
AALB007742	2190	-1.44559	3.94214e-11	1422	1509	1370	1085	792	1179	NADH-ubiquinone oxidoreductase 75 kDa subunit [Culex quinquefasciatus]	NULL	NADH dehydrogenase (ubiquinone) Fe-S protein [Source:Projected from Anopheles gambiae (AGAP001653) VB External Description;Acc:AGAP001653]	NULL	GO:0006814|GO:0006118|GO:0015992|GO:0006120|GO:0009055|GO:0016020|GO:0008137|GO:0051536|GO:0006744	iron-sulfur cluster binding|membrane|proton transport|ubiquinone biosynthetic process|NADH dehydrogenase (ubiquinone) activity|mitochondrial electron transport, NADH to ubiquinone|electron carrier activity|sodium ion transport|obsolete electron transport	Cellular Component|Molecular Function|Molecular Function|Molecular Function|Biological Process|Biological Process|Biological Process|Biological Process|Biological Process
AALB004224	1710	-1.91565	4.00919e-11	191	214	245	156	94	96	AGAP005564-PA [Anopheles gambiae PEST]	NULL	NULL	NULL	NULL	NULL	NULL
AALB000243	1899	1.64686	4.00956e-11	128	165	89	1119	645	577	fidgetin 1	NULL	Katanin-60 [Source:Projected from Anopheles gambiae (AGAP007769) VB External Description;Acc:AGAP007769]	NULL	GO:0005524	ATP binding	Molecular Function
AALB007085	2238	2.06923	4.34856e-11	488	611	169	5044	2536	2633	regulator of cytokinesis 1 prc1 [Culex quinquefasciatus]	NULL	NULL	NULL	GO:0045298|GO:0000910|GO:0000226|GO:0008017	microtubule binding|cytokinesis|tubulin complex|microtubule cytoskeleton organization	Molecular Function|Biological Process|Biological Process|Cellular Component
AALB002440	7995	1.27206	4.36374e-11	1097	1246	922	5987	4719	4447	translational activator gcn1	NULL	Translational activator GCN1 [Source:Projected from Anopheles gambiae (AGAP001700) VB External Description;Acc:AGAP001700]	NULL	GO:0006417|GO:0019901|GO:0045859|GO:0043022|GO:0033554|GO:0033674|GO:0019887	protein kinase binding|ribosome binding|cellular response to stress|positive regulation of kinase activity|regulation of protein kinase activity|protein kinase regulator activity|regulation of translation	Molecular Function|Molecular Function|Molecular Function|Biological Process|Biological Process|Biological Process|Biological Process
AALB000818	1605	-2.18642	4.36832e-11	104	114	124	68	31	52	GM17938 [Drosophila sechellia]	NULL	NULL	NULL	GO:0016021|GO:0022008	neurogenesis|integral component of membrane	Cellular Component|Biological Process
AALB007445	2010	-1.73272	4.36832e-11	595	520	631	450	225	383	GPI ethanolamine phosphate transferase 2	NULL	ethanolaminephosphotransferase [Source:Projected from Anopheles gambiae (AGAP004958) VB External Description;Acc:AGAP004958]	NULL	GO:0003824|GO:0008152	catalytic activity|metabolic process	Molecular Function|Biological Process
AALB003360	3510	-1.52264	4.40323e-11	461	551	298	336	231	301	alpha-mannosidase 2x [Bactrocera dorsalis]	Alpha-mannosidase [Source:UniProtKB/TrEMBL;Acc:A0A182FA32]	alpha-mannosidase [Source:Projected from Anopheles gambiae (AGAP004032) VB External Description;Acc:AGAP004032]	NULL	GO:0004559|GO:0008270|GO:0006013|GO:0030246	mannose metabolic process|carbohydrate binding|alpha-mannosidase activity|zinc ion binding	Molecular Function|Molecular Function|Molecular Function|Biological Process
AALB004991	2379	1.59364	4.40979e-11	157	168	101	1210	697	617	anaphase-promoting complex subunit 2	NULL	anaphase-promoting complex subunit [Source:Projected from Anopheles gambiae (AGAP005048) VB External Description;Acc:AGAP005048]	NULL	GO:0031625|GO:0006511	ubiquitin-dependent protein catabolic process|ubiquitin protein ligase binding	Molecular Function|Biological Process
AALB002234	534	-2.10938	4.4743e-11	98	111	78	52	30	47	AGAP013198-PA [Anopheles gambiae PEST]	NULL	NULL	NULL	NULL	NULL	NULL
AALB000022	1050	1.58092	4.4743e-11	544	706	368	4363	2899	2091	NULL	NULL	NULL	NULL	NULL	NULL	NULL
AALB007255	4368	-1.35943	4.48173e-11	1019	1138	783	841	607	750	AGAP003976-PA [Anopheles gambiae PEST]	NULL	NULL	NULL	GO:0006570|GO:0004725|GO:0006470	protein tyrosine phosphatase activity|protein dephosphorylation|tyrosine metabolic process	Molecular Function|Biological Process|Biological Process
AALB015811	2202	1.54403	4.48173e-11	1168	831	840	6552	5413	4084	dnaJ homolog subfamily C member 2	NULL	NULL	NULL	GO:0003677	DNA binding	Molecular Function
AALB000858	984	-1.81454	4.52322e-11	192	184	149	109	71	109	NULL	NULL	NULL	NULL	NULL	NULL	NULL
AALB009496	2376	1.72238	4.68155e-11	548	762	277	4697	2779	2549	AGAP003280-PA [Anopheles gambiae PEST]	NULL	NULL	NULL	NULL	NULL	NULL
AALB009892	5142	1.28129	4.72988e-11	614	639	469	3573	2361	2228	AGAP011085-PA [Anopheles gambiae PEST]	NULL	NULL	NULL	GO:0005524|GO:0004672|GO:0006468	protein kinase activity|protein phosphorylation|ATP binding	Molecular Function|Molecular Function|Biological Process
AALB001279	3285	-1.62537	4.74685e-11	3114	2882	3105	2125	1282	2398	AAEL011392-PA [Aedes aegypti]	NULL	NULL	NULL	GO:0005515	protein binding	Molecular Function
AALB001423	378	-1.83157	4.82035e-11	373	313	260	154	167	178	phosphatase 1 regulatory subunit 14B isoform X1 [Bactrocera cucurbitae]	NULL	NULL	NULL	GO:0005737|GO:0042325	cytoplasm|regulation of phosphorylation	Cellular Component|Biological Process
AALB005796	276	-4.92996	4.82969e-11	129	126	643	43	6	20	AAEL008882-PA [Aedes aegypti]	NULL	NULL	NULL	NULL	NULL	NULL
AALB004434	2046	-1.61849	4.83149e-11	680	721	453	486	240	449	glycogen-binding subunit 76A [Bactrocera dorsalis]	NULL	protein phosphatase 1, regulatory (inhibitor) subunit [Source:Projected from Anopheles gambiae (AGAP006052) VB External Description;Acc:AGAP006052]	NULL	GO:0005515	protein binding	Molecular Function
AALB010529	1953	1.28541	4.96708e-11	746	872	562	4545	3000	2770	F-BAR and double SH3 domains 2 isoform X2 [Ceratitis capitata]	NULL	NULL	NULL	GO:0005515	protein binding	Molecular Function
AALB008644	1998	-2.06087	4.9961e-11	358	328	341	166	92	224	sodium-coupled monocarboxylate transporter 1 isoform X2 [Tribolium castaneum]	NULL	NULL	NULL	GO:0055085|GO:0016020|GO:0005215	transporter activity|transmembrane transport|membrane	Cellular Component|Molecular Function|Biological Process
AALB004075	996	-4.09177	5.00971e-11	71	28	80	8	4	9	CLIP-domain serine protease subfamily B	NULL	NULL	NULL	GO:0006508|GO:0004252	proteolysis|serine-type endopeptidase activity	Molecular Function|Biological Process
AALB009434	2445	-2.06384	5.02175e-11	207	180	160	84	56	112	probable cationic amino acid transporter [Bactrocera cucurbitae]	NULL	NULL	NULL	GO:0016020|GO:0015171|GO:0003333	membrane|amino acid transmembrane transport|amino acid transmembrane transporter activity	Cellular Component|Molecular Function|Biological Process
AALB001836	1233	1.54401	5.05928e-11	532	568	313	3250	2641	1926	AGAP000270-PA [Anopheles gambiae PEST]	NULL	nucleolar protein [Source:Projected from Anopheles gambiae (AGAP000270) VB External Description;Acc:AGAP000270]	NULL	NULL	NULL	NULL
AALB008393	1608	-2.12601	5.06715e-11	128	102	123	61	42	56	5-hydroxytryptamine receptor 1	NULL	NULL	NULL	GO:0004930|GO:0007186|GO:0016021	G-protein coupled receptor activity|G-protein coupled receptor signaling pathway|integral component of membrane	Cellular Component|Molecular Function|Biological Process
AALB007122	2634	-1.50359	5.15045e-11	1558	1399	1759	1380	861	1087	extended synaptotagmin-2 isoform X1	NULL	Extended synaptotagmin-like protein 2a [Source:Projected from Anopheles gambiae (AGAP003725) VB External Description;Acc:AGAP003725]	NULL	GO:0005515|GO:0008289	protein binding|lipid binding	Molecular Function|Molecular Function
AALB009645	261	-2.40991	5.16068e-11	1231	883	2039	520	418	636	cytochrome b-c1 complex subunit mitochondrial	Cytochrome b-c1 complex subunit 6 [Source:UniProtKB/TrEMBL;Acc:A0A182FSW5]	Cytochrome b-c1 complex subunit 6, mitochondrial [Source:Projected from Anopheles gambiae (AGAP002245) VB External Description;Acc:AGAP002245]	NULL	GO:0006118|GO:0015992|GO:0008121|GO:0045285|GO:0006122	proton transport|ubiquinol-cytochrome-c reductase activity|respiratory chain complex III|obsolete electron transport|mitochondrial electron transport, ubiquinol to cytochrome c	Molecular Function|Biological Process|Biological Process|Biological Process|Cellular Component
AALB005351	1227	-1.94546	5.36116e-11	193	224	210	173	63	97	SEC14 2	NULL	NULL	NULL	GO:0016021|GO:0006810	transport|integral component of membrane	Cellular Component|Biological Process
AALB014922	1032	2.04494	5.38408e-11	230	355	124	2512	1843	1171	50 kDa in type I retrotransposable element R1DM	NULL	NULL	NULL	GO:0003676|GO:0008270	nucleic acid binding|zinc ion binding	Molecular Function|Molecular Function
AALB010026	5532	1.55895	5.38445e-11	1152	1467	606	8146	4886	5148	RNA helicase	NULL	NULL	NULL	GO:0003676|GO:0005524	nucleic acid binding|ATP binding	Molecular Function|Molecular Function
AALB010691	1053	1.95196	5.41426e-11	72	91	63	977	422	379	sarcolemmal associated [Culex quinquefasciatus]	NULL	NULL	NULL	GO:0007067|GO:0000775	mitotic nuclear division|chromosome, centromeric region	Cellular Component|Biological Process
AALB005960	753	-2.30389	5.42756e-11	231	345	157	68	87	114	AGAP005520-PA [Anopheles gambiae PEST]	NULL	cytochrome b-561 [Source:Projected from Anopheles gambiae (AGAP005520) VB External Description;Acc:AGAP005520]	NULL	GO:0006118|GO:0016491|GO:0009055|GO:0016021|GO:0055114|GO:0030133	oxidation-reduction process|transport vesicle|oxidoreductase activity|integral component of membrane|electron carrier activity|obsolete electron transport	Cellular Component|Cellular Component|Molecular Function|Molecular Function|Biological Process|Biological Process
AALB007909	6540	-3.59965	5.45023e-11	133943	105899	93879	20017	17302	15412	Myosin heavy muscle	NULL	myosin heavy chain [Source:Projected from Anopheles gambiae (AGAP010147) VB External Description;Acc:AGAP010147]	NULL	GO:0016459|GO:0005524|GO:0005515|GO:0003774	myosin complex|protein binding|ATP binding|motor activity	Cellular Component|Molecular Function|Molecular Function|Molecular Function
AALB010276	504	-2.4062	5.48117e-11	133	119	110	50	21	63	globin 2 [Culex quinquefasciatus]	NULL	Hemoglobin (Heterodimeric) [Source:Projected from Anopheles gambiae (AGAP011062) VB External Description;Acc:AGAP011062]	NULL	GO:0019825|GO:0020037	oxygen binding|heme binding	Molecular Function|Molecular Function
AALB001556	2211	1.37668	5.50261e-11	361	380	361	2431	1536	1691	GATA transcription factor GATAb-2 [Culex quinquefasciatus]	NULL	NULL	NULL	GO:0005634|GO:0005667|GO:0003700|GO:0008270|GO:0030219|GO:0006355|GO:0043565|GO:0030222|GO:0048821|GO:0030221|GO:0045449	transcription factor activity, sequence-specific DNA binding|sequence-specific DNA binding|transcription factor complex|nucleus|megakaryocyte differentiation|basophil differentiation|eosinophil differentiation|erythrocyte development|zinc ion binding|regulation of transcription, DNA-templated	Cellular Component|Molecular Function|Molecular Function|Molecular Function|Biological Process|Biological Process|Biological Process|Biological Process|Biological Process|Cellular Component|Biological Process
AALB001995	792	-3.62754	5.60538e-11	64	61	173	19	11	20	AAEL003255-PA [Aedes aegypti]	NULL	NULL	NULL	GO:0042302	structural constituent of cuticle	Molecular Function
AALB001813	2175	2.34375	5.79988e-11	3052	4268	1624	40319	22998	23687	AGAP008879-PA [Anopheles gambiae PEST]	NULL	NULL	NULL	GO:0016021|GO:0022008	neurogenesis|integral component of membrane	Cellular Component|Biological Process
AALB009128	1782	-2.70787	5.93727e-11	133	133	94	35	14	57	sodium-coupled monocarboxylate transporter 1 [Stomoxys calcitrans]	NULL	Sodium-coupled monocarboxylate transporter [Source:Projected from Anopheles gambiae (AGAP001550) VB External Description;Acc:AGAP001550]	NULL	GO:0055085|GO:0016020|GO:0005215	transporter activity|transmembrane transport|membrane	Cellular Component|Molecular Function|Biological Process
AALB005704	1842	-2.01105	5.93727e-11	122	160	84	74	41	60	AGAP006892-PA [Anopheles gambiae PEST]	NULL	NULL	NULL	NULL	NULL	NULL
AALB001982	918	2.45451	5.9454e-11	18	37	14	359	221	157	aurora kinase B	NULL	aurora kinase, other [Source:Projected from Anopheles gambiae (AGAP007855) VB External Description;Acc:AGAP007855]	NULL	GO:0005524|GO:0043988|GO:0032133|GO:0007067|GO:0009069|GO:0004674|GO:0032467|GO:0031577	protein serine/threonine kinase activity|serine family amino acid metabolic process|mitotic nuclear division|histone H3-S28 phosphorylation|positive regulation of cytokinesis|ATP binding|spindle checkpoint|chromosome passenger complex	Cellular Component|Molecular Function|Molecular Function|Biological Process|Biological Process|Biological Process|Biological Process|Biological Process
AALB003515	9243	1.52205	6.10144e-11	226	284	285	1913	1234	1382	tetratricopeptide repeat 28	NULL	rapsynoid [Source:Projected from Anopheles gambiae (AGAP002648) VB External Description;Acc:AGAP002648]	NULL	GO:0005813|GO:0005515|GO:0030496|GO:0007346	regulation of mitotic cell cycle|midbody|centrosome|protein binding	Cellular Component|Cellular Component|Molecular Function|Biological Process
AALB003904	987	-2.70542	6.10144e-11	185	88	107	67	17	36	carbohydrate sulfotransferase 11 isoform X1 [Musca domestica]	NULL	NULL	NULL	GO:0016051|GO:0016021|GO:0008146	carbohydrate biosynthetic process|integral component of membrane|sulfotransferase activity	Cellular Component|Molecular Function|Biological Process
AALB010432	1698	1.58088	6.14423e-11	119	161	95	947	641	583	cell division control 45 homolog	NULL	cell division control protein [Source:Projected from Anopheles gambiae (AGAP011961) VB External Description;Acc:AGAP011961]	NULL	GO:0006270	DNA replication initiation	Biological Process
AALB015510	1335	-2.18047	6.14511e-11	105	115	133	55	48	49	epsilon-sarcoglycan isoform X1	NULL	50-kDa dystrophin-associated glycoprotein [Source:Projected from Anopheles gambiae (AGAP007686) VB External Description;Acc:AGAP007686]	NULL	GO:0061024|GO:0005509|GO:0016021|GO:0016012|GO:0003012	muscle system process|membrane organization|sarcoglycan complex|integral component of membrane|calcium ion binding	Cellular Component|Cellular Component|Molecular Function|Biological Process|Biological Process
AALB002775	1494	-1.48709	6.26894e-11	373	441	413	362	239	262	AAEL003765- partial [Aedes aegypti]	NULL	NULL	NULL	GO:0060072	large conductance calcium-activated potassium channel activity	Molecular Function
AALB004120	2193	-1.4955	6.50659e-11	929	1094	1086	1086	538	614	AGAP005645-PA [Anopheles gambiae PEST]	NULL	NULL	NULL	GO:0006718|GO:0047886|GO:0055114	oxidation-reduction process|farnesol dehydrogenase activity|juvenile hormone biosynthetic process	Molecular Function|Biological Process|Biological Process
AALB008892	2280	1.31176	6.62712e-11	601	612	565	4105	2243	2481	AGAP002807-PB [Anopheles gambiae PEST]	NULL	NULL	NULL	NULL	NULL	NULL
AALB003539	1437	-4.11514	6.75756e-11	39	45	67	11	1	6	threo-3-hydroxyaspartate ammonia-lyase-like	NULL	threonine dehydratase [Source:Projected from Anopheles gambiae (AGAP003571) VB External Description;Acc:AGAP003571]	NULL	GO:0006563|GO:0006567|GO:0004794|GO:0006544	threonine catabolic process|glycine metabolic process|L-threonine ammonia-lyase activity|L-serine metabolic process	Molecular Function|Biological Process|Biological Process|Biological Process
AALB003626	1863	-2.53848	6.80735e-11	240	219	82	64	33	78	AGAP003303-PA [Anopheles gambiae PEST]	NULL	NULL	NULL	GO:0005887|GO:0055085|GO:0008514|GO:0015711	organic anion transport|transmembrane transport|organic anion transmembrane transporter activity|integral component of plasma membrane	Cellular Component|Molecular Function|Biological Process|Biological Process
AALB002402	1764	-1.24468	6.83628e-11	1312	1538	1066	1366	817	1039	ROP isoform X2	NULL	syntaxin-binding protein [Source:Projected from Anopheles gambiae (AGAP003023) VB External Description;Acc:AGAP003023]	NULL	GO:0006904	vesicle docking involved in exocytosis	Biological Process
AALB000946	969	2.60039	6.85649e-11	73	126	22	1299	681	577	AAEL004718-PA [Aedes aegypti]	NULL	NULL	NULL	GO:0003677|GO:0004518	nuclease activity|DNA binding	Molecular Function|Molecular Function
AALB000618	438	-6.47719	6.85861e-11	23	20	65	0	1	1	cuticle [Culex quinquefasciatus]	NULL	cuticular protein CPLCG family [Source:Projected from Anopheles gambiae (AGAP008446) VB Community Annotation;Acc:AGAP008446]	NULL	NULL	NULL	NULL
AALB010300	2553	-1.98831	6.98287e-11	541	650	448	470	116	265	dipeptidase 1	Dipeptidase [Source:UniProtKB/TrEMBL;Acc:A0A182FUR5]	NULL	NULL	GO:0046872|GO:0016805|GO:0006508|GO:0016021|GO:0008235|GO:0008239|GO:0031225	dipeptidyl-peptidase activity|metalloexopeptidase activity|dipeptidase activity|anchored component of membrane|metal ion binding|integral component of membrane|proteolysis	Cellular Component|Cellular Component|Molecular Function|Molecular Function|Molecular Function|Molecular Function|Biological Process
AALB010590	5661	1.32027	7.04007e-11	562	471	463	3053	1981	2311	AGAP011241-PA [Anopheles gambiae PEST]	NULL	NULL	NULL	NULL	NULL	NULL
AALB006975	4332	-1.88092	7.05517e-11	198	220	196	126	70	131	AGAP010934-PA [Anopheles gambiae PEST]	NULL	NULL	NULL	GO:0005515	protein binding	Molecular Function
AALB014451	216	-2.91584	7.20603e-11	56	76	46	22	9	15	NULL	NULL	NULL	NULL	NULL	NULL	NULL
AALB000455	3369	-1.8834	7.22548e-11	149	136	132	87	58	76	AGAP008347-PA [Anopheles gambiae PEST]	NULL	NULL	NULL	GO:0005515|GO:0007187|GO:0016021|GO:0016500	G-protein coupled receptor signaling pathway, coupled to cyclic nucleotide second messenger|protein-hormone receptor activity|integral component of membrane|protein binding	Cellular Component|Molecular Function|Molecular Function|Biological Process
AALB015849	1017	1.51757	7.31306e-11	144	173	103	888	713	687	AGAP001896-PA [Anopheles gambiae PEST]	NULL	NULL	NULL	NULL	NULL	NULL
AALB007044	2736	1.48823	7.32176e-11	225	236	162	1470	1028	890	AGAP011171-PA [Anopheles gambiae PEST]	NULL	NULL	NULL	NULL	NULL	NULL
AALB015472	141	-1.64873	7.32843e-11	393	341	379	295	163	249	AAEL000958-PA [Aedes aegypti]	NULL	NULL	NULL	NULL	NULL	NULL
AALB010150	7998	-1.50004	7.4345e-11	1032	1089	1016	712	676	731	fat-like cadherin-related tumor suppressor homolog isoform X3	NULL	NULL	NULL	GO:0005515|GO:0005509|GO:0007156|GO:0005886	homophilic cell adhesion via plasma membrane adhesion molecules|plasma membrane|protein binding|calcium ion binding	Cellular Component|Molecular Function|Molecular Function|Biological Process
AALB005915	5454	-1.6144	7.53815e-11	470	397	503	375	228	292	AGAP007092-PA [Anopheles gambiae PEST]	NULL	Down syndrome cell adhesion molecule [Source:Projected from Anopheles gambiae (AGAP007092) VB External Description;Acc:AGAP007092]	NULL	GO:0005515	protein binding	Molecular Function
AALB005723	4605	1.31853	7.551e-11	1432	1610	1150	9352	5562	5632	F-box WD repeat-containing 7 [Ceratitis capitata]	NULL	F-box and WD-40 domain protein [Source:Projected from Anopheles gambiae (AGAP005359) VB External Description;Acc:AGAP005359]	NULL	GO:0005515	protein binding	Molecular Function
AALB003354	1902	2.30855	7.5557e-11	466	723	150	5886	3309	3294	chorion peroxidase	NULL	heme peroxidase [Source:Projected from Anopheles gambiae (AGAP004036) VB Community Annotation;Acc:AGAP004036]	NULL	GO:0004601|GO:0006979|GO:0048477|GO:0006804|GO:0055114|GO:0020037	peroxidase activity|oxidation-reduction process|heme binding|response to oxidative stress|obsolete peroxidase reaction|oogenesis	Molecular Function|Molecular Function|Biological Process|Biological Process|Biological Process|Biological Process
AALB008358	384	-2.01369	7.57969e-11	188	178	215	101	69	113	AGAP004604-PA [Anopheles gambiae PEST]	NULL	NULL	NULL	GO:0016021	integral component of membrane	Cellular Component
AALB003835	3102	1.33816	7.63223e-11	636	765	418	3790	2557	2485	structural maintenance of chromosomes 5	NULL	NULL	NULL	GO:0007062|GO:0030915|GO:0000724|GO:0071139	double-strand break repair via homologous recombination|sister chromatid cohesion|Smc5-Smc6 complex|resolution of recombination intermediates	Cellular Component|Biological Process|Biological Process|Biological Process
AALB014823	537	-1.63044	7.63453e-11	465	430	478	401	271	212	NULL	NULL	NULL	NULL	NULL	NULL	NULL
AALB010593	1062	1.38999	7.75716e-11	464	382	344	2902	1586	1723	rRNA 2 -O-methyltransferase fibrillarin	NULL	NULL	NULL	GO:0003723|GO:0008033|GO:0008168|GO:0006364	methyltransferase activity|rRNA processing|tRNA processing|RNA binding	Molecular Function|Molecular Function|Biological Process|Biological Process
AALB010575	633	2.49487	7.82459e-11	12	26	11	278	128	144	AGAP011212-PA [Anopheles gambiae PEST]	NULL	NULL	NULL	NULL	NULL	NULL
AALB004996	888	-1.44304	7.94126e-11	460	470	419	378	245	346	AGAP007064-PA [Anopheles gambiae PEST]	NULL	NULL	NULL	GO:0016021	integral component of membrane	Cellular Component
AALB000490	606	-1.58898	8.13172e-11	389	391	289	238	186	254	AGAP007751-PA [Anopheles gambiae PEST]	NULL	NULL	NULL	NULL	NULL	NULL
AALB008680	1902	1.97641	8.14174e-11	82	131	43	950	487	515	AGAP008706-PA [Anopheles gambiae PEST]	NULL	protein zwilch [Source:Projected from Anopheles gambiae (AGAP008706) VB External Description;Acc:AGAP008706]	NULL	GO:0007093|GO:1990423	RZZ complex|mitotic cell cycle checkpoint	Cellular Component|Biological Process
AALB010485	1077	-1.32346	8.14174e-11	1315	1227	1235	1326	746	938	mitogen-activated kinase 14B-like isoform X1 [Megachile rotundata]	Mitogen-activated protein kinase [Source:UniProtKB/TrEMBL;Acc:A0A182FVA0]	NULL	NULL	GO:0005524|GO:0000165|GO:0004707|GO:0007178|GO:0009069|GO:0005622	MAPK cascade|serine family amino acid metabolic process|intracellular|MAP kinase activity|ATP binding|transmembrane receptor protein serine/threonine kinase signaling pathway	Cellular Component|Molecular Function|Molecular Function|Biological Process|Biological Process|Biological Process
AALB010825	4647	1.56197	8.14174e-11	147	143	122	1180	653	596	Fanconi anemia group D2	NULL	fanconi anemia group D2 protein [Source:Projected from Anopheles gambiae (AGAP011769) VB External Description;Acc:AGAP011769]	NULL	GO:0006281	DNA repair	Biological Process
AALB000627	2112	-1.49566	8.18974e-11	2632	2646	2348	1741	1292	2167	ATP-binding cassette sub-family G member 1	NULL	NULL	NULL	GO:0016887|GO:0005524|GO:0016020	membrane|ATPase activity|ATP binding	Cellular Component|Molecular Function|Molecular Function
AALB008103	5340	-1.53985	8.24573e-11	1424	1006	1336	1095	661	837	ATP-binding cassette sub-family G member 8	NULL	NULL	NULL	GO:0016887|GO:0005524|GO:0016020	membrane|ATPase activity|ATP binding	Cellular Component|Molecular Function|Molecular Function
AALB010101	228	-2.92824	8.29769e-11	109	184	58	51	10	30	AAEL001523-PA [Aedes aegypti]	NULL	NULL	NULL	NULL	NULL	NULL
AALB015611	2025	1.47714	8.30717e-11	444	556	343	3271	2302	1668	Rlb1 [Drosophila simulans]	NULL	NULL	NULL	NULL	NULL	NULL
AALB000709	924	-4.20987	8.33797e-11	34	56	57	9	0	7	AGAP011225-PA	NULL	NULL	NULL	NULL	NULL	NULL
AALB004264	4152	-1.24239	8.34672e-11	1256	1428	1066	1279	890	908	folliculin-interacting 1 isoform X1 [Bactrocera dorsalis]	NULL	NULL	NULL	NULL	NULL	NULL
AALB006583	279	-1.95466	8.34672e-11	188	143	164	128	56	75	potassium voltage-gated channel Shaker isoform X5	NULL	NULL	NULL	GO:0006813|GO:0005249|GO:0055085|GO:0008076	transmembrane transport|voltage-gated potassium channel complex|voltage-gated potassium channel activity|potassium ion transport	Cellular Component|Molecular Function|Biological Process|Biological Process
AALB001968	975	1.69565	8.35845e-11	121	141	92	1021	707	504	CG13690-PA [Drosophila melanogaster]	Ribonuclease [Source:UniProtKB/TrEMBL;Acc:A0A182F667]	ribonuclease H2 subunit A [Source:Projected from Anopheles gambiae (AGAP007741) VB External Description;Acc:AGAP007741]	NULL	GO:0004523|GO:0003723|GO:0051252	regulation of RNA metabolic process|RNA-DNA hybrid ribonuclease activity|RNA binding	Molecular Function|Molecular Function|Biological Process
AALB002732	1335	-1.82879	8.41991e-11	2248	1872	2873	1437	908	1596	AGAP002192-PB [Anopheles gambiae PEST]	NULL	isocitrate dehydrogenase (NAD+) [Source:Projected from Anopheles gambiae (AGAP002192) VB External Description;Acc:AGAP002192]	NULL	GO:0000287|GO:0004449|GO:0051287|GO:0006099	magnesium ion binding|tricarboxylic acid cycle|isocitrate dehydrogenase (NAD+) activity|NAD binding	Molecular Function|Molecular Function|Molecular Function|Biological Process
AALB003312	4182	-1.72713	8.44418e-11	555	702	649	587	215	377	dihydropyrimidine dehydrogenase [NADP(+)]	NULL	NULL	NULL	GO:0055085|GO:0016627|GO:0022857|GO:0005737|GO:0016021|GO:0055114|GO:0051536	cytoplasm|iron-sulfur cluster binding|transmembrane transport|oxidation-reduction process|oxidoreductase activity, acting on the CH-CH group of donors|transmembrane transporter activity|integral component of membrane	Cellular Component|Cellular Component|Molecular Function|Molecular Function|Molecular Function|Biological Process|Biological Process
AALB004130	1083	-1.73866	8.48818e-11	1214	907	1051	867	348	713	gamma-glutamyl hydrolase	NULL	gamma-glutamyl hydrolase [Source:Projected from Anopheles gambiae (AGAP006670) VB External Description;Acc:AGAP006670]	NULL	GO:0008242|GO:0006541	glutamine metabolic process|omega peptidase activity	Molecular Function|Biological Process
[truncated: 7,583 more rows]

## Sheet: GTM-delta - San
Gene ID	Gene Length (nt)	log2FC (GTM-delta / San)	Adjusted P-value (FDR)	San-1 reads	San-2 reads	San-3 reads	GTM-delta-1 reads	GTM-delta-2 reads	GTM-delta-3 reads	Description (blast2go)	Description (AfunS2.1)	Description (AfunS1.3)	Description (manually edited AfunS1.3)	Gene Ontology ID (blast2go)	Gene Ontology Term (blast2go)	Gene Ontology Category (blast2go)
[truncated: 8,720 more rows]

[truncated: 8 more sheets: PER-unx - San, PER-delta - San, PER-acyp - San, GTM-delta - GTM-unx, PER-delta - PER-unx, PER-acyp - PER-unx, PER-acyp - PER-delta, PER-delta - GTM-delta]
