# Supplementary material for: Contrasting patterns of gene expression indicate differing pyrethroid resistance mechanisms across the range of the New World malaria vector Anopheles albimanus
Source: PLoS One. 2019 Jan 30;14(1):e0210586. doi: 10.1371/journal.pone.0210586 (PMC6353143; doi:10.1371/journal.pone.0210586)
Supplement: S5 Table — Full results of gene ontology enrichment analysis for differentially expressed gene sets. (XLSX) [file pone.0210586.s005.xlsx]

## Sheet: PER-unx_GT_San
GO ID	GO Name	GO Category	FDR	P-Value	Nr Test	Nr Reference	Non Annot Test	Non Annot Reference	% Test	% Reference
GO:0008236	serine-type peptidase activity	MOLECULAR_FUNCTION	3.58913e-08	1.50278e-11	30	209	325	11546	0.084507	0.0177797
GO:0017171	serine hydrolase activity	MOLECULAR_FUNCTION	3.58913e-08	1.50278e-11	30	209	325	11546	0.084507	0.0177797
GO:0004252	serine-type endopeptidase activity	MOLECULAR_FUNCTION	3.58913e-08	6.95056e-12	29	188	326	11567	0.0816901	0.0159932
GO:0003824	catalytic activity	MOLECULAR_FUNCTION	1.33194e-06	7.43579e-10	144	2997	211	8758	0.405634	0.254955
GO:0006508	proteolysis	BIOLOGICAL_PROCESS	6.44867e-06	4.50012e-09	43	511	312	11244	0.121127	0.0434709
GO:0046906	tetrapyrrole binding	MOLECULAR_FUNCTION	7.1751e-06	8.01128e-09	20	125	335	11630	0.056338	0.0106338
GO:0020037	heme binding	MOLECULAR_FUNCTION	7.1751e-06	7.09362e-09	20	124	335	11631	0.056338	0.0105487
GO:0006259	DNA metabolic process	BIOLOGICAL_PROCESS	7.1751e-06	6.50138e-09	24	180	331	11575	0.0676056	0.0153126
GO:0008233	peptidase activity	MOLECULAR_FUNCTION	7.36414e-06	9.25015e-09	40	465	315	11290	0.112676	0.0395576
GO:0004175	endopeptidase activity	MOLECULAR_FUNCTION	8.13974e-06	1.13604e-08	31	301	324	11454	0.0873239	0.0256061
GO:0070011	peptidase activity, acting on L-amino acid peptides	MOLECULAR_FUNCTION	8.88228e-06	1.36364e-08	38	433	317	11322	0.107042	0.0368354
GO:0008152	metabolic process	BIOLOGICAL_PROCESS	2.03843e-05	3.41398e-08	159	3619	196	8136	0.447887	0.307869
GO:0016705	oxidoreductase activity, acting on paired donors, with incorporation or reduction of molecular oxygen	MOLECULAR_FUNCTION	2.19218e-05	3.97744e-08	19	125	336	11630	0.0535211	0.0106338
GO:0005506	iron ion binding	MOLECULAR_FUNCTION	4.97645e-05	9.72371e-08	18	119	337	11636	0.0507042	0.0101234
GO:0006260	DNA replication	BIOLOGICAL_PROCESS	0.000224384	4.6975e-07	12	55	343	11700	0.0338028	0.00467886
GO:0006261	DNA-dependent DNA replication	BIOLOGICAL_PROCESS	0.00128363	2.86644e-06	7	16	348	11739	0.0197183	0.00136112
GO:0016787	hydrolase activity	MOLECULAR_FUNCTION	0.00139166	3.30192e-06	68	1268	287	10487	0.191549	0.107869
GO:0043170	macromolecule metabolic process	BIOLOGICAL_PROCESS	0.0027056	6.79703e-06	110	2451	245	9304	0.309859	0.208507
GO:0006281	DNA repair	BIOLOGICAL_PROCESS	0.00316953	8.4049e-06	13	89	342	11666	0.0366197	0.00757125
GO:0006974	cellular response to DNA damage stimulus	BIOLOGICAL_PROCESS	0.0160581	4.48238e-05	13	106	342	11649	0.0366197	0.00901744
GO:0005694	chromosome	CELLULAR_COMPONENT	0.0201837	6.16427e-05	14	126	341	11629	0.0394366	0.0107188
GO:0033554	cellular response to stress	BIOLOGICAL_PROCESS	0.0201837	6.19737e-05	15	143	340	11612	0.0422535	0.012165
GO:0044427	chromosomal part	CELLULAR_COMPONENT	0.0215036	6.90275e-05	13	111	342	11644	0.0366197	0.00944279
GO:0032993	protein-DNA complex	CELLULAR_COMPONENT	0.0254324	8.51889e-05	6	20	349	11735	0.0169014	0.0017014

## Sheet: PER-unx_LT_San
GO ID	GO Name	GO Category	FDR	P-Value	Nr Test	Nr Reference	Non Annot Test	Non Annot Reference	% Test	% Reference
GO:0005886	plasma membrane	CELLULAR_COMPONENT	9.00792e-18	1.25721e-21	90	223	1106	10691	0.0752508	0.0204325
GO:0071944	cell periphery	CELLULAR_COMPONENT	1.24789e-16	3.4833e-20	92	247	1104	10667	0.0769231	0.0226315
GO:0044459	plasma membrane part	CELLULAR_COMPONENT	2.50433e-14	1.04857e-17	65	145	1131	10769	0.0543478	0.0132857
GO:0022836	gated channel activity	MOLECULAR_FUNCTION	1.15184e-11	6.43039e-15	47	91	1149	10823	0.0392977	0.00833791
GO:0046873	metal ion transmembrane transporter activity	MOLECULAR_FUNCTION	6.08403e-10	4.24566e-13	46	101	1150	10813	0.0384615	0.00925417
GO:0005509	calcium ion binding	MOLECULAR_FUNCTION	1.35558e-09	1.13516e-12	57	156	1139	10758	0.0476589	0.0142936
GO:0015075	ion transmembrane transporter activity	MOLECULAR_FUNCTION	2.26951e-09	2.21725e-12	82	293	1114	10621	0.0685619	0.0268463
GO:0044700	single organism signaling	BIOLOGICAL_PROCESS	1.19299e-08	1.83153e-11	163	834	1033	10080	0.136288	0.0764156
GO:0007154	cell communication	BIOLOGICAL_PROCESS	1.19299e-08	1.43472e-11	165	845	1031	10069	0.13796	0.0774235
GO:0022891	substrate-specific transmembrane transporter activity	MOLECULAR_FUNCTION	1.19299e-08	1.50049e-11	84	318	1112	10596	0.0702341	0.0291369
GO:0005261	cation channel activity	MOLECULAR_FUNCTION	1.19299e-08	1.77607e-11	38	80	1158	10834	0.0317726	0.00733003
GO:0023052	signaling	BIOLOGICAL_PROCESS	1.39825e-08	2.3418e-11	163	837	1033	10077	0.136288	0.0766905
GO:0005515	protein binding	MOLECULAR_FUNCTION	1.65175e-08	2.99689e-11	292	1803	904	9111	0.244147	0.165201
GO:0006811	ion transport	BIOLOGICAL_PROCESS	1.95562e-08	3.82116e-11	90	361	1106	10553	0.0752508	0.0330768
GO:0005216	ion channel activity	MOLECULAR_FUNCTION	1.98468e-08	4.43195e-11	53	154	1143	10760	0.0443144	0.0141103
GO:0022838	substrate-specific channel activity	MOLECULAR_FUNCTION	1.98468e-08	4.43195e-11	53	154	1143	10760	0.0443144	0.0141103
GO:0015267	channel activity	MOLECULAR_FUNCTION	2.14603e-08	5.39129e-11	53	155	1143	10759	0.0443144	0.0142019
GO:0022803	passive transmembrane transporter activity	MOLECULAR_FUNCTION	2.14603e-08	5.39129e-11	53	155	1143	10759	0.0443144	0.0142019
GO:0008324	cation transmembrane transporter activity	MOLECULAR_FUNCTION	3.12925e-08	8.29809e-11	57	178	1139	10736	0.0476589	0.0163093
GO:0022890	inorganic cation transmembrane transporter activity	MOLECULAR_FUNCTION	4.16148e-08	1.16161e-10	53	159	1143	10755	0.0443144	0.0145684
GO:0005244	voltage-gated ion channel activity	MOLECULAR_FUNCTION	5.8907e-08	1.80873e-10	24	33	1172	10881	0.0200669	0.00302364
GO:0022832	voltage-gated channel activity	MOLECULAR_FUNCTION	5.8907e-08	1.80873e-10	24	33	1172	10881	0.0200669	0.00302364
GO:0098742	cell-cell adhesion via plasma-membrane adhesion molecules	BIOLOGICAL_PROCESS	7.4877e-08	2.40359e-10	21	24	1175	10890	0.0175585	0.00219901
GO:0034703	cation channel complex	CELLULAR_COMPONENT	8.35698e-08	2.79927e-10	24	34	1172	10880	0.0200669	0.00311526
GO:0022857	transmembrane transporter activity	MOLECULAR_FUNCTION	1.36928e-07	4.77768e-10	89	376	1107	10538	0.0744147	0.0344512
GO:0034702	ion channel complex	CELLULAR_COMPONENT	1.6376e-07	5.94242e-10	26	43	1170	10871	0.0217391	0.00393989
GO:0098590	plasma membrane region	CELLULAR_COMPONENT	1.82746e-07	6.88645e-10	19	20	1177	10894	0.0158863	0.00183251
GO:0006812	cation transport	BIOLOGICAL_PROCESS	3.15767e-07	1.23398e-09	62	222	1134	10692	0.0518395	0.0203408
GO:0022843	voltage-gated cation channel activity	MOLECULAR_FUNCTION	4.16968e-07	1.68766e-09	21	28	1175	10886	0.0175585	0.00256551
GO:0007165	signal transduction	BIOLOGICAL_PROCESS	6.27035e-07	2.66792e-09	149	799	1047	10115	0.124582	0.0732087
GO:0015085	calcium ion transmembrane transporter activity	MOLECULAR_FUNCTION	6.27035e-07	2.71292e-09	14	9	1182	10905	0.0117057	0.000824629
GO:0007156	homophilic cell adhesion via plasma membrane adhesion molecules	BIOLOGICAL_PROCESS	7.48033e-07	3.34083e-09	19	23	1177	10891	0.0158863	0.00210739
GO:0022892	substrate-specific transporter activity	MOLECULAR_FUNCTION	7.87198e-07	3.73548e-09	84	363	1112	10551	0.0702341	0.03326
GO:0030001	metal ion transport	BIOLOGICAL_PROCESS	7.87198e-07	3.73547e-09	43	126	1153	10788	0.0359532	0.0115448
GO:0006816	calcium ion transport	BIOLOGICAL_PROCESS	1.69009e-06	8.25583e-09	15	13	1181	10901	0.0125418	0.00119113
GO:0022610	biological adhesion	BIOLOGICAL_PROCESS	2.12396e-06	1.09681e-08	34	87	1162	10827	0.0284281	0.00797141
GO:0007155	cell adhesion	BIOLOGICAL_PROCESS	2.12396e-06	1.09681e-08	34	87	1162	10827	0.0284281	0.00797141
GO:1902495	transmembrane transporter complex	CELLULAR_COMPONENT	2.31062e-06	1.22545e-08	26	52	1170	10862	0.0217391	0.00476452
GO:1990351	transporter complex	CELLULAR_COMPONENT	3.04445e-06	1.65713e-08	26	53	1170	10861	0.0217391	0.00485615
GO:0072509	divalent inorganic cation transmembrane transporter activity	MOLECULAR_FUNCTION	4.31579e-06	2.40937e-08	14	12	1182	10902	0.0117057	0.00109951
GO:0072511	divalent inorganic cation transport	BIOLOGICAL_PROCESS	8.48835e-06	4.97573e-08	15	16	1181	10898	0.0125418	0.00146601
GO:0070838	divalent metal ion transport	BIOLOGICAL_PROCESS	8.48835e-06	4.97573e-08	15	16	1181	10898	0.0125418	0.00146601
GO:0031226	intrinsic component of plasma membrane	CELLULAR_COMPONENT	1.05373e-05	6.32383e-08	35	100	1161	10814	0.0292642	0.00916254
GO:0055085	transmembrane transport	BIOLOGICAL_PROCESS	1.31269e-05	8.06117e-08	76	341	1120	10573	0.0635452	0.0312443
GO:0005887	integral component of plasma membrane	CELLULAR_COMPONENT	1.83914e-05	1.15507e-07	34	98	1162	10816	0.0284281	0.00897929
GO:0098609	cell-cell adhesion	BIOLOGICAL_PROCESS	2.39415e-05	1.53707e-07	23	48	1173	10866	0.0192308	0.00439802
GO:0070588	calcium ion transmembrane transport	BIOLOGICAL_PROCESS	3.0928e-05	2.06001e-07	12	10	1184	10904	0.0100334	0.000916254
GO:0016020	membrane	CELLULAR_COMPONENT	3.0928e-05	2.07194e-07	332	2312	864	8602	0.277592	0.211838
GO:0045202	synapse	CELLULAR_COMPONENT	5.23115e-05	3.57748e-07	23	51	1173	10863	0.0192308	0.0046729
GO:0005576	extracellular region	CELLULAR_COMPONENT	5.42347e-05	3.7847e-07	63	273	1133	10641	0.0526756	0.0250137
GO:0044456	synapse part	CELLULAR_COMPONENT	7.64311e-05	5.44032e-07	17	28	1179	10886	0.014214	0.00256551
GO:0005245	voltage-gated calcium channel activity	MOLECULAR_FUNCTION	9.08848e-05	6.59596e-07	7	1	1189	10913	0.00585284	9.16254e-05
GO:0031012	extracellular matrix	CELLULAR_COMPONENT	0.000106004	7.84119e-07	17	29	1179	10885	0.014214	0.00265714
GO:0005262	calcium channel activity	MOLECULAR_FUNCTION	0.000114749	8.64824e-07	10	7	1186	10907	0.0083612	0.000641378
GO:0016021	integral component of membrane	CELLULAR_COMPONENT	0.000135348	1.03896e-06	245	1640	951	9274	0.204849	0.150266
GO:0005267	potassium channel activity	MOLECULAR_FUNCTION	0.000139856	1.12216e-06	19	38	1177	10876	0.0158863	0.00348177
GO:0031224	intrinsic component of membrane	CELLULAR_COMPONENT	0.000139856	1.13212e-06	245	1642	951	9272	0.204849	0.150449
GO:0005891	voltage-gated calcium channel complex	CELLULAR_COMPONENT	0.000139856	1.11219e-06	8	3	1188	10911	0.00668896	0.000274876
GO:0097060	synaptic membrane	CELLULAR_COMPONENT	0.000140244	1.15483e-06	11	10	1185	10904	0.00919732	0.000916254
GO:0005215	transporter activity	MOLECULAR_FUNCTION	0.000174708	1.46302e-06	95	502	1101	10412	0.0794314	0.045996
GO:0015079	potassium ion transmembrane transporter activity	MOLECULAR_FUNCTION	0.000178051	1.51586e-06	19	39	1177	10875	0.0158863	0.00357339
GO:0006813	potassium ion transport	BIOLOGICAL_PROCESS	0.000283608	2.45411e-06	20	45	1176	10869	0.0167224	0.00412314
GO:0044425	membrane part	CELLULAR_COMPONENT	0.000335871	2.95323e-06	261	1795	935	9119	0.218227	0.164468
GO:0008081	phosphoric diester hydrolase activity	MOLECULAR_FUNCTION	0.00038746	3.46091e-06	12	15	1184	10899	0.0100334	0.00137438
GO:0098793	presynapse	CELLULAR_COMPONENT	0.000404841	3.67267e-06	11	12	1185	10902	0.00919732	0.00109951
GO:0010646	regulation of cell communication	BIOLOGICAL_PROCESS	0.000439924	4.05234e-06	38	141	1158	10773	0.0317726	0.0129192
GO:0023051	regulation of signaling	BIOLOGICAL_PROCESS	0.00057181	5.34701e-06	38	143	1158	10771	0.0317726	0.0131024
GO:0097458	neuron part	CELLULAR_COMPONENT	0.000603828	5.73068e-06	15	27	1181	10887	0.0125418	0.00247389
GO:0050896	response to stimulus	BIOLOGICAL_PROCESS	0.000734875	7.07695e-06	170	1088	1026	9826	0.14214	0.0996885
GO:0034704	calcium channel complex	CELLULAR_COMPONENT	0.000740323	7.23275e-06	8	5	1188	10909	0.00668896	0.000458127
GO:0015077	monovalent inorganic cation transmembrane transporter activity	MOLECULAR_FUNCTION	0.000745518	7.38754e-06	35	128	1161	10786	0.0292642	0.0117281
GO:0051716	cellular response to stimulus	BIOLOGICAL_PROCESS	0.000846295	8.50429e-06	153	960	1043	9954	0.127926	0.0879604
GO:0099537	trans-synaptic signaling	BIOLOGICAL_PROCESS	0.000867424	9.20087e-06	26	80	1170	10834	0.0217391	0.00733003
GO:0007268	chemical synaptic transmission	BIOLOGICAL_PROCESS	0.000867424	9.20087e-06	26	80	1170	10834	0.0217391	0.00733003
GO:0098916	anterograde trans-synaptic signaling	BIOLOGICAL_PROCESS	0.000867424	9.20087e-06	26	80	1170	10834	0.0217391	0.00733003
GO:0099536	synaptic signaling	BIOLOGICAL_PROCESS	0.000867424	9.20087e-06	26	80	1170	10834	0.0217391	0.00733003
GO:0048786	presynaptic active zone	CELLULAR_COMPONENT	0.000867728	9.3252e-06	5	0	1191	10914	0.0041806	0
GO:0004222	metalloendopeptidase activity	MOLECULAR_FUNCTION	0.000924694	1.00665e-05	19	46	1177	10868	0.0158863	0.00421477
GO:0098655	cation transmembrane transport	BIOLOGICAL_PROCESS	0.00100051	1.10314e-05	26	81	1170	10833	0.0217391	0.00742166
GO:0048583	regulation of response to stimulus	BIOLOGICAL_PROCESS	0.00118294	1.3208e-05	36	138	1160	10776	0.0301003	0.0126443
GO:0016324	apical plasma membrane	CELLULAR_COMPONENT	0.00128406	1.54123e-05	8	6	1188	10908	0.00668896	0.000549753
GO:0019098	reproductive behavior	BIOLOGICAL_PROCESS	0.00128406	1.54123e-05	8	6	1188	10908	0.00668896	0.000549753
GO:0008237	metallopeptidase activity	MOLECULAR_FUNCTION	0.00128406	1.50683e-05	29	99	1167	10815	0.0242475	0.00907092
GO:0034705	potassium channel complex	CELLULAR_COMPONENT	0.00128406	1.53441e-05	14	26	1182	10888	0.0117057	0.00238226
GO:0007617	mating behavior	BIOLOGICAL_PROCESS	0.00128406	1.54123e-05	8	6	1188	10908	0.00668896	0.000549753
GO:0008076	voltage-gated potassium channel complex	CELLULAR_COMPONENT	0.00128406	1.53441e-05	14	26	1182	10888	0.0117057	0.00238226
GO:0043269	regulation of ion transport	BIOLOGICAL_PROCESS	0.00149026	1.80953e-05	10	12	1186	10902	0.0083612	0.00109951
GO:0006836	neurotransmitter transport	BIOLOGICAL_PROCESS	0.00157227	1.93105e-05	12	19	1184	10895	0.0100334	0.00174088
GO:0005578	proteinaceous extracellular matrix	CELLULAR_COMPONENT	0.00168772	2.09958e-05	13	23	1183	10891	0.0108696	0.00210739
GO:0005249	voltage-gated potassium channel activity	MOLECULAR_FUNCTION	0.00168772	2.11996e-05	14	27	1182	10887	0.0117057	0.00247389
GO:0005251	delayed rectifier potassium channel activity	MOLECULAR_FUNCTION	0.00169647	2.15463e-05	6	2	1190	10912	0.00501672	0.000183251
GO:0009966	regulation of signal transduction	BIOLOGICAL_PROCESS	0.00178373	2.29034e-05	31	113	1165	10801	0.0259197	0.0103537
GO:0007618	mating	BIOLOGICAL_PROCESS	0.00232399	3.01648e-05	8	7	1188	10907	0.00668896	0.000641378
GO:0045211	postsynaptic membrane	CELLULAR_COMPONENT	0.00244072	3.20206e-05	9	10	1187	10904	0.00752508	0.000916254
GO:0050789	regulation of biological process	BIOLOGICAL_PROCESS	0.00274262	3.63641e-05	227	1583	969	9331	0.189799	0.145043
GO:0044421	extracellular region part	CELLULAR_COMPONENT	0.00306012	4.10009e-05	32	123	1164	10791	0.0267559	0.0112699
GO:0051056	regulation of small GTPase mediated signal transduction	BIOLOGICAL_PROCESS	0.00336556	4.55631e-05	17	43	1179	10871	0.014214	0.00393989
GO:0002009	morphogenesis of an epithelium	BIOLOGICAL_PROCESS	0.00340461	4.65669e-05	22	68	1174	10846	0.0183946	0.00623053
GO:0035556	intracellular signal transduction	BIOLOGICAL_PROCESS	0.00350552	4.84363e-05	51	244	1145	10670	0.0426421	0.0223566
GO:0048729	tissue morphogenesis	BIOLOGICAL_PROCESS	0.00395711	5.57806e-05	22	69	1174	10845	0.0183946	0.00632216
GO:0007266	Rho protein signal transduction	BIOLOGICAL_PROCESS	0.00395711	5.56709e-05	13	26	1183	10888	0.0108696	0.00238226
GO:0015291	secondary active transmembrane transporter activity	MOLECULAR_FUNCTION	0.00403414	5.74295e-05	17	44	1179	10870	0.014214	0.00403152
GO:0065007	biological regulation	BIOLOGICAL_PROCESS	0.0044754	6.43359e-05	237	1681	959	9233	0.198161	0.154022
GO:0034220	ion transmembrane transport	BIOLOGICAL_PROCESS	0.00474913	6.89336e-05	32	127	1164	10787	0.0267559	0.0116364
GO:0098662	inorganic cation transmembrane transport	BIOLOGICAL_PROCESS	0.00506232	7.41861e-05	23	76	1173	10838	0.0192308	0.00696353
GO:0046578	regulation of Ras protein signal transduction	BIOLOGICAL_PROCESS	0.00533413	7.89138e-05	15	36	1181	10878	0.0125418	0.00329852
GO:0051049	regulation of transport	BIOLOGICAL_PROCESS	0.00568936	8.57572e-05	16	41	1180	10873	0.0133779	0.00375664
GO:0007265	Ras protein signal transduction	BIOLOGICAL_PROCESS	0.00568936	8.57572e-05	16	41	1180	10873	0.0133779	0.00375664
GO:0098660	inorganic ion transmembrane transport	BIOLOGICAL_PROCESS	0.00622143	9.46456e-05	24	83	1172	10831	0.0200669	0.00760491
GO:0009187	cyclic nucleotide metabolic process	BIOLOGICAL_PROCESS	0.00669423	0.000102773	10	16	1186	10898	0.0083612	0.00146601
GO:0035023	regulation of Rho protein signal transduction	BIOLOGICAL_PROCESS	0.00692927	0.000107348	12	24	1184	10890	0.0100334	0.00219901
GO:0001738	morphogenesis of a polarized epithelium	BIOLOGICAL_PROCESS	0.00838536	0.000131076	9	13	1187	10901	0.00752508	0.00119113
GO:0051179	localization	BIOLOGICAL_PROCESS	0.010312	0.000163931	153	1025	1043	9889	0.127926	0.0939161
GO:0005230	extracellular ligand-gated ion channel activity	MOLECULAR_FUNCTION	0.010312	0.000164071	18	54	1178	10860	0.0150502	0.00494777
GO:0050794	regulation of cellular process	BIOLOGICAL_PROCESS	0.0104199	0.000167242	217	1544	979	9370	0.181438	0.14147
GO:0005088	Ras guanyl-nucleotide exchange factor activity	MOLECULAR_FUNCTION	0.0105516	0.0001723	13	30	1183	10884	0.0108696	0.00274876
GO:0030054	cell junction	CELLULAR_COMPONENT	0.0105516	0.0001723	13	30	1183	10884	0.0108696	0.00274876
GO:0022834	ligand-gated channel activity	MOLECULAR_FUNCTION	0.0113883	0.000189142	19	60	1177	10854	0.0158863	0.00549753
GO:0015276	ligand-gated ion channel activity	MOLECULAR_FUNCTION	0.0113883	0.000189142	19	60	1177	10854	0.0158863	0.00549753
GO:0016849	phosphorus-oxygen lyase activity	MOLECULAR_FUNCTION	0.0117371	0.000196575	9	14	1187	10900	0.00752508	0.00128276
GO:0005231	excitatory extracellular ligand-gated ion channel activity	MOLECULAR_FUNCTION	0.0122894	0.000207539	11	22	1185	10892	0.00919732	0.00201576
GO:0006810	transport	BIOLOGICAL_PROCESS	0.0141649	0.000241189	143	955	1053	9959	0.119565	0.0875023
GO:0030016	myofibril	CELLULAR_COMPONENT	0.0164047	0.000283905	7	8	1189	10906	0.00585284	0.000733003
GO:0030017	sarcomere	CELLULAR_COMPONENT	0.0164047	0.000283905	7	8	1189	10906	0.00585284	0.000733003
GO:0007164	establishment of tissue polarity	BIOLOGICAL_PROCESS	0.0211029	0.000376011	8	12	1188	10902	0.00668896	0.00109951
GO:0007267	cell-cell signaling	BIOLOGICAL_PROCESS	0.0211029	0.000376785	33	148	1163	10766	0.027592	0.0135606
GO:0051234	establishment of localization	BIOLOGICAL_PROCESS	0.0211029	0.000376995	143	966	1053	9948	0.119565	0.0885102
GO:0001736	establishment of planar polarity	BIOLOGICAL_PROCESS	0.0211029	0.000376011	8	12	1188	10902	0.00668896	0.00109951
GO:0045177	apical part of cell	CELLULAR_COMPONENT	0.0220689	0.000409653	9	16	1187	10898	0.00752508	0.00146601
GO:0015294	solute:cation symporter activity	MOLECULAR_FUNCTION	0.0220689	0.000402519	10	20	1186	10894	0.0083612	0.00183251
GO:0007422	peripheral nervous system development	BIOLOGICAL_PROCESS	0.0220689	0.000404276	5	3	1191	10911	0.0041806	0.000274876
GO:0009190	cyclic nucleotide biosynthetic process	BIOLOGICAL_PROCESS	0.0220689	0.000409653	9	16	1187	10898	0.00752508	0.00146601
GO:0098794	postsynapse	CELLULAR_COMPONENT	0.0220689	0.000409653	9	16	1187	10898	0.00752508	0.00146601
GO:0002028	regulation of sodium ion transport	BIOLOGICAL_PROCESS	0.0233255	0.000436235	4	1	1192	10913	0.00334448	9.16254e-05
GO:0043292	contractile fiber	CELLULAR_COMPONENT	0.0239798	0.000461858	7	9	1189	10905	0.00585284	0.000824629
GO:0009975	cyclase activity	MOLECULAR_FUNCTION	0.0239798	0.000461858	7	9	1189	10905	0.00585284	0.000824629
GO:0044449	contractile fiber part	CELLULAR_COMPONENT	0.0239798	0.000461858	7	9	1189	10905	0.00585284	0.000824629
GO:0035152	regulation of tube architecture, open tracheal system	BIOLOGICAL_PROCESS	0.0239798	0.000461858	7	9	1189	10905	0.00585284	0.000824629
GO:0008061	chitin binding	MOLECULAR_FUNCTION	0.0241161	0.000467849	20	71	1176	10843	0.0167224	0.00650541
GO:0010959	regulation of metal ion transport	BIOLOGICAL_PROCESS	0.025651	0.000501205	6	6	1190	10908	0.00501672	0.000549753
GO:0007424	open tracheal system development	BIOLOGICAL_PROCESS	0.02755	0.000542157	10	21	1186	10893	0.0083612	0.00192413
GO:0005328	neurotransmitter:sodium symporter activity	MOLECULAR_FUNCTION	0.0278173	0.000555182	8	13	1188	10901	0.00668896	0.00119113
GO:0005326	neurotransmitter transporter activity	MOLECULAR_FUNCTION	0.0278173	0.000555182	8	13	1188	10901	0.00668896	0.00119113
GO:0016459	myosin complex	CELLULAR_COMPONENT	0.0284669	0.000572118	9	17	1187	10897	0.00752508	0.00155763
GO:0005089	Rho guanyl-nucleotide exchange factor activity	MOLECULAR_FUNCTION	0.0313085	0.000633599	11	26	1185	10888	0.00919732	0.00238226
GO:0015629	actin cytoskeleton	CELLULAR_COMPONENT	0.0317137	0.000646224	16	51	1180	10863	0.0133779	0.0046729
GO:0004871	signal transducer activity	MOLECULAR_FUNCTION	0.0325895	0.000668619	56	312	1140	10602	0.0468227	0.0285871
GO:0060541	respiratory system development	BIOLOGICAL_PROCESS	0.0346036	0.0007196	10	22	1186	10892	0.0083612	0.00201576
GO:0052652	cyclic purine nucleotide metabolic process	BIOLOGICAL_PROCESS	0.0346036	0.00071859	7	10	1189	10904	0.00585284	0.000916254
GO:0016917	GABA receptor activity	MOLECULAR_FUNCTION	0.0393889	0.000835605	5	4	1191	10910	0.0041806	0.000366502
GO:0005201	extracellular matrix structural constituent	MOLECULAR_FUNCTION	0.0393889	0.000835605	5	4	1191	10910	0.0041806	0.000366502
GO:0007619	courtship behavior	BIOLOGICAL_PROCESS	0.0393889	0.000835605	5	4	1191	10910	0.0041806	0.000366502
GO:0008037	cell recognition	BIOLOGICAL_PROCESS	0.0396996	0.000853278	6	7	1190	10907	0.00501672	0.000641378
GO:0008038	neuron recognition	BIOLOGICAL_PROCESS	0.0396996	0.000853278	6	7	1190	10907	0.00501672	0.000641378
GO:1902531	regulation of intracellular signal transduction	BIOLOGICAL_PROCESS	0.0414153	0.000895934	18	64	1178	10850	0.0150502	0.00586403
GO:0036062	presynaptic periactive zone	CELLULAR_COMPONENT	0.0427729	0.000961122	3	0	1193	10914	0.00250836	0
GO:0015293	symporter activity	MOLECULAR_FUNCTION	0.0427729	0.000942236	10	23	1186	10891	0.0083612	0.00210739
GO:0006936	muscle contraction	BIOLOGICAL_PROCESS	0.0427729	0.000961122	3	0	1193	10914	0.00250836	0
GO:0042249	establishment of planar polarity of embryonic epithelium	BIOLOGICAL_PROCESS	0.0427729	0.000961122	3	0	1193	10914	0.00250836	0
GO:0046332	SMAD binding	MOLECULAR_FUNCTION	0.0427729	0.000961122	3	0	1193	10914	0.00250836	0
GO:0042734	presynaptic membrane	CELLULAR_COMPONENT	0.0427729	0.000961122	3	0	1193	10914	0.00250836	0
GO:0043087	regulation of GTPase activity	BIOLOGICAL_PROCESS	0.0432222	0.00097725	22	88	1174	10826	0.0183946	0.00806304
GO:0015081	sodium ion transmembrane transporter activity	MOLECULAR_FUNCTION	0.0452218	0.00102877	14	43	1182	10871	0.0117057	0.00393989
GO:0098802	plasma membrane receptor complex	CELLULAR_COMPONENT	0.0470246	0.00107635	7	11	1189	10903	0.00585284	0.00100788
GO:0009888	tissue development	BIOLOGICAL_PROCESS	0.0477714	0.00110011	27	120	1169	10794	0.0225753	0.0109951
GO:0015370	solute:sodium symporter activity	MOLECULAR_FUNCTION	0.0482574	0.00111804	8	15	1188	10899	0.00668896	0.00137438
GO:0032879	regulation of localization	BIOLOGICAL_PROCESS	0.0493661	0.00115061	17	60	1179	10854	0.014214	0.00549753

## Sheet: PER-delta_GT_San
GO ID	GO Name	GO Category	FDR	P-Value	Nr Test	Nr Reference	Non Annot Test	Non Annot Reference	% Test	% Reference
GO:0046906	tetrapyrrole binding	MOLECULAR_FUNCTION	9.47028e-09	5.28696e-12	16	129	119	11846	0.118519	0.0107724
GO:0005506	iron ion binding	MOLECULAR_FUNCTION	9.47028e-09	2.18113e-12	16	121	119	11854	0.118519	0.0101044
GO:0020037	heme binding	MOLECULAR_FUNCTION	9.47028e-09	4.74779e-12	16	128	119	11847	0.118519	0.0106889
GO:0016705	oxidoreductase activity, acting on paired donors, with incorporation or reduction of molecular oxygen	MOLECULAR_FUNCTION	9.47028e-09	4.74779e-12	16	128	119	11847	0.118519	0.0106889
GO:0004252	serine-type endopeptidase activity	MOLECULAR_FUNCTION	0.000186856	1.30395e-07	14	203	121	11772	0.103704	0.016952
GO:0008236	serine-type peptidase activity	MOLECULAR_FUNCTION	0.000382635	4.26252e-07	14	225	121	11750	0.103704	0.0187891
GO:0055114	oxidation-reduction process	BIOLOGICAL_PROCESS	0.000382635	4.27226e-07	20	467	115	11508	0.148148	0.0389979
GO:0017171	serine hydrolase activity	MOLECULAR_FUNCTION	0.000382635	4.26252e-07	14	225	121	11750	0.103704	0.0187891
GO:0016491	oxidoreductase activity	MOLECULAR_FUNCTION	0.00104008	1.30646e-06	20	503	115	11472	0.148148	0.0420042
GO:0003824	catalytic activity	MOLECULAR_FUNCTION	0.0016024	2.23643e-06	60	3081	75	8894	0.444444	0.257286
GO:0004175	endopeptidase activity	MOLECULAR_FUNCTION	0.0128251	1.96897e-05	14	318	121	11657	0.103704	0.0265553
GO:0016758	transferase activity, transferring hexosyl groups	MOLECULAR_FUNCTION	0.0327451	5.48418e-05	7	81	128	11894	0.0518519	0.00676409
GO:0046914	transition metal ion binding	MOLECULAR_FUNCTION	0.0430525	7.81135e-05	21	727	114	11248	0.155556	0.0607098

## Sheet: PER-delta_LT_San
GO ID	GO Name	GO Category	FDR	P-Value	Nr Test	Nr Reference	Non Annot Test	Non Annot Reference	% Test	% Reference
GO:0005576	extracellular region	CELLULAR_COMPONENT	2.35813e-07	3.29118e-11	24	312	143	11631	0.143713	0.0261241
GO:0005201	extracellular matrix structural constituent	MOLECULAR_FUNCTION	0.000135197	5.66074e-08	5	4	162	11939	0.0299401	0.000334924
GO:0008061	chitin binding	MOLECULAR_FUNCTION	0.000135197	4.50133e-08	11	80	156	11863	0.0658683	0.00669848
GO:0006030	chitin metabolic process	BIOLOGICAL_PROCESS	0.000422349	2.9473e-07	11	98	156	11845	0.0658683	0.00820564
GO:0006022	aminoglycan metabolic process	BIOLOGICAL_PROCESS	0.000422349	2.65644e-07	12	120	155	11823	0.0718563	0.0100477
GO:1901071	glucosamine-containing compound metabolic process	BIOLOGICAL_PROCESS	0.000423896	3.54972e-07	11	100	156	11843	0.0658683	0.00837311
GO:0006040	amino sugar metabolic process	BIOLOGICAL_PROCESS	0.000736122	7.1917e-07	11	108	156	11835	0.0658683	0.00904295

## Sheet: PER-acyp_GT_San
GO ID	GO Name	GO Category	FDR	P-Value	Nr Test	Nr Reference	Non Annot Test	Non Annot Reference	% Test	% Reference
GO:0006259	DNA metabolic process	BIOLOGICAL_PROCESS	2.41495e-11	3.37048e-15	40	164	516	11390	0.0719424	0.0141942
GO:0006260	DNA replication	BIOLOGICAL_PROCESS	3.40348e-10	9.5003e-14	22	45	534	11509	0.0395683	0.00389476
GO:0008152	metabolic process	BIOLOGICAL_PROCESS	3.33581e-08	1.39671e-11	247	3531	309	8023	0.444245	0.305608
GO:0005694	chromosome	CELLULAR_COMPONENT	2.561e-07	1.70181e-10	27	113	529	11441	0.0485612	0.00978016
GO:0090304	nucleic acid metabolic process	BIOLOGICAL_PROCESS	2.561e-07	1.78716e-10	95	977	461	10577	0.170863	0.0845595
GO:0044427	chromosomal part	CELLULAR_COMPONENT	3.10415e-07	3.03267e-10	25	99	531	11455	0.044964	0.00856846
GO:0044446	intracellular organelle part	CELLULAR_COMPONENT	3.10415e-07	3.01724e-10	84	824	472	10730	0.151079	0.0713173
GO:0044422	organelle part	CELLULAR_COMPONENT	6.07959e-07	6.7881e-10	84	839	472	10715	0.151079	0.0726155
GO:1901360	organic cyclic compound metabolic process	BIOLOGICAL_PROCESS	2.98783e-06	3.87401e-09	114	1343	442	10211	0.205036	0.116237
GO:0006139	nucleobase-containing compound metabolic process	BIOLOGICAL_PROCESS	2.98783e-06	4.17004e-09	105	1200	451	10354	0.188849	0.10386
GO:0006725	cellular aromatic compound metabolic process	BIOLOGICAL_PROCESS	3.4255e-06	5.25897e-09	111	1302	445	10252	0.19964	0.112688
GO:0046483	heterocycle metabolic process	BIOLOGICAL_PROCESS	4.56871e-06	7.65172e-09	109	1279	447	10275	0.196043	0.110698
GO:0043170	macromolecule metabolic process	BIOLOGICAL_PROCESS	6.28415e-06	1.14018e-08	173	2388	383	9166	0.311151	0.206682
GO:0044424	intracellular part	CELLULAR_COMPONENT	1.09763e-05	2.18599e-08	158	2142	398	9412	0.284173	0.18539
GO:0006396	RNA processing	BIOLOGICAL_PROCESS	1.09763e-05	2.2979e-08	32	200	524	11354	0.057554	0.01731
GO:0006261	DNA-dependent DNA replication	BIOLOGICAL_PROCESS	1.14564e-05	2.55831e-08	10	13	546	11541	0.0179856	0.00112515
GO:0043229	intracellular organelle	CELLULAR_COMPONENT	1.86918e-05	4.4349e-08	131	1694	425	9860	0.235612	0.146616
GO:0005634	nucleus	CELLULAR_COMPONENT	1.96254e-05	4.93031e-08	78	835	478	10719	0.140288	0.0722693
GO:0032991	macromolecular complex	CELLULAR_COMPONENT	2.18048e-05	5.78216e-08	105	1266	451	10288	0.188849	0.109572
GO:0043231	intracellular membrane-bounded organelle	CELLULAR_COMPONENT	2.91249e-05	8.43482e-08	102	1227	454	10327	0.183453	0.106197
GO:0005622	intracellular	CELLULAR_COMPONENT	2.91249e-05	8.63658e-08	163	2278	393	9276	0.293165	0.197161
GO:0006974	cellular response to DNA damage stimulus	BIOLOGICAL_PROCESS	2.91249e-05	9.34925e-08	21	98	535	11456	0.0377698	0.00848191
GO:0043226	organelle	CELLULAR_COMPONENT	2.91249e-05	9.08194e-08	131	1716	425	9838	0.235612	0.14852
GO:0044428	nuclear part	CELLULAR_COMPONENT	3.62507e-05	1.21426e-07	38	289	518	11265	0.0683453	0.025013
GO:0004518	nuclease activity	MOLECULAR_FUNCTION	4.16608e-05	1.45362e-07	16	57	540	11497	0.028777	0.00493336
GO:0006281	DNA repair	BIOLOGICAL_PROCESS	4.35286e-05	1.57954e-07	19	83	537	11471	0.0341727	0.00718366
GO:0043227	membrane-bounded organelle	CELLULAR_COMPONENT	4.6228e-05	1.74202e-07	103	1263	453	10291	0.185252	0.109313
GO:0033554	cellular response to stress	BIOLOGICAL_PROCESS	5.61522e-05	2.19437e-07	24	134	532	11420	0.0431655	0.0115977
GO:0044238	primary metabolic process	BIOLOGICAL_PROCESS	8.02465e-05	3.35994e-07	192	2862	364	8692	0.345324	0.247706
GO:0071704	organic substance metabolic process	BIOLOGICAL_PROCESS	8.02465e-05	3.35678e-07	202	3050	354	8504	0.363309	0.263978
GO:0007049	cell cycle	BIOLOGICAL_PROCESS	0.000115257	4.98669e-07	24	141	532	11413	0.0431655	0.0122036
GO:0044260	cellular macromolecule metabolic process	BIOLOGICAL_PROCESS	0.000152654	6.81778e-07	138	1905	418	9649	0.248201	0.164878
GO:0003824	catalytic activity	MOLECULAR_FUNCTION	0.00022604	1.04587e-06	194	2947	362	8607	0.348921	0.255063
GO:0000775	chromosome, centromeric region	CELLULAR_COMPONENT	0.00022604	1.07263e-06	7	7	549	11547	0.0125899	0.000605851
GO:1903047	mitotic cell cycle process	BIOLOGICAL_PROCESS	0.000273673	1.33686e-06	14	52	542	11502	0.0251799	0.00450061
GO:0005657	replication fork	CELLULAR_COMPONENT	0.000377188	1.89515e-06	9	18	547	11536	0.0161871	0.0015579
GO:0034641	cellular nitrogen compound metabolic process	BIOLOGICAL_PROCESS	0.000383311	1.97942e-06	113	1505	443	10049	0.203237	0.130258
GO:0022402	cell cycle process	BIOLOGICAL_PROCESS	0.000456039	2.41863e-06	18	92	538	11462	0.0323741	0.00796261
GO:0005623	cell	CELLULAR_COMPONENT	0.000598024	3.25512e-06	171	2565	385	8989	0.307554	0.222001
GO:0044237	cellular metabolic process	BIOLOGICAL_PROCESS	0.000829951	4.63336e-06	169	2543	387	9011	0.303957	0.220097
GO:0044464	cell part	CELLULAR_COMPONENT	0.000836239	4.78518e-06	170	2563	386	8991	0.305755	0.221828
GO:0030532	small nuclear ribonucleoprotein complex	CELLULAR_COMPONENT	0.000851494	4.99131e-06	8	15	548	11539	0.0143885	0.00129825
GO:0000278	mitotic cell cycle	BIOLOGICAL_PROCESS	0.00126536	7.77052e-06	14	62	542	11492	0.0251799	0.00536611
GO:0000280	nuclear division	BIOLOGICAL_PROCESS	0.00126536	7.61375e-06	13	53	543	11501	0.0233813	0.00458716
GO:0006950	response to stress	BIOLOGICAL_PROCESS	0.00128763	8.087e-06	29	230	527	11324	0.0521583	0.0199065
GO:0043228	non-membrane-bounded organelle	CELLULAR_COMPONENT	0.0015456	1.03544e-05	57	633	499	10921	0.102518	0.0547862
GO:0043232	intracellular non-membrane-bounded organelle	CELLULAR_COMPONENT	0.0015456	1.03544e-05	57	633	499	10921	0.102518	0.0547862
GO:0005686	U2 snRNP	CELLULAR_COMPONENT	0.0015456	1.00009e-05	5	3	551	11551	0.00899281	0.00025965
GO:0004519	endonuclease activity	MOLECULAR_FUNCTION	0.00173352	1.18552e-05	10	31	546	11523	0.0179856	0.00268305
GO:0007067	mitotic nuclear division	BIOLOGICAL_PROCESS	0.00177413	1.2634e-05	11	39	545	11515	0.0197842	0.00337545
GO:0048285	organelle fission	BIOLOGICAL_PROCESS	0.00177413	1.26816e-05	13	56	543	11498	0.0233813	0.00484681
GO:0097525	spliceosomal snRNP complex	CELLULAR_COMPONENT	0.00177413	1.28757e-05	7	12	549	11542	0.0125899	0.0010386
GO:0032993	protein-DNA complex	CELLULAR_COMPONENT	0.00190253	1.40731e-05	8	18	548	11536	0.0143885	0.0015579
GO:0008380	RNA splicing	BIOLOGICAL_PROCESS	0.00198118	1.49314e-05	13	57	543	11497	0.0233813	0.00493336
GO:0005506	iron ion binding	MOLECULAR_FUNCTION	0.00201704	1.54832e-05	19	118	537	11436	0.0341727	0.0102129
GO:0007059	chromosome segregation	BIOLOGICAL_PROCESS	0.0023877	1.86617e-05	10	33	546	11521	0.0179856	0.00285615
GO:0010564	regulation of cell cycle process	BIOLOGICAL_PROCESS	0.00241356	1.92007e-05	8	19	548	11535	0.0143885	0.00164445
GO:0006807	nitrogen compound metabolic process	BIOLOGICAL_PROCESS	0.00299084	2.42105e-05	127	1844	429	9710	0.228417	0.159598
GO:0098687	chromosomal region	CELLULAR_COMPONENT	0.00332974	2.74187e-05	7	14	549	11540	0.0125899	0.0012117
GO:0006397	mRNA processing	BIOLOGICAL_PROCESS	0.00350666	2.93649e-05	14	71	542	11483	0.0251799	0.00614506
GO:0016071	mRNA metabolic process	BIOLOGICAL_PROCESS	0.00365451	3.16107e-05	16	92	540	11462	0.028777	0.00796261
GO:0020037	heme binding	MOLECULAR_FUNCTION	0.00365451	3.16231e-05	19	125	537	11429	0.0341727	0.0108188
GO:0046906	tetrapyrrole binding	MOLECULAR_FUNCTION	0.00396568	3.48692e-05	19	126	537	11428	0.0341727	0.0109053
GO:0000398	mRNA splicing, via spliceosome	BIOLOGICAL_PROCESS	0.00432279	3.92159e-05	11	45	545	11509	0.0197842	0.00389476
GO:0000377	RNA splicing, via transesterification reactions with bulged adenosine as nucleophile	BIOLOGICAL_PROCESS	0.00432279	3.92159e-05	11	45	545	11509	0.0197842	0.00389476
GO:0031974	membrane-enclosed lumen	CELLULAR_COMPONENT	0.00436191	4.1397e-05	28	240	528	11314	0.0503597	0.020772
GO:0043233	organelle lumen	CELLULAR_COMPONENT	0.00436191	4.1397e-05	28	240	528	11314	0.0503597	0.020772
GO:0070013	intracellular organelle lumen	CELLULAR_COMPONENT	0.00436191	4.1397e-05	28	240	528	11314	0.0503597	0.020772
GO:0000375	RNA splicing, via transesterification reactions	BIOLOGICAL_PROCESS	0.00484015	4.66114e-05	11	46	545	11508	0.0197842	0.00398131
GO:0098813	nuclear chromosome segregation	BIOLOGICAL_PROCESS	0.00535315	5.22987e-05	9	30	547	11524	0.0161871	0.0025965
GO:0051726	regulation of cell cycle	BIOLOGICAL_PROCESS	0.00535577	5.38193e-05	12	56	544	11498	0.0215827	0.00484681
GO:0003678	DNA helicase activity	MOLECULAR_FUNCTION	0.00535577	5.33494e-05	7	16	549	11538	0.0125899	0.0013848
GO:0004252	serine-type endopeptidase activity	MOLECULAR_FUNCTION	0.00579819	5.90744e-05	24	193	532	11361	0.0431655	0.0167042
GO:0043234	protein complex	CELLULAR_COMPONENT	0.00848699	8.76535e-05	63	784	493	10770	0.113309	0.0678553
GO:0032133	chromosome passenger complex	CELLULAR_COMPONENT	0.00895938	9.62837e-05	3	0	553	11554	0.00539568	0
GO:0005687	U4 snRNP	CELLULAR_COMPONENT	0.00895938	9.62837e-05	3	0	553	11554	0.00539568	0
GO:0051233	spindle midzone	CELLULAR_COMPONENT	0.00895938	9.62837e-05	3	0	553	11554	0.00539568	0
GO:0008236	serine-type peptidase activity	MOLECULAR_FUNCTION	0.00929998	0.000103838	25	214	531	11340	0.044964	0.0185217
GO:0017171	serine hydrolase activity	MOLECULAR_FUNCTION	0.00929998	0.000103838	25	214	531	11340	0.044964	0.0185217
GO:0016705	oxidoreductase activity, acting on paired donors, with incorporation or reduction of molecular oxygen	MOLECULAR_FUNCTION	0.00929998	0.000103823	18	126	538	11428	0.0323741	0.0109053
GO:0016779	nucleotidyltransferase activity	MOLECULAR_FUNCTION	0.011163	0.000126197	12	62	544	11492	0.0215827	0.00536611
GO:0005685	U1 snRNP	CELLULAR_COMPONENT	0.011888	0.000137711	4	3	552	11551	0.00719424	0.00025965
GO:0042555	MCM complex	CELLULAR_COMPONENT	0.011888	0.000137711	4	3	552	11551	0.00719424	0.00025965
GO:0015630	microtubule cytoskeleton	CELLULAR_COMPONENT	0.0149791	0.00017561	18	132	538	11422	0.0323741	0.0114246
GO:0031981	nuclear lumen	CELLULAR_COMPONENT	0.0154474	0.000183256	23	196	533	11358	0.0413669	0.0169638
GO:1901990	regulation of mitotic cell cycle phase transition	BIOLOGICAL_PROCESS	0.0167565	0.000203463	6	14	550	11540	0.0107914	0.0012117
GO:1901987	regulation of cell cycle phase transition	BIOLOGICAL_PROCESS	0.0167565	0.000203463	6	14	550	11540	0.0107914	0.0012117
GO:0000070	mitotic sister chromatid segregation	BIOLOGICAL_PROCESS	0.0171733	0.000210921	7	21	549	11533	0.0125899	0.00181755
GO:0000819	sister chromatid segregation	BIOLOGICAL_PROCESS	0.0212676	0.000267144	7	22	549	11532	0.0125899	0.0019041
GO:0007346	regulation of mitotic cell cycle	BIOLOGICAL_PROCESS	0.0212676	0.000267144	7	22	549	11532	0.0125899	0.0019041
GO:0044772	mitotic cell cycle phase transition	BIOLOGICAL_PROCESS	0.02133	0.000273881	6	15	550	11539	0.0107914	0.00129825
GO:0044770	cell cycle phase transition	BIOLOGICAL_PROCESS	0.02133	0.000273881	6	15	550	11539	0.0107914	0.00129825
GO:0006275	regulation of DNA replication	BIOLOGICAL_PROCESS	0.0280522	0.000371941	3	1	553	11553	0.00539568	8.65501e-05
GO:0005682	U5 snRNP	CELLULAR_COMPONENT	0.0280522	0.000371941	3	1	553	11553	0.00539568	8.65501e-05
GO:0051052	regulation of DNA metabolic process	BIOLOGICAL_PROCESS	0.0280522	0.000371941	3	1	553	11553	0.00539568	8.65501e-05
GO:0004536	deoxyribonuclease activity	MOLECULAR_FUNCTION	0.0305894	0.000409851	5	10	551	11544	0.00899281	0.000865501
GO:0006270	DNA replication initiation	BIOLOGICAL_PROCESS	0.0334794	0.000460438	4	5	552	11549	0.00719424	0.000432751
GO:0097526	spliceosomal tri-snRNP complex	CELLULAR_COMPONENT	0.0334794	0.000460438	4	5	552	11549	0.00719424	0.000432751
GO:0005875	microtubule associated complex	CELLULAR_COMPONENT	0.0334794	0.00046259	11	62	545	11492	0.0197842	0.00536611
GO:0046982	protein heterodimerization activity	MOLECULAR_FUNCTION	0.0335619	0.000468414	8	33	548	11521	0.0143885	0.00285615
GO:0006508	proteolysis	BIOLOGICAL_PROCESS	0.035763	0.000504126	43	511	513	11043	0.0773381	0.0442271
GO:0044430	cytoskeletal part	CELLULAR_COMPONENT	0.0372764	0.000530661	22	199	534	11355	0.0395683	0.0172235
GO:0007088	regulation of mitotic nuclear division	BIOLOGICAL_PROCESS	0.0391538	0.000573782	5	11	551	11543	0.00899281	0.000952051
GO:0051783	regulation of nuclear division	BIOLOGICAL_PROCESS	0.0391538	0.000573782	5	11	551	11543	0.00899281	0.000952051
GO:0042575	DNA polymerase complex	CELLULAR_COMPONENT	0.0391538	0.000573782	5	11	551	11543	0.00899281	0.000952051
GO:0016787	hydrolase activity	MOLECULAR_FUNCTION	0.0454252	0.000672027	86	1250	470	10304	0.154676	0.108188
GO:0009057	macromolecule catabolic process	BIOLOGICAL_PROCESS	0.0459217	0.000685781	20	176	536	11378	0.0359712	0.0152328

## Sheet: PER-acyp_LT_San
GO ID	GO Name	GO Category	FDR	P-Value	Nr Test	Nr Reference	Non Annot Test	Non Annot Reference	% Test	% Reference
GO:0005886	plasma membrane	CELLULAR_COMPONENT	1.60594e-17	2.24137e-21	97	216	1279	10518	0.0704942	0.020123
GO:0071944	cell periphery	CELLULAR_COMPONENT	3.5971e-16	1.00408e-19	99	240	1277	10494	0.0719477	0.0223589
GO:0044459	plasma membrane part	CELLULAR_COMPONENT	7.38478e-15	3.09202e-18	71	139	1305	10595	0.0515988	0.0129495
GO:0022836	gated channel activity	MOLECULAR_FUNCTION	1.11469e-12	6.22299e-16	52	86	1324	10648	0.0377907	0.00801192
GO:0015075	ion transmembrane transporter activity	MOLECULAR_FUNCTION	2.48539e-12	1.73439e-15	97	278	1279	10456	0.0704942	0.025899
GO:0022891	substrate-specific transmembrane transporter activity	MOLECULAR_FUNCTION	4.21801e-12	3.53218e-15	101	301	1275	10433	0.0734012	0.0280417
GO:0022857	transmembrane transporter activity	MOLECULAR_FUNCTION	4.56858e-11	4.46338e-14	109	356	1267	10378	0.0792151	0.0331656
GO:0005216	ion channel activity	MOLECULAR_FUNCTION	5.50247e-11	6.91168e-14	63	144	1313	10590	0.0457849	0.0134153
GO:0022838	substrate-specific channel activity	MOLECULAR_FUNCTION	5.50247e-11	6.91168e-14	63	144	1313	10590	0.0457849	0.0134153
GO:0015267	channel activity	MOLECULAR_FUNCTION	5.76105e-11	8.84459e-14	63	145	1313	10589	0.0457849	0.0135085
GO:0022803	passive transmembrane transporter activity	MOLECULAR_FUNCTION	5.76105e-11	8.84459e-14	63	145	1313	10589	0.0457849	0.0135085
GO:0006811	ion transport	BIOLOGICAL_PROCESS	1.27835e-10	2.141e-13	105	346	1271	10388	0.0763081	0.032234
GO:0022892	substrate-specific transporter activity	MOLECULAR_FUNCTION	4.02466e-10	7.30225e-13	103	344	1273	10390	0.0748547	0.0320477
GO:0005261	cation channel activity	MOLECULAR_FUNCTION	4.08825e-10	7.9882e-13	43	75	1333	10659	0.03125	0.00698714
GO:0046873	metal ion transmembrane transporter activity	MOLECULAR_FUNCTION	1.92129e-09	4.02224e-12	48	99	1328	10635	0.0348837	0.00922303
GO:0034702	ion channel complex	CELLULAR_COMPONENT	5.78714e-09	1.29231e-11	30	39	1346	10695	0.0218023	0.00363331
GO:0005215	transporter activity	MOLECULAR_FUNCTION	6.54126e-09	1.55201e-11	123	474	1253	10260	0.0893895	0.0441587
GO:0005244	voltage-gated ion channel activity	MOLECULAR_FUNCTION	3.05098e-08	8.09053e-11	26	31	1350	10703	0.0188953	0.00288802
GO:0022832	voltage-gated channel activity	MOLECULAR_FUNCTION	3.05098e-08	8.09053e-11	26	31	1350	10703	0.0188953	0.00288802
GO:0022890	inorganic cation transmembrane transporter activity	MOLECULAR_FUNCTION	3.06264e-08	8.54888e-11	58	154	1318	10580	0.0421512	0.0143469
GO:0008324	cation transmembrane transporter activity	MOLECULAR_FUNCTION	3.40315e-08	9.97433e-11	62	173	1314	10561	0.0450581	0.016117
GO:0005509	calcium ion binding	MOLECULAR_FUNCTION	3.41274e-08	1.04788e-10	58	155	1318	10579	0.0421512	0.0144401
GO:0034703	cation channel complex	CELLULAR_COMPONENT	4.0784e-08	1.30919e-10	26	32	1350	10702	0.0188953	0.00298118
GO:0044700	single organism signaling	BIOLOGICAL_PROCESS	1.29193e-07	4.98118e-10	176	821	1200	9913	0.127907	0.0764859
GO:0007154	cell communication	BIOLOGICAL_PROCESS	1.29193e-07	4.47568e-10	178	832	1198	9902	0.12936	0.0775107
GO:0022843	voltage-gated cation channel activity	MOLECULAR_FUNCTION	1.29193e-07	4.9186e-10	23	26	1353	10708	0.0167151	0.00242221
GO:0031226	intrinsic component of plasma membrane	CELLULAR_COMPONENT	1.29193e-07	4.89905e-10	42	93	1334	10641	0.0305233	0.00866406
GO:1902495	transmembrane transporter complex	CELLULAR_COMPONENT	1.29193e-07	5.0487e-10	30	48	1346	10686	0.0218023	0.00447177
GO:0023052	signaling	BIOLOGICAL_PROCESS	1.5699e-07	6.35412e-10	176	824	1200	9910	0.127907	0.0767654
GO:1990351	transporter complex	CELLULAR_COMPONENT	1.73514e-07	7.26507e-10	30	49	1346	10685	0.0218023	0.00456493
GO:0005887	integral component of plasma membrane	CELLULAR_COMPONENT	1.88101e-07	8.3204e-10	41	91	1335	10643	0.0297965	0.00847773
GO:0055085	transmembrane transport	BIOLOGICAL_PROCESS	1.88101e-07	8.4009e-10	90	327	1286	10407	0.065407	0.0304639
GO:0016020	membrane	CELLULAR_COMPONENT	1.94034e-07	9.15608e-10	390	2254	986	8480	0.28343	0.209987
GO:0098590	plasma membrane region	CELLULAR_COMPONENT	1.94034e-07	9.20748e-10	20	19	1356	10715	0.0145349	0.00177008
GO:0030001	metal ion transport	BIOLOGICAL_PROCESS	6.04353e-07	2.95218e-09	47	122	1329	10612	0.034157	0.0113658
GO:0006812	cation transport	BIOLOGICAL_PROCESS	6.06511e-07	3.04737e-09	67	217	1309	10517	0.0486919	0.0202161
GO:0098742	cell-cell adhesion via plasma-membrane adhesion molecules	BIOLOGICAL_PROCESS	6.20747e-07	3.20553e-09	21	24	1355	10710	0.0152616	0.00223589
GO:0005515	protein binding	MOLECULAR_FUNCTION	1.27493e-06	6.76167e-09	316	1779	1060	8955	0.229651	0.165735
GO:0016021	integral component of membrane	CELLULAR_COMPONENT	2.03436e-06	1.10733e-08	288	1597	1088	9137	0.209302	0.14878
GO:0031224	intrinsic component of membrane	CELLULAR_COMPONENT	2.2119e-06	1.23484e-08	288	1599	1088	9135	0.209302	0.148966
GO:0015085	calcium ion transmembrane transporter activity	MOLECULAR_FUNCTION	2.96961e-06	1.69929e-08	14	9	1362	10725	0.0101744	0.000838457
GO:0005267	potassium channel activity	MOLECULAR_FUNCTION	3.09478e-06	1.81411e-08	23	34	1353	10700	0.0167151	0.00316751
GO:0015079	potassium ion transmembrane transporter activity	MOLECULAR_FUNCTION	4.47491e-06	2.68557e-08	23	35	1353	10699	0.0167151	0.00326067
GO:0007165	signal transduction	BIOLOGICAL_PROCESS	4.58749e-06	2.81716e-08	162	786	1214	9948	0.117733	0.0732253
GO:0007156	homophilic cell adhesion via plasma membrane adhesion molecules	BIOLOGICAL_PROCESS	5.43326e-06	3.41238e-08	19	23	1357	10711	0.0138081	0.00214272
GO:0006816	calcium ion transport	BIOLOGICAL_PROCESS	8.72288e-06	5.60017e-08	15	13	1361	10721	0.0109012	0.0012111
GO:0006813	potassium ion transport	BIOLOGICAL_PROCESS	1.04487e-05	6.854e-08	24	41	1352	10693	0.0174419	0.00381964
GO:0072509	divalent inorganic cation transmembrane transporter activity	MOLECULAR_FUNCTION	2.15209e-05	1.44174e-07	14	12	1362	10722	0.0101744	0.00111794
GO:0044425	membrane part	CELLULAR_COMPONENT	2.44935e-05	1.67506e-07	303	1753	1073	8981	0.220203	0.163313
GO:0072511	divalent inorganic cation transport	BIOLOGICAL_PROCESS	4.52956e-05	3.22411e-07	15	16	1361	10718	0.0109012	0.00149059
GO:0070838	divalent metal ion transport	BIOLOGICAL_PROCESS	4.52956e-05	3.22411e-07	15	16	1361	10718	0.0109012	0.00149059
GO:0022610	biological adhesion	BIOLOGICAL_PROCESS	4.62173e-05	3.41873e-07	34	87	1342	10647	0.0247093	0.00810509
GO:0007155	cell adhesion	BIOLOGICAL_PROCESS	4.62173e-05	3.41873e-07	34	87	1342	10647	0.0247093	0.00810509
GO:0044456	synapse part	CELLULAR_COMPONENT	9.97619e-05	7.51869e-07	18	27	1358	10707	0.0130814	0.00251537
GO:0070588	calcium ion transmembrane transport	BIOLOGICAL_PROCESS	0.00012499	9.59448e-07	12	10	1364	10724	0.00872093	0.000931619
GO:0045202	synapse	CELLULAR_COMPONENT	0.00014024	1.09608e-06	24	50	1352	10684	0.0174419	0.0046581
GO:0005245	voltage-gated calcium channel activity	MOLECULAR_FUNCTION	0.000218577	1.73885e-06	7	1	1369	10733	0.00508721	9.31619e-05
GO:0098609	cell-cell adhesion	BIOLOGICAL_PROCESS	0.00023114	1.87105e-06	23	48	1353	10686	0.0167151	0.00447177
GO:0008081	phosphoric diester hydrolase activity	MOLECULAR_FUNCTION	0.000260961	2.14887e-06	13	14	1363	10720	0.00944767	0.00130427
GO:0006810	transport	BIOLOGICAL_PROCESS	0.000296779	2.48524e-06	173	925	1203	9809	0.125727	0.0861748
GO:0051179	localization	BIOLOGICAL_PROCESS	0.000353316	3.10661e-06	183	995	1193	9739	0.132994	0.0926961
GO:0034705	potassium channel complex	CELLULAR_COMPONENT	0.000353316	3.10083e-06	16	24	1360	10710	0.0116279	0.00223589
GO:0008076	voltage-gated potassium channel complex	CELLULAR_COMPONENT	0.000353316	3.10083e-06	16	24	1360	10710	0.0116279	0.00223589
GO:0005262	calcium channel activity	MOLECULAR_FUNCTION	0.000356269	3.1823e-06	10	7	1366	10727	0.00726744	0.000652133
GO:0005891	voltage-gated calcium channel complex	CELLULAR_COMPONENT	0.000361376	3.27836e-06	8	3	1368	10731	0.00581395	0.000279486
GO:0035556	intracellular signal transduction	BIOLOGICAL_PROCESS	0.000480666	4.42763e-06	60	235	1316	10499	0.0436047	0.0218931
GO:0051234	establishment of localization	BIOLOGICAL_PROCESS	0.000485517	4.64137e-06	173	936	1203	9798	0.125727	0.0871996
GO:0097060	synaptic membrane	CELLULAR_COMPONENT	0.000485517	4.6756e-06	11	10	1365	10724	0.00799419	0.000931619
GO:0005249	voltage-gated potassium channel activity	MOLECULAR_FUNCTION	0.000485517	4.55228e-06	16	25	1360	10709	0.0116279	0.00232905
GO:0097458	neuron part	CELLULAR_COMPONENT	0.000673835	6.58317e-06	16	26	1360	10708	0.0116279	0.00242221
GO:0005576	extracellular region	CELLULAR_COMPONENT	0.00103118	1.02182e-05	65	271	1311	10463	0.0472384	0.0252469
GO:0015077	monovalent inorganic cation transmembrane transporter activity	MOLECULAR_FUNCTION	0.00105322	1.05837e-05	38	125	1338	10609	0.0276163	0.0116452
GO:0008237	metallopeptidase activity	MOLECULAR_FUNCTION	0.00112529	1.1465e-05	32	96	1344	10638	0.0232558	0.00894354
GO:0045211	postsynaptic membrane	CELLULAR_COMPONENT	0.00118047	1.21919e-05	10	9	1366	10725	0.00726744	0.000838457
GO:0098793	presynapse	CELLULAR_COMPONENT	0.00137906	1.44354e-05	11	12	1365	10722	0.00799419	0.00111794
GO:0010646	regulation of cell communication	BIOLOGICAL_PROCESS	0.00172363	1.82828e-05	40	139	1336	10595	0.0290698	0.0129495
GO:0048786	presynaptic active zone	CELLULAR_COMPONENT	0.00175104	1.88179e-05	5	0	1371	10734	0.00363372	0
GO:0004114	3',5'-cyclic-nucleotide phosphodiesterase activity	MOLECULAR_FUNCTION	0.00189756	2.1187e-05	7	3	1369	10731	0.00508721	0.000279486
GO:0004112	cyclic-nucleotide phosphodiesterase activity	MOLECULAR_FUNCTION	0.00189756	2.1187e-05	7	3	1369	10731	0.00508721	0.000279486
GO:0034704	calcium channel complex	CELLULAR_COMPONENT	0.00189756	2.07125e-05	8	5	1368	10729	0.00581395	0.00046581
GO:0023051	regulation of signaling	BIOLOGICAL_PROCESS	0.00212648	2.40397e-05	40	141	1336	10593	0.0290698	0.0131358
GO:0015291	secondary active transmembrane transporter activity	MOLECULAR_FUNCTION	0.00237473	2.71776e-05	19	42	1357	10692	0.0138081	0.0039128
GO:0005231	excitatory extracellular ligand-gated ion channel activity	MOLECULAR_FUNCTION	0.00275009	3.18572e-05	13	20	1363	10714	0.00944767	0.00186324
GO:0034220	ion transmembrane transport	BIOLOGICAL_PROCESS	0.00299057	3.50604e-05	36	123	1340	10611	0.0261628	0.0114589
GO:0016324	apical plasma membrane	CELLULAR_COMPONENT	0.00358304	4.35065e-05	8	6	1368	10728	0.00581395	0.000558971
GO:0019098	reproductive behavior	BIOLOGICAL_PROCESS	0.00358304	4.35065e-05	8	6	1368	10728	0.00581395	0.000558971
GO:0007617	mating behavior	BIOLOGICAL_PROCESS	0.00358304	4.35065e-05	8	6	1368	10728	0.00581395	0.000558971
GO:0002009	morphogenesis of an epithelium	BIOLOGICAL_PROCESS	0.00362621	4.5549e-05	24	66	1352	10668	0.0174419	0.00614869
GO:0098660	inorganic ion transmembrane transport	BIOLOGICAL_PROCESS	0.00362621	4.54526e-05	27	80	1349	10654	0.0196221	0.00745295
GO:0098655	cation transmembrane transport	BIOLOGICAL_PROCESS	0.00362621	4.54526e-05	27	80	1349	10654	0.0196221	0.00745295
GO:0005251	delayed rectifier potassium channel activity	MOLECULAR_FUNCTION	0.0038321	4.86701e-05	6	2	1370	10732	0.00436047	0.000186324
GO:0008061	chitin binding	MOLECULAR_FUNCTION	0.00426077	5.53038e-05	24	67	1352	10667	0.0174419	0.00624185
GO:0048729	tissue morphogenesis	BIOLOGICAL_PROCESS	0.00426077	5.53038e-05	24	67	1352	10667	0.0174419	0.00624185
GO:0009966	regulation of signal transduction	BIOLOGICAL_PROCESS	0.00432931	5.67976e-05	33	111	1343	10623	0.0239826	0.010341
GO:0009187	cyclic nucleotide metabolic process	BIOLOGICAL_PROCESS	0.00450024	5.96682e-05	11	15	1365	10719	0.00799419	0.00139743
GO:0001738	morphogenesis of a polarized epithelium	BIOLOGICAL_PROCESS	0.00461791	6.18729e-05	10	12	1366	10722	0.00726744	0.00111794
GO:0004222	metalloendopeptidase activity	MOLECULAR_FUNCTION	0.00533917	7.22819e-05	19	46	1357	10688	0.0138081	0.00428545
GO:0051056	regulation of small GTPase mediated signal transduction	BIOLOGICAL_PROCESS	0.0055919	7.64838e-05	18	42	1358	10692	0.0130814	0.0039128
GO:1902531	regulation of intracellular signal transduction	BIOLOGICAL_PROCESS	0.00601088	8.44998e-05	22	60	1354	10674	0.0159884	0.00558971
GO:0007618	mating	BIOLOGICAL_PROCESS	0.00601088	8.39388e-05	8	7	1368	10727	0.00581395	0.000652133
GO:0098662	inorganic cation transmembrane transport	BIOLOGICAL_PROCESS	0.00601088	8.47311e-05	25	74	1351	10660	0.0181686	0.00689398
GO:0016849	phosphorus-oxygen lyase activity	MOLECULAR_FUNCTION	0.00690954	9.83634e-05	10	13	1366	10721	0.00726744	0.0012111
GO:0099537	trans-synaptic signaling	BIOLOGICAL_PROCESS	0.00696521	0.000104016	26	80	1350	10654	0.0188953	0.00745295
GO:0007268	chemical synaptic transmission	BIOLOGICAL_PROCESS	0.00696521	0.000104016	26	80	1350	10654	0.0188953	0.00745295
GO:0005230	extracellular ligand-gated ion channel activity	MOLECULAR_FUNCTION	0.00696521	0.00010382	20	52	1356	10682	0.0145349	0.00484442
GO:0098916	anterograde trans-synaptic signaling	BIOLOGICAL_PROCESS	0.00696521	0.000104016	26	80	1350	10654	0.0188953	0.00745295
GO:0099536	synaptic signaling	BIOLOGICAL_PROCESS	0.00696521	0.000104016	26	80	1350	10654	0.0188953	0.00745295
GO:0046578	regulation of Ras protein signal transduction	BIOLOGICAL_PROCESS	0.0069682	0.000105034	16	35	1360	10699	0.0116279	0.00326067
GO:0048583	regulation of response to stimulus	BIOLOGICAL_PROCESS	0.00740992	0.000112726	37	137	1339	10597	0.0268895	0.0127632
GO:0009653	anatomical structure morphogenesis	BIOLOGICAL_PROCESS	0.00827484	0.000127039	45	182	1331	10552	0.0327035	0.0169555
GO:0051716	cellular response to stimulus	BIOLOGICAL_PROCESS	0.00836383	0.000131756	165	948	1211	9786	0.119913	0.0883175
GO:0007265	Ras protein signal transduction	BIOLOGICAL_PROCESS	0.00836383	0.000130282	17	40	1359	10694	0.0123547	0.00372648
GO:0007619	courtship behavior	BIOLOGICAL_PROCESS	0.00836383	0.000131907	6	3	1370	10731	0.00436047	0.000279486
GO:0022834	ligand-gated channel activity	MOLECULAR_FUNCTION	0.00870504	0.000140281	21	58	1355	10676	0.0152616	0.00540339
GO:0008509	anion transmembrane transporter activity	MOLECULAR_FUNCTION	0.00870504	0.000140933	19	49	1357	10685	0.0138081	0.00456493
GO:0015276	ligand-gated ion channel activity	MOLECULAR_FUNCTION	0.00870504	0.000140281	21	58	1355	10676	0.0152616	0.00540339
GO:0009975	cyclase activity	MOLECULAR_FUNCTION	0.00917938	0.000151175	8	8	1368	10726	0.00581395	0.000745295
GO:0035152	regulation of tube architecture, open tracheal system	BIOLOGICAL_PROCESS	0.00917938	0.000151175	8	8	1368	10726	0.00581395	0.000745295
GO:0007164	establishment of tissue polarity	BIOLOGICAL_PROCESS	0.00957779	0.00016041	9	11	1367	10723	0.0065407	0.00102478
GO:0001736	establishment of planar polarity	BIOLOGICAL_PROCESS	0.00957779	0.00016041	9	11	1367	10723	0.0065407	0.00102478
GO:0007369	gastrulation	BIOLOGICAL_PROCESS	0.00983214	0.000166042	4	0	1372	10734	0.00290698	0
GO:0005088	Ras guanyl-nucleotide exchange factor activity	MOLECULAR_FUNCTION	0.0106268	0.000180945	14	29	1362	10705	0.0101744	0.0027017
GO:0043087	regulation of GTPase activity	BIOLOGICAL_PROCESS	0.0115736	0.000198681	26	84	1350	10650	0.0188953	0.0078256
GO:0050896	response to stimulus	BIOLOGICAL_PROCESS	0.012434	0.000219271	182	1076	1194	9658	0.132267	0.100242
GO:1904315	transmitter-gated ion channel activity involved in regulation of postsynaptic membrane potential	MOLECULAR_FUNCTION	0.012434	0.000222129	7	6	1369	10728	0.00508721	0.000558971
GO:0099529	neurotransmitter receptor activity involved in regulation of postsynaptic membrane potential	MOLECULAR_FUNCTION	0.012434	0.000222129	7	6	1369	10728	0.00508721	0.000558971
GO:0022848	acetylcholine-gated cation-selective channel activity	MOLECULAR_FUNCTION	0.012434	0.000222129	7	6	1369	10728	0.00508721	0.000558971
GO:0098960	postsynaptic neurotransmitter receptor activity	MOLECULAR_FUNCTION	0.012434	0.000222129	7	6	1369	10728	0.00508721	0.000558971
GO:0009190	cyclic nucleotide biosynthetic process	BIOLOGICAL_PROCESS	0.0125111	0.000226999	10	15	1366	10719	0.00726744	0.00139743
GO:0098794	postsynapse	CELLULAR_COMPONENT	0.0125111	0.000226999	10	15	1366	10719	0.00726744	0.00139743
GO:1901071	glucosamine-containing compound metabolic process	BIOLOGICAL_PROCESS	0.0126857	0.000231936	26	85	1350	10649	0.0188953	0.00791876
GO:0007266	Rho protein signal transduction	BIOLOGICAL_PROCESS	0.0127513	0.000234916	13	26	1363	10708	0.00944767	0.00242221
GO:0052652	cyclic purine nucleotide metabolic process	BIOLOGICAL_PROCESS	0.0138551	0.000257185	8	9	1368	10725	0.00581395	0.000838457
GO:0006820	anion transport	BIOLOGICAL_PROCESS	0.0144179	0.000269643	24	76	1352	10658	0.0174419	0.00708031
GO:0046068	cGMP metabolic process	BIOLOGICAL_PROCESS	0.0158154	0.000297987	6	4	1370	10730	0.00436047	0.000372648
GO:0006040	amino sugar metabolic process	BIOLOGICAL_PROCESS	0.0162616	0.000308665	27	92	1349	10642	0.0196221	0.0085709
GO:0008049	male courtship behavior	BIOLOGICAL_PROCESS	0.0169553	0.000324199	5	2	1371	10732	0.00363372	0.000186324
GO:0016459	myosin complex	CELLULAR_COMPONENT	0.0172158	0.00033158	10	16	1366	10718	0.00726744	0.00149059
GO:0015629	actin cytoskeleton	CELLULAR_COMPONENT	0.0184031	0.000357018	18	49	1358	10685	0.0130814	0.00456493
GO:0006836	neurotransmitter transport	BIOLOGICAL_PROCESS	0.0191407	0.000381984	11	20	1365	10714	0.00799419	0.00186324
GO:0098772	molecular function regulator	MOLECULAR_FUNCTION	0.0191407	0.000377916	44	187	1332	10547	0.0319767	0.0174213
GO:0043005	neuron projection	CELLULAR_COMPONENT	0.0191407	0.000381984	11	20	1365	10714	0.00799419	0.00186324
GO:0043269	regulation of ion transport	BIOLOGICAL_PROCESS	0.0191407	0.000384548	9	13	1367	10721	0.0065407	0.0012111
GO:0005085	guanyl-nucleotide exchange factor activity	MOLECULAR_FUNCTION	0.0191407	0.000384683	19	54	1357	10680	0.0138081	0.00503074
GO:0031012	extracellular matrix	CELLULAR_COMPONENT	0.0197292	0.000399265	14	32	1362	10702	0.0101744	0.00298118
GO:0035023	regulation of Rho protein signal transduction	BIOLOGICAL_PROCESS	0.0199413	0.000406341	12	24	1364	10710	0.00872093	0.00223589
GO:0098802	plasma membrane receptor complex	CELLULAR_COMPONENT	0.0203259	0.000417015	8	10	1368	10724	0.00581395	0.000931619
GO:0006030	chitin metabolic process	BIOLOGICAL_PROCESS	0.0206686	0.000426929	25	84	1351	10650	0.0181686	0.0078256
GO:0009888	tissue development	BIOLOGICAL_PROCESS	0.0219339	0.000456128	31	116	1345	10618	0.0225291	0.0108068
GO:0005089	Rho guanyl-nucleotide exchange factor activity	MOLECULAR_FUNCTION	0.0257901	0.000539918	12	25	1364	10709	0.00872093	0.00232905
GO:0030424	axon	CELLULAR_COMPONENT	0.0269766	0.000568523	9	14	1367	10720	0.0065407	0.00130427
GO:0006821	chloride transport	BIOLOGICAL_PROCESS	0.0305911	0.000648966	8	11	1368	10723	0.00581395	0.00102478
GO:0015464	acetylcholine receptor activity	MOLECULAR_FUNCTION	0.031749	0.000677962	7	8	1369	10726	0.00508721	0.000745295
GO:0002028	regulation of sodium ion transport	BIOLOGICAL_PROCESS	0.0348976	0.000754937	4	1	1372	10733	0.00290698	9.31619e-05
GO:0016323	basolateral plasma membrane	CELLULAR_COMPONENT	0.0348976	0.000754937	4	1	1372	10733	0.00290698	9.31619e-05
GO:0006022	aminoglycan metabolic process	BIOLOGICAL_PROCESS	0.0350844	0.000763876	28	104	1348	10630	0.0203488	0.00968884
GO:0060179	male mating behavior	BIOLOGICAL_PROCESS	0.0355263	0.000783413	5	3	1371	10731	0.00363372	0.000279486
GO:0008344	adult locomotory behavior	BIOLOGICAL_PROCESS	0.0355263	0.000783413	5	3	1371	10731	0.00363372	0.000279486
GO:0031594	neuromuscular junction	CELLULAR_COMPONENT	0.0476807	0.0010714	6	6	1370	10728	0.00436047	0.000558971
GO:0015297	antiporter activity	MOLECULAR_FUNCTION	0.0476807	0.0010714	6	6	1370	10728	0.00436047	0.000558971
GO:0010959	regulation of metal ion transport	BIOLOGICAL_PROCESS	0.0476807	0.0010714	6	6	1370	10728	0.00436047	0.000558971
GO:0031032	actomyosin structure organization	BIOLOGICAL_PROCESS	0.0481066	0.00108769	7	9	1369	10725	0.00508721	0.000838457

## Sheet: GTM-unx_GT_San
GO ID	GO Name	GO Category	FDR	P-Value	Nr Test	Nr Reference	Non Annot Test	Non Annot Reference	% Test	% Reference
GO:0005634	nucleus	CELLULAR_COMPONENT	1.34064e-65	1.87109e-69	298	615	1123	10074	0.209711	0.0575358
GO:0003676	nucleic acid binding	MOLECULAR_FUNCTION	1.09479e-47	3.05593e-51	347	1018	1074	9671	0.244194	0.0952381
GO:0090304	nucleic acid metabolic process	BIOLOGICAL_PROCESS	4.83185e-46	2.0231e-49	293	779	1128	9910	0.206193	0.0728787
GO:0043229	intracellular organelle	CELLULAR_COMPONENT	3.3001e-42	1.84235e-45	408	1417	1013	9272	0.287122	0.132566
GO:0044424	intracellular part	CELLULAR_COMPONENT	1.98831e-41	1.38751e-44	477	1823	944	8866	0.335679	0.170549
GO:0043226	organelle	CELLULAR_COMPONENT	2.19036e-41	1.83422e-44	409	1438	1012	9251	0.287825	0.134531
GO:1901363	heterocyclic compound binding	MOLECULAR_FUNCTION	4.25669e-39	4.15867e-42	480	1885	941	8804	0.33779	0.17635
GO:0097159	organic cyclic compound binding	MOLECULAR_FUNCTION	5.428e-39	6.06057e-42	480	1888	941	8801	0.33779	0.17663
GO:0005622	intracellular	CELLULAR_COMPONENT	4.09393e-38	5.14241e-41	488	1953	933	8736	0.34342	0.182711
GO:0043231	intracellular membrane-bounded organelle	CELLULAR_COMPONENT	1.08459e-37	1.64387e-40	318	1011	1103	9678	0.223786	0.0945832
GO:0043227	membrane-bounded organelle	CELLULAR_COMPONENT	1.08459e-37	1.6651e-40	324	1042	1097	9647	0.228008	0.0974834
GO:0006259	DNA metabolic process	BIOLOGICAL_PROCESS	1.04745e-35	1.75428e-38	98	106	1323	10583	0.0689655	0.00991674
GO:0006139	nucleobase-containing compound metabolic process	BIOLOGICAL_PROCESS	2.13483e-33	3.87338e-36	304	1001	1117	9688	0.213934	0.0936477
GO:0044260	cellular macromolecule metabolic process	BIOLOGICAL_PROCESS	1.37871e-31	2.69392e-34	412	1631	1009	9058	0.289937	0.152587
GO:0046483	heterocycle metabolic process	BIOLOGICAL_PROCESS	2.63874e-31	5.52423e-34	312	1076	1109	9613	0.219564	0.100664
GO:0006725	cellular aromatic compound metabolic process	BIOLOGICAL_PROCESS	1.45506e-30	3.24925e-33	314	1099	1107	9590	0.220971	0.102816
GO:1901360	organic cyclic compound metabolic process	BIOLOGICAL_PROCESS	3.00133e-30	7.12108e-33	320	1137	1101	9552	0.225194	0.106371
GO:0044428	nuclear part	CELLULAR_COMPONENT	2.02109e-29	5.0774e-32	119	208	1302	10481	0.0837438	0.0194593
GO:0044446	intracellular organelle part	CELLULAR_COMPONENT	1.25091e-28	3.31713e-31	227	681	1194	10008	0.159747	0.0637104
GO:0005488	binding	MOLECULAR_FUNCTION	1.43394e-28	4.00263e-31	807	4333	614	6356	0.56791	0.40537
GO:0044422	organelle part	CELLULAR_COMPONENT	1.98404e-28	5.81505e-31	229	694	1192	9995	0.161154	0.0649266
GO:0044464	cell part	CELLULAR_COMPONENT	2.53094e-28	7.77121e-31	499	2234	922	8455	0.351161	0.209
GO:0005623	cell	CELLULAR_COMPONENT	3.25282e-28	1.04417e-30	499	2237	922	8452	0.351161	0.209281
GO:0005694	chromosome	CELLULAR_COMPONENT	1.48041e-27	4.95881e-30	71	69	1350	10620	0.0499648	0.00645523
GO:0044427	chromosomal part	CELLULAR_COMPONENT	3.62741e-27	1.26567e-29	66	58	1355	10631	0.0464462	0.00542614
GO:0006260	DNA replication	BIOLOGICAL_PROCESS	1.39613e-26	5.06621e-29	47	20	1374	10669	0.0330753	0.00187108
GO:0034641	cellular nitrogen compound metabolic process	BIOLOGICAL_PROCESS	1.95744e-21	7.37626e-24	319	1299	1102	9390	0.22449	0.121527
GO:0006974	cellular response to DNA damage stimulus	BIOLOGICAL_PROCESS	3.36095e-21	1.31342e-23	58	61	1363	10628	0.0408163	0.0057068
GO:0006281	DNA repair	BIOLOGICAL_PROCESS	5.62276e-21	2.27578e-23	53	49	1368	10640	0.0372977	0.00458415
GO:0016070	RNA metabolic process	BIOLOGICAL_PROCESS	1.08332e-20	4.53588e-23	205	687	1216	10002	0.144265	0.0642717
GO:0051276	chromosome organization	BIOLOGICAL_PROCESS	1.13343e-20	4.90391e-23	60	69	1361	10620	0.0422238	0.00645523
GO:0043170	macromolecule metabolic process	BIOLOGICAL_PROCESS	7.47194e-20	3.33708e-22	446	2115	975	8574	0.313863	0.197867
GO:0007049	cell cycle	BIOLOGICAL_PROCESS	1.97968e-18	9.11786e-21	66	99	1355	10590	0.0464462	0.00926186
GO:0008270	zinc ion binding	MOLECULAR_FUNCTION	4.58151e-18	2.17406e-20	146	433	1275	10256	0.102745	0.0405089
GO:0033554	cellular response to stress	BIOLOGICAL_PROCESS	1.75151e-17	8.55589e-20	63	95	1358	10594	0.044335	0.00888764
GO:0022402	cell cycle process	BIOLOGICAL_PROCESS	2.14151e-17	1.07599e-19	51	59	1370	10630	0.0358902	0.00551969
GO:0044237	cellular metabolic process	BIOLOGICAL_PROCESS	3.00807e-17	1.55336e-19	456	2256	965	8433	0.320901	0.211058
GO:0031981	nuclear lumen	CELLULAR_COMPONENT	4.29981e-17	2.28043e-19	76	143	1345	10546	0.0534835	0.0133782
GO:0003677	DNA binding	MOLECULAR_FUNCTION	2.36731e-16	1.28856e-18	141	433	1280	10256	0.0992259	0.0405089
GO:0006807	nitrogen compound metabolic process	BIOLOGICAL_PROCESS	1.16443e-15	6.50066e-18	349	1622	1072	9067	0.245602	0.151745
GO:0032991	macromolecular complex	CELLULAR_COMPONENT	1.26331e-14	7.22897e-17	260	1111	1161	9578	0.18297	0.103939
GO:0043234	protein complex	CELLULAR_COMPONENT	2.73105e-14	1.6009e-16	180	667	1241	10022	0.126671	0.0624006
GO:0006396	RNA processing	BIOLOGICAL_PROCESS	8.85931e-14	5.31682e-16	73	159	1348	10530	0.0513723	0.0148751
GO:0006996	organelle organization	BIOLOGICAL_PROCESS	1.57537e-13	9.67429e-16	113	338	1308	10351	0.0795215	0.0316213
GO:0043232	intracellular non-membrane-bounded organelle	CELLULAR_COMPONENT	3.04715e-13	1.962e-15	152	538	1269	10151	0.106967	0.0503321
GO:1901265	nucleoside phosphate binding	MOLECULAR_FUNCTION	3.04715e-13	2.04136e-15	215	884	1206	9805	0.151302	0.0827018
GO:0043228	non-membrane-bounded organelle	CELLULAR_COMPONENT	3.04715e-13	1.962e-15	152	538	1269	10151	0.106967	0.0503321
GO:0000166	nucleotide binding	MOLECULAR_FUNCTION	3.04715e-13	2.04136e-15	215	884	1206	9805	0.151302	0.0827018
GO:0043167	ion binding	MOLECULAR_FUNCTION	3.75566e-13	2.56842e-15	382	1908	1039	8781	0.268825	0.178501
GO:0036094	small molecule binding	MOLECULAR_FUNCTION	1.54142e-12	1.07566e-14	217	912	1204	9777	0.152709	0.0853214
GO:0070013	intracellular organelle lumen	CELLULAR_COMPONENT	2.88826e-12	2.13646e-14	77	191	1344	10498	0.0541872	0.0178688
GO:0031974	membrane-enclosed lumen	CELLULAR_COMPONENT	2.88826e-12	2.13646e-14	77	191	1344	10498	0.0541872	0.0178688
GO:0043233	organelle lumen	CELLULAR_COMPONENT	2.88826e-12	2.13646e-14	77	191	1344	10498	0.0541872	0.0178688
GO:1903047	mitotic cell cycle process	BIOLOGICAL_PROCESS	2.04775e-11	1.54332e-13	32	34	1389	10655	0.0225194	0.00318084
GO:0009987	cellular process	BIOLOGICAL_PROCESS	2.10287e-11	1.6142e-13	606	3498	815	7191	0.42646	0.327252
GO:0005524	ATP binding	MOLECULAR_FUNCTION	2.35371e-11	1.8396e-13	143	526	1278	10163	0.100633	0.0492095
GO:0046914	transition metal ion binding	MOLECULAR_FUNCTION	3.06204e-11	2.43595e-13	155	593	1266	10096	0.109078	0.0554776
GO:0006261	DNA-dependent DNA replication	BIOLOGICAL_PROCESS	3.69198e-11	3.04015e-13	18	5	1403	10684	0.0126671	0.000467771
GO:0032559	adenyl ribonucleotide binding	MOLECULAR_FUNCTION	3.69198e-11	3.00479e-13	143	530	1278	10159	0.100633	0.0495837
GO:0030554	adenyl nucleotide binding	MOLECULAR_FUNCTION	4.05235e-11	3.39346e-13	143	531	1278	10158	0.100633	0.0496772
GO:0000278	mitotic cell cycle	BIOLOGICAL_PROCESS	6.02164e-11	5.12659e-13	34	42	1387	10647	0.0239268	0.00392927
GO:0044238	primary metabolic process	BIOLOGICAL_PROCESS	6.75445e-11	5.84474e-13	471	2583	950	8106	0.331457	0.24165
GO:0006950	response to stress	BIOLOGICAL_PROCESS	1.04007e-10	9.14507e-13	72	187	1349	10502	0.0506685	0.0174946
GO:0010467	gene expression	BIOLOGICAL_PROCESS	1.46222e-10	1.3061e-12	204	887	1217	9802	0.143561	0.0829825
GO:0005657	replication fork	CELLULAR_COMPONENT	1.80607e-10	1.63844e-12	19	8	1402	10681	0.0133709	0.000748433
GO:0007059	chromosome segregation	BIOLOGICAL_PROCESS	3.64404e-10	3.35669e-12	24	19	1397	10670	0.0168895	0.00177753
GO:0001882	nucleoside binding	MOLECULAR_FUNCTION	5.08364e-10	4.75372e-12	162	659	1259	10030	0.114004	0.0616522
GO:0000280	nuclear division	BIOLOGICAL_PROCESS	7.66675e-10	7.27619e-12	30	36	1391	10653	0.0211119	0.00336795
GO:0032549	ribonucleoside binding	MOLECULAR_FUNCTION	8.78836e-10	8.46332e-12	161	659	1260	10030	0.1133	0.0616522
GO:0035639	purine ribonucleoside triphosphate binding	MOLECULAR_FUNCTION	9.24639e-10	9.03346e-12	160	654	1261	10035	0.112597	0.0611844
GO:0032993	protein-DNA complex	CELLULAR_COMPONENT	1.00506e-09	9.95939e-12	18	8	1403	10681	0.0126671	0.000748433
GO:0000819	sister chromatid segregation	BIOLOGICAL_PROCESS	1.16541e-09	1.17111e-11	19	10	1402	10679	0.0133709	0.000935541
GO:0032550	purine ribonucleoside binding	MOLECULAR_FUNCTION	1.18606e-09	1.22496e-11	160	657	1261	10032	0.112597	0.0614651
GO:0001883	purine nucleoside binding	MOLECULAR_FUNCTION	1.18606e-09	1.22496e-11	160	657	1261	10032	0.112597	0.0614651
GO:0032555	purine ribonucleotide binding	MOLECULAR_FUNCTION	1.43151e-09	1.49844e-11	160	659	1261	10030	0.112597	0.0616522
GO:0017076	purine nucleotide binding	MOLECULAR_FUNCTION	1.72595e-09	1.83073e-11	160	661	1261	10028	0.112597	0.0618393
GO:0098813	nuclear chromosome segregation	BIOLOGICAL_PROCESS	1.89124e-09	2.03246e-11	22	17	1399	10672	0.0154821	0.00159042
GO:0044815	DNA packaging complex	CELLULAR_COMPONENT	1.96519e-09	2.13935e-11	17	7	1404	10682	0.0119634	0.000654879
GO:0048285	organelle fission	BIOLOGICAL_PROCESS	2.65691e-09	2.92946e-11	30	39	1391	10650	0.0211119	0.00364861
GO:0007067	mitotic nuclear division	BIOLOGICAL_PROCESS	2.67249e-09	3.02124e-11	25	25	1396	10664	0.0175932	0.00233885
GO:0032553	ribonucleotide binding	MOLECULAR_FUNCTION	2.67249e-09	3.00466e-11	160	666	1261	10023	0.112597	0.062307
GO:0006325	chromatin organization	BIOLOGICAL_PROCESS	3.65403e-09	4.18186e-11	32	46	1389	10643	0.0225194	0.00430349
GO:0071704	organic substance metabolic process	BIOLOGICAL_PROCESS	3.93062e-09	4.55327e-11	486	2766	935	7923	0.342013	0.258771
GO:0000070	mitotic sister chromatid segregation	BIOLOGICAL_PROCESS	5.65669e-09	6.6317e-11	18	10	1403	10679	0.0126671	0.000935541
GO:0051726	regulation of cell cycle	BIOLOGICAL_PROCESS	9.34854e-09	1.10904e-10	29	39	1392	10650	0.0204082	0.00364861
GO:0034645	cellular macromolecule biosynthetic process	BIOLOGICAL_PROCESS	2.4878e-08	2.98606e-10	189	861	1232	9828	0.133005	0.0805501
GO:0009059	macromolecule biosynthetic process	BIOLOGICAL_PROCESS	2.67198e-08	3.24442e-10	190	868	1231	9821	0.133709	0.081205
GO:0010564	regulation of cell cycle process	BIOLOGICAL_PROCESS	2.99953e-08	3.684e-10	17	10	1404	10679	0.0119634	0.000935541
GO:1990234	transferase complex	CELLULAR_COMPONENT	3.01114e-08	3.74028e-10	45	100	1376	10589	0.0316678	0.00935541
GO:0044451	nucleoplasm part	CELLULAR_COMPONENT	3.28945e-08	4.13189e-10	36	66	1385	10623	0.0253343	0.00617457
GO:0000785	chromatin	CELLULAR_COMPONENT	3.35052e-08	4.25537e-10	27	36	1394	10653	0.0190007	0.00336795
GO:0016071	mRNA metabolic process	BIOLOGICAL_PROCESS	4.86273e-08	6.24384e-10	37	71	1384	10618	0.026038	0.00664234
GO:0032774	RNA biosynthetic process	BIOLOGICAL_PROCESS	9.55551e-08	1.24028e-09	118	467	1303	10222	0.0830401	0.0436898
GO:0005654	nucleoplasm	CELLULAR_COMPONENT	9.84621e-08	1.29176e-09	40	85	1381	10604	0.0281492	0.0079521
GO:0007346	regulation of mitotic cell cycle	BIOLOGICAL_PROCESS	1.3472e-07	1.798e-09	17	12	1404	10677	0.0119634	0.00112265
GO:0006351	transcription, DNA-templated	BIOLOGICAL_PROCESS	1.3472e-07	1.80504e-09	117	465	1304	10224	0.0823364	0.0435027
GO:0097659	nucleic acid-templated transcription	BIOLOGICAL_PROCESS	1.48261e-07	2.00717e-09	117	466	1304	10223	0.0823364	0.0435962
GO:0006397	mRNA processing	BIOLOGICAL_PROCESS	1.95137e-07	2.69623e-09	31	54	1390	10635	0.0218156	0.00505192
GO:0016043	cellular component organization	BIOLOGICAL_PROCESS	1.95137e-07	2.69165e-09	132	553	1289	10136	0.0928923	0.0517354
GO:0004518	nuclease activity	MOLECULAR_FUNCTION	3.04664e-07	4.25211e-09	28	45	1393	10644	0.0197044	0.00420994
GO:0000786	nucleosome	CELLULAR_COMPONENT	3.2751e-07	4.61667e-09	14	7	1407	10682	0.00985222	0.000654879
GO:0005643	nuclear pore	CELLULAR_COMPONENT	7.31535e-07	1.0414e-08	13	6	1408	10683	0.00914849	0.000561325
GO:0015630	microtubule cytoskeleton	CELLULAR_COMPONENT	9.34637e-07	1.34358e-08	43	107	1378	10582	0.0302604	0.0100103
GO:0034654	nucleobase-containing compound biosynthetic process	BIOLOGICAL_PROCESS	1.27165e-06	1.84579e-08	131	568	1290	10121	0.0921886	0.0531387
GO:0046872	metal ion binding	MOLECULAR_FUNCTION	1.62671e-06	2.38387e-08	225	1144	1196	9545	0.158339	0.107026
GO:1901990	regulation of mitotic cell cycle phase transition	BIOLOGICAL_PROCESS	1.77782e-06	2.65495e-08	13	7	1408	10682	0.00914849	0.000654879
GO:1901987	regulation of cell cycle phase transition	BIOLOGICAL_PROCESS	1.77782e-06	2.65495e-08	13	7	1408	10682	0.00914849	0.000654879
GO:0097367	carbohydrate derivative binding	MOLECULAR_FUNCTION	1.81264e-06	2.73224e-08	164	768	1257	9921	0.115412	0.0718496
GO:0043169	cation binding	MOLECULAR_FUNCTION	2.32233e-06	3.53292e-08	227	1163	1194	9526	0.159747	0.108803
GO:0017111	nucleoside-triphosphatase activity	MOLECULAR_FUNCTION	2.72452e-06	4.18279e-08	64	211	1357	10478	0.0450387	0.0197399
GO:0004386	helicase activity	MOLECULAR_FUNCTION	3.4826e-06	5.39523e-08	22	32	1399	10657	0.0154821	0.00299373
GO:0044772	mitotic cell cycle phase transition	BIOLOGICAL_PROCESS	3.94331e-06	6.21904e-08	13	8	1408	10681	0.00914849	0.000748433
GO:0044770	cell cycle phase transition	BIOLOGICAL_PROCESS	3.94331e-06	6.21904e-08	13	8	1408	10681	0.00914849	0.000748433
GO:0019438	aromatic compound biosynthetic process	BIOLOGICAL_PROCESS	4.14704e-06	6.59822e-08	136	612	1285	10077	0.0957072	0.0572551
GO:0043412	macromolecule modification	BIOLOGICAL_PROCESS	4.19362e-06	6.73086e-08	130	577	1291	10112	0.0914849	0.0539807
GO:1901362	organic cyclic compound biosynthetic process	BIOLOGICAL_PROCESS	4.54905e-06	7.36482e-08	140	637	1281	10052	0.0985222	0.059594
GO:0018130	heterocycle biosynthetic process	BIOLOGICAL_PROCESS	5.17127e-06	8.44437e-08	136	615	1285	10074	0.0957072	0.0575358
GO:0019219	regulation of nucleobase-containing compound metabolic process	BIOLOGICAL_PROCESS	6.69634e-06	1.11216e-07	107	450	1314	10239	0.0752991	0.0420994
GO:0016817	hydrolase activity, acting on acid anhydrides	MOLECULAR_FUNCTION	6.69634e-06	1.1096e-07	66	228	1355	10461	0.0464462	0.0213303
GO:0061695	transferase complex, transferring phosphorus-containing groups	CELLULAR_COMPONENT	7.5748e-06	1.26863e-07	24	41	1397	10648	0.0168895	0.00383572
GO:0043168	anion binding	MOLECULAR_FUNCTION	7.77284e-06	1.31265e-07	169	820	1252	9869	0.11893	0.0767144
GO:0045786	negative regulation of cell cycle	BIOLOGICAL_PROCESS	7.96763e-06	1.35667e-07	13	9	1408	10680	0.00914849	0.000841987
GO:0007088	regulation of mitotic nuclear division	BIOLOGICAL_PROCESS	7.99356e-06	1.39455e-07	11	5	1410	10684	0.00774103	0.000467771
GO:0051783	regulation of nuclear division	BIOLOGICAL_PROCESS	7.99356e-06	1.39455e-07	11	5	1410	10684	0.00774103	0.000467771
GO:0042575	DNA polymerase complex	CELLULAR_COMPONENT	7.99356e-06	1.39455e-07	11	5	1410	10684	0.00774103	0.000467771
GO:0005730	nucleolus	CELLULAR_COMPONENT	8.40351e-06	1.48144e-07	23	38	1398	10651	0.0161858	0.00355506
GO:0016462	pyrophosphatase activity	MOLECULAR_FUNCTION	8.40351e-06	1.48953e-07	64	220	1357	10469	0.0450387	0.0205819
GO:0008017	microtubule binding	MOLECULAR_FUNCTION	1.07018e-05	1.91183e-07	21	32	1400	10657	0.0147783	0.00299373
GO:0016569	covalent chromatin modification	BIOLOGICAL_PROCESS	1.2161e-05	2.22343e-07	19	26	1402	10663	0.0133709	0.00243241
GO:0044430	cytoskeletal part	CELLULAR_COMPONENT	1.2161e-05	2.19795e-07	53	168	1368	10521	0.0372977	0.0157171
GO:0016570	histone modification	BIOLOGICAL_PROCESS	1.2161e-05	2.22343e-07	19	26	1402	10663	0.0133709	0.00243241
GO:0046982	protein heterodimerization activity	MOLECULAR_FUNCTION	1.22951e-05	2.26511e-07	18	23	1403	10666	0.0126671	0.00215174
GO:0016818	hydrolase activity, acting on acid anhydrides, in phosphorus-containing anhydrides	MOLECULAR_FUNCTION	1.37368e-05	2.54988e-07	64	224	1357	10465	0.0450387	0.0209561
GO:0005635	nuclear envelope	CELLULAR_COMPONENT	1.51206e-05	2.84894e-07	15	15	1406	10674	0.0105559	0.00140331
GO:0006270	DNA replication initiation	BIOLOGICAL_PROCESS	1.51206e-05	2.84896e-07	8	1	1413	10688	0.00562984	9.35541e-05
GO:0000075	cell cycle checkpoint	BIOLOGICAL_PROCESS	1.62202e-05	3.07878e-07	10	4	1411	10685	0.0070373	0.000374216
GO:0071840	cellular component organization or biogenesis	BIOLOGICAL_PROCESS	1.98199e-05	3.7897e-07	153	737	1268	9952	0.107671	0.0689494
GO:0008152	metabolic process	BIOLOGICAL_PROCESS	2.6576e-05	5.11861e-07	525	3253	896	7436	0.369458	0.304332
GO:0060255	regulation of macromolecule metabolic process	BIOLOGICAL_PROCESS	3.03909e-05	5.8958e-07	125	574	1296	10115	0.0879662	0.0537001
GO:0051252	regulation of RNA metabolic process	BIOLOGICAL_PROCESS	3.23017e-05	6.31156e-07	103	446	1318	10243	0.0724842	0.0417251
GO:0003684	damaged DNA binding	MOLECULAR_FUNCTION	3.30638e-05	6.50662e-07	9	3	1412	10686	0.00633357	0.000280662
GO:0015631	tubulin binding	MOLECULAR_FUNCTION	4.68278e-05	9.34596e-07	22	40	1399	10649	0.0154821	0.00374216
GO:1902494	catalytic complex	CELLULAR_COMPONENT	4.68278e-05	9.3442e-07	70	266	1351	10423	0.0492611	0.0248854
GO:0044249	cellular biosynthetic process	BIOLOGICAL_PROCESS	4.73206e-05	9.51036e-07	212	1123	1209	9566	0.149191	0.105061
GO:0019222	regulation of metabolic process	BIOLOGICAL_PROCESS	5.02312e-05	1.01654e-06	128	599	1293	10090	0.0900774	0.0560389
GO:0033045	regulation of sister chromatid segregation	BIOLOGICAL_PROCESS	5.86448e-05	1.27684e-06	8	2	1413	10687	0.00562984	0.000187108
GO:0007091	metaphase/anaphase transition of mitotic cell cycle	BIOLOGICAL_PROCESS	5.86448e-05	1.27684e-06	8	2	1413	10687	0.00562984	0.000187108
GO:0051306	mitotic sister chromatid separation	BIOLOGICAL_PROCESS	5.86448e-05	1.27684e-06	8	2	1413	10687	0.00562984	0.000187108
GO:1905818	regulation of chromosome separation	BIOLOGICAL_PROCESS	5.86448e-05	1.27684e-06	8	2	1413	10687	0.00562984	0.000187108
GO:0044784	metaphase/anaphase transition of cell cycle	BIOLOGICAL_PROCESS	5.86448e-05	1.27684e-06	8	2	1413	10687	0.00562984	0.000187108
GO:0033047	regulation of mitotic sister chromatid segregation	BIOLOGICAL_PROCESS	5.86448e-05	1.27684e-06	8	2	1413	10687	0.00562984	0.000187108
GO:1902099	regulation of metaphase/anaphase transition of cell cycle	BIOLOGICAL_PROCESS	5.86448e-05	1.27684e-06	8	2	1413	10687	0.00562984	0.000187108
GO:0010965	regulation of mitotic sister chromatid separation	BIOLOGICAL_PROCESS	5.86448e-05	1.27684e-06	8	2	1413	10687	0.00562984	0.000187108
GO:0030071	regulation of mitotic metaphase/anaphase transition	BIOLOGICAL_PROCESS	5.86448e-05	1.27684e-06	8	2	1413	10687	0.00562984	0.000187108
GO:0051983	regulation of chromosome segregation	BIOLOGICAL_PROCESS	5.86448e-05	1.27684e-06	8	2	1413	10687	0.00562984	0.000187108
GO:0005515	protein binding	MOLECULAR_FUNCTION	5.86448e-05	1.27289e-06	311	1784	1110	8905	0.21886	0.166901
GO:1901576	organic substance biosynthetic process	BIOLOGICAL_PROCESS	6.57457e-05	1.44062e-06	213	1137	1208	9552	0.149894	0.106371
GO:0034470	ncRNA processing	BIOLOGICAL_PROCESS	8.05825e-05	1.77698e-06	30	74	1391	10615	0.0211119	0.006923
GO:0006310	DNA recombination	BIOLOGICAL_PROCESS	9.71753e-05	2.15644e-06	15	19	1406	10670	0.0105559	0.00177753
GO:0006464	cellular protein modification process	BIOLOGICAL_PROCESS	0.000103315	2.32152e-06	116	538	1305	10151	0.0816327	0.0503321
GO:0036211	protein modification process	BIOLOGICAL_PROCESS	0.000103315	2.32152e-06	116	538	1305	10151	0.0816327	0.0503321
GO:0051171	regulation of nitrogen compound metabolic process	BIOLOGICAL_PROCESS	0.000108881	2.46179e-06	111	509	1310	10180	0.078114	0.047619
GO:0031323	regulation of cellular metabolic process	BIOLOGICAL_PROCESS	0.000109727	2.49623e-06	124	587	1297	10102	0.0872625	0.0549163
GO:0003678	DNA helicase activity	MOLECULAR_FUNCTION	0.000111048	2.54178e-06	12	11	1409	10678	0.00844476	0.0010291
GO:0000398	mRNA splicing, via spliceosome	BIOLOGICAL_PROCESS	0.000111601	2.58559e-06	20	36	1401	10653	0.0140746	0.00336795
GO:0000377	RNA splicing, via transesterification reactions with bulged adenosine as nucleophile	BIOLOGICAL_PROCESS	0.000111601	2.58559e-06	20	36	1401	10653	0.0140746	0.00336795
GO:0080090	regulation of primary metabolic process	BIOLOGICAL_PROCESS	0.000133248	3.1057e-06	124	590	1297	10099	0.0872625	0.0551969
GO:0000375	RNA splicing, via transesterification reactions	BIOLOGICAL_PROCESS	0.00015131	3.5478e-06	20	37	1401	10652	0.0140746	0.0034615
GO:0051304	chromosome separation	BIOLOGICAL_PROCESS	0.000177947	4.19721e-06	8	3	1413	10686	0.00562984	0.000280662
GO:0000775	chromosome, centromeric region	CELLULAR_COMPONENT	0.000198908	4.74715e-06	9	5	1412	10684	0.00633357	0.000467771
GO:0008536	Ran GTPase binding	MOLECULAR_FUNCTION	0.000198908	4.74715e-06	9	5	1412	10684	0.00633357	0.000467771
GO:0009058	biosynthetic process	BIOLOGICAL_PROCESS	0.000201295	4.83222e-06	215	1173	1206	9516	0.151302	0.109739
GO:0006364	rRNA processing	BIOLOGICAL_PROCESS	0.0002502	6.04112e-06	17	28	1404	10661	0.0119634	0.00261952
GO:0007017	microtubule-based process	BIOLOGICAL_PROCESS	0.000253591	6.15839e-06	37	112	1384	10577	0.026038	0.0104781
GO:0044454	nuclear chromosome part	CELLULAR_COMPONENT	0.000338343	8.26379e-06	14	19	1407	10670	0.00985222	0.00177753
GO:0045298	tubulin complex	CELLULAR_COMPONENT	0.000353574	8.68514e-06	20	40	1401	10649	0.0140746	0.00374216
GO:0007093	mitotic cell cycle checkpoint	BIOLOGICAL_PROCESS	0.000355173	8.77398e-06	7	2	1414	10687	0.00492611	0.000187108
GO:0008380	RNA splicing	BIOLOGICAL_PROCESS	0.000369569	9.23277e-06	22	48	1399	10641	0.0154821	0.0044906
GO:0005856	cytoskeleton	CELLULAR_COMPONENT	0.000369569	9.1875e-06	56	211	1365	10478	0.0394089	0.0197399
GO:0006355	regulation of transcription, DNA-templated	BIOLOGICAL_PROCESS	0.000389644	9.78867e-06	93	420	1328	10269	0.0654469	0.0392927
GO:0004536	deoxyribonuclease activity	MOLECULAR_FUNCTION	0.000418434	1.06288e-05	9	6	1412	10683	0.00633357	0.000561325
GO:1903506	regulation of nucleic acid-templated transcription	BIOLOGICAL_PROCESS	0.000418434	1.06159e-05	93	421	1328	10268	0.0654469	0.0393863
GO:0000724	double-strand break repair via homologous recombination	BIOLOGICAL_PROCESS	0.000439648	1.12903e-05	8	4	1413	10685	0.00562984	0.000374216
GO:0000725	recombinational repair	BIOLOGICAL_PROCESS	0.000439648	1.12903e-05	8	4	1413	10685	0.00562984	0.000374216
GO:2001141	regulation of RNA biosynthetic process	BIOLOGICAL_PROCESS	0.000445706	1.15081e-05	93	422	1328	10267	0.0654469	0.0394798
GO:0018205	peptidyl-lysine modification	BIOLOGICAL_PROCESS	0.000507622	1.31776e-05	13	17	1408	10672	0.00914849	0.00159042
GO:0005874	microtubule	CELLULAR_COMPONENT	0.000556103	1.45138e-05	19	38	1402	10651	0.0133709	0.00355506
GO:1902562	H4 histone acetyltransferase complex	CELLULAR_COMPONENT	0.000604712	1.62888e-05	6	1	1415	10688	0.00422238	9.35541e-05
GO:0008094	DNA-dependent ATPase activity	MOLECULAR_FUNCTION	0.000604712	1.62801e-05	10	9	1411	10680	0.0070373	0.000841987
GO:0098534	centriole assembly	BIOLOGICAL_PROCESS	0.000604712	1.62888e-05	6	1	1415	10688	0.00422238	9.35541e-05
GO:0007099	centriole replication	BIOLOGICAL_PROCESS	0.000604712	1.62888e-05	6	1	1415	10688	0.00422238	9.35541e-05
GO:0042555	MCM complex	CELLULAR_COMPONENT	0.000604712	1.62888e-05	6	1	1415	10688	0.00422238	9.35541e-05
GO:0006553	lysine metabolic process	BIOLOGICAL_PROCESS	0.000604712	1.62801e-05	10	9	1411	10680	0.0070373	0.000841987
GO:0043414	macromolecule methylation	BIOLOGICAL_PROCESS	0.000608393	1.64729e-05	17	31	1404	10658	0.0119634	0.00290018
GO:0071103	DNA conformation change	BIOLOGICAL_PROCESS	0.00072318	1.96818e-05	11	12	1410	10677	0.00774103	0.00112265
GO:0000808	origin recognition complex	CELLULAR_COMPONENT	0.000808182	2.2108e-05	5	0	1416	10689	0.00351865	0
GO:0016072	rRNA metabolic process	BIOLOGICAL_PROCESS	0.000818016	2.24912e-05	17	32	1404	10657	0.0119634	0.00299373
GO:0016779	nucleotidyltransferase activity	MOLECULAR_FUNCTION	0.000893128	2.4681e-05	22	52	1399	10637	0.0154821	0.00486481
GO:0034660	ncRNA metabolic process	BIOLOGICAL_PROCESS	0.000901939	2.50504e-05	36	116	1385	10573	0.0253343	0.0108523
GO:0003887	DNA-directed DNA polymerase activity	MOLECULAR_FUNCTION	0.000924619	2.63255e-05	8	5	1413	10684	0.00562984	0.000467771
GO:0042054	histone methyltransferase activity	MOLECULAR_FUNCTION	0.000924619	2.63255e-05	8	5	1413	10684	0.00562984	0.000467771
GO:0045930	negative regulation of mitotic cell cycle	BIOLOGICAL_PROCESS	0.000924619	2.62673e-05	7	3	1414	10686	0.00492611	0.000280662
GO:0018024	histone-lysine N-methyltransferase activity	MOLECULAR_FUNCTION	0.000924619	2.63255e-05	8	5	1413	10684	0.00562984	0.000467771
GO:0033044	regulation of chromosome organization	BIOLOGICAL_PROCESS	0.000924619	2.63255e-05	8	5	1413	10684	0.00562984	0.000467771
GO:0010468	regulation of gene expression	BIOLOGICAL_PROCESS	0.0010159	2.90662e-05	102	488	1319	10201	0.0717804	0.0456544
GO:0000989	transcription factor activity, transcription factor binding	MOLECULAR_FUNCTION	0.00105022	3.03871e-05	17	33	1404	10656	0.0119634	0.00308729
GO:0006352	DNA-templated transcription, initiation	BIOLOGICAL_PROCESS	0.00105022	3.04879e-05	13	19	1408	10670	0.00914849	0.00177753
GO:0000988	transcription factor activity, protein binding	MOLECULAR_FUNCTION	0.00105022	3.03871e-05	17	33	1404	10656	0.0119634	0.00308729
GO:0004519	endonuclease activity	MOLECULAR_FUNCTION	0.00113672	3.31575e-05	15	26	1406	10663	0.0105559	0.00243241
GO:0003712	transcription cofactor activity	MOLECULAR_FUNCTION	0.00128445	3.7646e-05	16	30	1405	10659	0.0112597	0.00280662
GO:2000112	regulation of cellular macromolecule biosynthetic process	BIOLOGICAL_PROCESS	0.00132131	3.8911e-05	100	480	1321	10209	0.070373	0.044906
GO:0000228	nuclear chromosome	CELLULAR_COMPONENT	0.00132265	3.91348e-05	14	23	1407	10666	0.00985222	0.00215174
GO:0006308	DNA catabolic process	BIOLOGICAL_PROCESS	0.00139349	4.14256e-05	9	8	1412	10681	0.00633357	0.000748433
GO:0010556	regulation of macromolecule biosynthetic process	BIOLOGICAL_PROCESS	0.00139782	4.17491e-05	100	481	1321	10208	0.070373	0.0449995
GO:0031326	regulation of cellular biosynthetic process	BIOLOGICAL_PROCESS	0.00147719	4.45323e-05	101	488	1320	10201	0.0710767	0.0456544
GO:0009889	regulation of biosynthetic process	BIOLOGICAL_PROCESS	0.00147719	4.45323e-05	101	488	1320	10201	0.0710767	0.0456544
GO:0006302	double-strand break repair	BIOLOGICAL_PROCESS	0.00163645	4.979e-05	10	11	1411	10678	0.0070373	0.0010291
GO:0098687	chromosomal region	CELLULAR_COMPONENT	0.00163645	4.979e-05	10	11	1411	10678	0.0070373	0.0010291
GO:0006366	transcription from RNA polymerase II promoter	BIOLOGICAL_PROCESS	0.00166983	5.10389e-05	33	106	1388	10583	0.0232231	0.00991674
GO:0016278	lysine N-methyltransferase activity	MOLECULAR_FUNCTION	0.00178628	5.50966e-05	8	6	1413	10683	0.00562984	0.000561325
GO:0016279	protein-lysine N-methyltransferase activity	MOLECULAR_FUNCTION	0.00178628	5.50966e-05	8	6	1413	10683	0.00562984	0.000561325
GO:0005732	small nucleolar ribonucleoprotein complex	CELLULAR_COMPONENT	0.00189263	5.86412e-05	6	2	1415	10687	0.00422238	0.000187108
GO:0032259	methylation	BIOLOGICAL_PROCESS	0.00217118	6.75749e-05	20	48	1401	10641	0.0140746	0.0044906
GO:0008026	ATP-dependent helicase activity	MOLECULAR_FUNCTION	0.00235345	7.39661e-05	12	18	1409	10671	0.00844476	0.00168397
GO:0070035	purine NTP-dependent helicase activity	MOLECULAR_FUNCTION	0.00235345	7.39661e-05	12	18	1409	10671	0.00844476	0.00168397
GO:0006554	lysine catabolic process	BIOLOGICAL_PROCESS	0.00235345	7.4233e-05	9	9	1412	10680	0.00633357	0.000841987
GO:0003723	RNA binding	MOLECULAR_FUNCTION	0.00239685	7.59366e-05	53	214	1368	10475	0.0372977	0.0200206
GO:0071013	catalytic step 2 spliceosome	CELLULAR_COMPONENT	0.00256782	8.17114e-05	10	12	1411	10677	0.0070373	0.00112265
GO:0099513	polymeric cytoskeletal fiber	CELLULAR_COMPONENT	0.0026533	8.48021e-05	20	49	1401	10640	0.0140746	0.00458415
GO:0000793	condensed chromosome	CELLULAR_COMPONENT	0.00328526	0.000105917	8	7	1413	10682	0.00562984	0.000654879
GO:0006289	nucleotide-excision repair	BIOLOGICAL_PROCESS	0.00328526	0.000105917	8	7	1413	10682	0.00562984	0.000654879
GO:0018193	peptidyl-amino acid modification	BIOLOGICAL_PROCESS	0.0034567	0.000111927	22	59	1399	10630	0.0154821	0.00551969
GO:0051784	negative regulation of nuclear division	BIOLOGICAL_PROCESS	0.0036501	0.000119717	5	1	1416	10688	0.00351865	9.35541e-05
GO:0043189	H4/H2A histone acetyltransferase complex	CELLULAR_COMPONENT	0.0036501	0.000119717	5	1	1416	10688	0.00351865	9.35541e-05
GO:0031577	spindle checkpoint	BIOLOGICAL_PROCESS	0.0036501	0.000119717	5	1	1416	10688	0.00351865	9.35541e-05
GO:0008276	protein methyltransferase activity	MOLECULAR_FUNCTION	0.00383724	0.000126391	9	10	1412	10679	0.00633357	0.000935541
GO:0030684	preribosome	CELLULAR_COMPONENT	0.00389639	0.000129426	10	13	1411	10676	0.0070373	0.0012162
GO:0001104	RNA polymerase II transcription cofactor activity	MOLECULAR_FUNCTION	0.00389639	0.000129426	10	13	1411	10676	0.0070373	0.0012162
GO:0010948	negative regulation of cell cycle process	BIOLOGICAL_PROCESS	0.00417747	0.000139929	7	5	1414	10684	0.00492611	0.000467771
GO:0004520	endodeoxyribonuclease activity	MOLECULAR_FUNCTION	0.00417747	0.000139929	7	5	1414	10684	0.00492611	0.000467771
GO:0055029	nuclear DNA-directed RNA polymerase complex	CELLULAR_COMPONENT	0.00458787	0.000154316	12	20	1409	10669	0.00844476	0.00187108
GO:1901991	negative regulation of mitotic cell cycle phase transition	BIOLOGICAL_PROCESS	0.0046698	0.000158376	6	3	1415	10686	0.00422238	0.000280662
GO:1901988	negative regulation of cell cycle phase transition	BIOLOGICAL_PROCESS	0.0046698	0.000158376	6	3	1415	10686	0.00422238	0.000280662
GO:0051169	nuclear transport	BIOLOGICAL_PROCESS	0.00521248	0.000178963	11	17	1410	10672	0.00774103	0.00159042
GO:0006913	nucleocytoplasmic transport	BIOLOGICAL_PROCESS	0.00521248	0.000178963	11	17	1410	10672	0.00774103	0.00159042
GO:0005815	microtubule organizing center	CELLULAR_COMPONENT	0.00521248	0.000177941	13	24	1408	10665	0.00914849	0.0022453
GO:0044265	cellular macromolecule catabolic process	BIOLOGICAL_PROCESS	0.00538158	0.00018552	33	115	1388	10574	0.0232231	0.0107587
GO:0017056	structural constituent of nuclear pore	MOLECULAR_FUNCTION	0.00539166	0.000188877	4	0	1417	10689	0.00281492	0
GO:0051052	regulation of DNA metabolic process	BIOLOGICAL_PROCESS	0.00539166	0.000188877	4	0	1417	10689	0.00281492	0
GO:0006275	regulation of DNA replication	BIOLOGICAL_PROCESS	0.00539166	0.000188877	4	0	1417	10689	0.00281492	0
GO:0043596	nuclear replication fork	CELLULAR_COMPONENT	0.00539166	0.000188877	4	0	1417	10689	0.00281492	0
GO:0008168	methyltransferase activity	MOLECULAR_FUNCTION	0.00540075	0.000190703	24	71	1397	10618	0.0168895	0.00664234
GO:0006323	DNA packaging	BIOLOGICAL_PROCESS	0.00540075	0.000190073	8	8	1413	10681	0.00562984	0.000748433
GO:0001076	transcription factor activity, RNA polymerase II transcription factor binding	MOLECULAR_FUNCTION	0.00560406	0.000198664	10	14	1411	10675	0.0070373	0.00130976
GO:0009068	aspartate family amino acid catabolic process	BIOLOGICAL_PROCESS	0.00576448	0.00020596	9	11	1412	10678	0.00633357	0.0010291
GO:0008170	N-methyltransferase activity	MOLECULAR_FUNCTION	0.00576448	0.00020596	9	11	1412	10678	0.00633357	0.0010291
GO:0018022	peptidyl-lysine methylation	BIOLOGICAL_PROCESS	0.00759622	0.000272467	7	6	1414	10683	0.00492611	0.000561325
GO:0016741	transferase activity, transferring one-carbon groups	MOLECULAR_FUNCTION	0.00771106	0.000277663	25	78	1396	10611	0.0175932	0.00729722
GO:0016592	mediator complex	CELLULAR_COMPONENT	0.00810881	0.000296512	10	15	1411	10674	0.0070373	0.00140331
GO:0034061	DNA polymerase activity	MOLECULAR_FUNCTION	0.00810881	0.000296512	10	15	1411	10674	0.0070373	0.00140331
GO:0004527	exonuclease activity	MOLECULAR_FUNCTION	0.00810881	0.000296512	10	15	1411	10674	0.0070373	0.00140331
GO:0005813	centrosome	CELLULAR_COMPONENT	0.00810881	0.000296512	10	15	1411	10674	0.0070373	0.00140331
GO:0030880	RNA polymerase complex	CELLULAR_COMPONENT	0.00813226	0.000299639	12	22	1409	10667	0.00844476	0.00205819
GO:0000428	DNA-directed RNA polymerase complex	CELLULAR_COMPONENT	0.00813226	0.000299639	12	22	1409	10667	0.00844476	0.00205819
GO:0050657	nucleic acid transport	BIOLOGICAL_PROCESS	0.00864643	0.000322205	8	9	1413	10680	0.00562984	0.000841987
GO:0050658	RNA transport	BIOLOGICAL_PROCESS	0.00864643	0.000322205	8	9	1413	10680	0.00562984	0.000841987
GO:0051236	establishment of RNA localization	BIOLOGICAL_PROCESS	0.00864643	0.000322205	8	9	1413	10680	0.00562984	0.000841987
GO:0016772	transferase activity, transferring phosphorus-containing groups	MOLECULAR_FUNCTION	0.00866762	0.000324204	80	389	1341	10300	0.0562984	0.0363926
GO:0022414	reproductive process	BIOLOGICAL_PROCESS	0.00891382	0.000334657	29	99	1392	10590	0.0204082	0.00926186
GO:0051028	mRNA transport	BIOLOGICAL_PROCESS	0.00946148	0.000356539	6	4	1415	10685	0.00422238	0.000374216
GO:0006403	RNA localization	BIOLOGICAL_PROCESS	0.00963773	0.000364525	11	19	1410	10670	0.00774103	0.00177753
GO:0005681	spliceosomal complex	CELLULAR_COMPONENT	0.0113023	0.00042906	13	27	1408	10662	0.00914849	0.00252596
GO:0019899	enzyme binding	MOLECULAR_FUNCTION	0.0126403	0.00048162	22	67	1399	10622	0.0154821	0.00626813
GO:0006479	protein methylation	BIOLOGICAL_PROCESS	0.0131753	0.00050568	11	20	1410	10669	0.00774103	0.00187108
GO:0008213	protein alkylation	BIOLOGICAL_PROCESS	0.0131753	0.00050568	11	20	1410	10669	0.00774103	0.00187108
GO:1902589	single-organism organelle organization	BIOLOGICAL_PROCESS	0.0135808	0.000523139	40	161	1381	10528	0.0281492	0.0150622
GO:0008757	S-adenosylmethionine-dependent methyltransferase activity	MOLECULAR_FUNCTION	0.0141512	0.000547088	12	24	1409	10665	0.00844476	0.0022453
GO:0003777	microtubule motor activity	MOLECULAR_FUNCTION	0.0144746	0.00056161	13	28	1408	10661	0.00914849	0.00261952
GO:0016591	DNA-directed RNA polymerase II, holoenzyme	CELLULAR_COMPONENT	0.0157671	0.00061396	10	17	1411	10672	0.0070373	0.00159042
GO:0008092	cytoskeletal protein binding	MOLECULAR_FUNCTION	0.0158367	0.00061888	31	114	1390	10575	0.0218156	0.0106652
GO:0099081	supramolecular polymer	CELLULAR_COMPONENT	0.0163603	0.000646191	21	64	1400	10625	0.0147783	0.00598746
GO:0099080	supramolecular complex	CELLULAR_COMPONENT	0.0163603	0.000646191	21	64	1400	10625	0.0147783	0.00598746
GO:0099512	supramolecular fiber	CELLULAR_COMPONENT	0.0163603	0.000646191	21	64	1400	10625	0.0147783	0.00598746
GO:0034968	histone lysine methylation	BIOLOGICAL_PROCESS	0.0177621	0.000706517	6	5	1415	10684	0.00422238	0.000467771
GO:0016571	histone methylation	BIOLOGICAL_PROCESS	0.0177621	0.000706517	6	5	1415	10684	0.00422238	0.000467771
GO:0051321	meiotic cell cycle	BIOLOGICAL_PROCESS	0.0180278	0.000722118	9	14	1412	10675	0.00633357	0.00130976
GO:0071011	precatalytic spliceosome	CELLULAR_COMPONENT	0.0180278	0.000722118	9	14	1412	10675	0.00633357	0.00130976
GO:0042623	ATPase activity, coupled	MOLECULAR_FUNCTION	0.0197538	0.000794011	23	75	1398	10614	0.0161858	0.00701656
GO:0071174	mitotic spindle checkpoint	BIOLOGICAL_PROCESS	0.0201079	0.000855954	4	1	1417	10688	0.00281492	9.35541e-05
GO:1902100	negative regulation of metaphase/anaphase transition of cell cycle	BIOLOGICAL_PROCESS	0.0201079	0.000855954	4	1	1417	10688	0.00281492	9.35541e-05
GO:0051985	negative regulation of chromosome segregation	BIOLOGICAL_PROCESS	0.0201079	0.000855954	4	1	1417	10688	0.00281492	9.35541e-05
GO:0000226	microtubule cytoskeleton organization	BIOLOGICAL_PROCESS	0.0201079	0.000827703	19	56	1402	10633	0.0133709	0.00523903
GO:0045841	negative regulation of mitotic metaphase/anaphase transition	BIOLOGICAL_PROCESS	0.0201079	0.000855954	4	1	1417	10688	0.00281492	9.35541e-05
GO:0033046	negative regulation of sister chromatid segregation	BIOLOGICAL_PROCESS	0.0201079	0.000855954	4	1	1417	10688	0.00281492	9.35541e-05
GO:0035267	NuA4 histone acetyltransferase complex	CELLULAR_COMPONENT	0.0201079	0.000855954	4	1	1417	10688	0.00281492	9.35541e-05
GO:0000910	cytokinesis	BIOLOGICAL_PROCESS	0.0201079	0.000825768	7	8	1414	10681	0.00492611	0.000748433
GO:0031124	mRNA 3'-end processing	BIOLOGICAL_PROCESS	0.0201079	0.000855954	4	1	1417	10688	0.00281492	9.35541e-05
GO:0045839	negative regulation of mitotic nuclear division	BIOLOGICAL_PROCESS	0.0201079	0.000855954	4	1	1417	10688	0.00281492	9.35541e-05
GO:1902749	regulation of cell cycle G2/M phase transition	BIOLOGICAL_PROCESS	0.0201079	0.000855954	4	1	1417	10688	0.00281492	9.35541e-05
GO:1905819	negative regulation of chromosome separation	BIOLOGICAL_PROCESS	0.0201079	0.000855954	4	1	1417	10688	0.00281492	9.35541e-05
GO:2000816	negative regulation of mitotic sister chromatid separation	BIOLOGICAL_PROCESS	0.0201079	0.000855954	4	1	1417	10688	0.00281492	9.35541e-05
GO:0033048	negative regulation of mitotic sister chromatid segregation	BIOLOGICAL_PROCESS	0.0201079	0.000855954	4	1	1417	10688	0.00281492	9.35541e-05
GO:0007094	mitotic spindle assembly checkpoint	BIOLOGICAL_PROCESS	0.0201079	0.000855954	4	1	1417	10688	0.00281492	9.35541e-05
GO:0010389	regulation of G2/M transition of mitotic cell cycle	BIOLOGICAL_PROCESS	0.0201079	0.000855954	4	1	1417	10688	0.00281492	9.35541e-05
GO:0071173	spindle assembly checkpoint	BIOLOGICAL_PROCESS	0.0201079	0.000855954	4	1	1417	10688	0.00281492	9.35541e-05
GO:0005814	centriole	CELLULAR_COMPONENT	0.0213319	0.000911033	5	3	1416	10686	0.00351865	0.000280662
GO:0044702	single organism reproductive process	BIOLOGICAL_PROCESS	0.0213724	0.000915748	25	86	1396	10603	0.0175932	0.00804565
GO:0034655	nucleobase-containing compound catabolic process	BIOLOGICAL_PROCESS	0.0242156	0.00104095	17	48	1404	10641	0.0119634	0.0044906
GO:0005819	spindle	CELLULAR_COMPONENT	0.0280139	0.00120814	8	12	1413	10677	0.00562984	0.00112265
GO:0016796	exonuclease activity, active with either ribo- or deoxyribonucleic acids and producing 5'-phosphomonoesters	MOLECULAR_FUNCTION	0.0294251	0.0012731	6	6	1415	10683	0.00422238	0.000561325
GO:0042273	ribosomal large subunit biogenesis	BIOLOGICAL_PROCESS	0.0304155	0.0013202	7	9	1414	10680	0.00492611	0.000841987
GO:0016740	transferase activity	MOLECULAR_FUNCTION	0.0321054	0.00139803	150	867	1271	9822	0.105559	0.0811114
GO:0007018	microtubule-based movement	BIOLOGICAL_PROCESS	0.0342747	0.00149728	17	50	1404	10639	0.0119634	0.00467771
GO:0005849	mRNA cleavage factor complex	CELLULAR_COMPONENT	0.0352275	0.00161265	3	0	1418	10689	0.00211119	0
GO:0003906	DNA-(apurinic or apyrimidinic site) lyase activity	MOLECULAR_FUNCTION	0.0352275	0.00161265	3	0	1418	10689	0.00211119	0
GO:0045005	DNA-dependent DNA replication maintenance of fidelity	BIOLOGICAL_PROCESS	0.0352275	0.00161265	3	0	1418	10689	0.00211119	0
GO:0043601	nuclear replisome	CELLULAR_COMPONENT	0.0352275	0.00161265	3	0	1418	10689	0.00211119	0
GO:0032133	chromosome passenger complex	CELLULAR_COMPONENT	0.0352275	0.00161265	3	0	1418	10689	0.00211119	0
GO:0051233	spindle midzone	CELLULAR_COMPONENT	0.0352275	0.00161265	3	0	1418	10689	0.00211119	0
GO:0009451	RNA modification	BIOLOGICAL_PROCESS	0.0352275	0.00155347	15	41	1406	10648	0.0105559	0.00383572
GO:0000126	transcription factor TFIIIB complex	CELLULAR_COMPONENT	0.0352275	0.00161265	3	0	1418	10689	0.00211119	0
GO:0006285	base-excision repair, AP site formation	BIOLOGICAL_PROCESS	0.0352275	0.00161265	3	0	1418	10689	0.00211119	0
GO:0008409	5'-3' exonuclease activity	MOLECULAR_FUNCTION	0.0352275	0.00161265	3	0	1418	10689	0.00211119	0
GO:0006378	mRNA polyadenylation	BIOLOGICAL_PROCESS	0.0352275	0.00161265	3	0	1418	10689	0.00211119	0
GO:0040001	establishment of mitotic spindle localization	BIOLOGICAL_PROCESS	0.0352275	0.00161265	3	0	1418	10689	0.00211119	0
GO:0000796	condensin complex	CELLULAR_COMPONENT	0.0352275	0.00161265	3	0	1418	10689	0.00211119	0
GO:0090576	RNA polymerase III transcription factor complex	CELLULAR_COMPONENT	0.0352275	0.00161265	3	0	1418	10689	0.00211119	0
GO:0030894	replisome	CELLULAR_COMPONENT	0.0352275	0.00161265	3	0	1418	10689	0.00211119	0
GO:0006338	chromatin remodeling	BIOLOGICAL_PROCESS	0.0381723	0.00175278	8	13	1413	10676	0.00562984	0.0012162
GO:0097526	spliceosomal tri-snRNP complex	CELLULAR_COMPONENT	0.0399655	0.00185186	5	4	1416	10685	0.00351865	0.000374216
GO:0003697	single-stranded DNA binding	MOLECULAR_FUNCTION	0.0399655	0.00185186	5	4	1416	10685	0.00351865	0.000374216
GO:0044450	microtubule organizing center part	CELLULAR_COMPONENT	0.0399655	0.00185186	5	4	1416	10685	0.00351865	0.000374216
GO:0031123	RNA 3'-end processing	BIOLOGICAL_PROCESS	0.0433073	0.00201879	7	10	1414	10679	0.00492611	0.000935541
GO:0070603	SWI/SNF superfamily-type complex	CELLULAR_COMPONENT	0.0433073	0.00201879	7	10	1414	10679	0.00492611	0.000935541
GO:0048519	negative regulation of biological process	BIOLOGICAL_PROCESS	0.0447103	0.00209287	38	164	1383	10525	0.0267417	0.0153429
GO:0048523	negative regulation of cellular process	BIOLOGICAL_PROCESS	0.0447103	0.00209667	35	147	1386	10542	0.0246305	0.0137525
GO:0051168	nuclear export	BIOLOGICAL_PROCESS	0.0449033	0.00213079	6	7	1415	10682	0.00422238	0.000654879
GO:0006405	RNA export from nucleus	BIOLOGICAL_PROCESS	0.0449033	0.00213079	6	7	1415	10682	0.00422238	0.000654879
GO:0051298	centrosome duplication	BIOLOGICAL_PROCESS	0.0449033	0.00213079	6	7	1415	10682	0.00422238	0.000654879
GO:0034728	nucleosome organization	BIOLOGICAL_PROCESS	0.0449033	0.00213079	6	7	1415	10682	0.00422238	0.000654879
GO:0000003	reproduction	BIOLOGICAL_PROCESS	0.0452028	0.00215131	29	114	1392	10575	0.0204082	0.0106652
GO:2001251	negative regulation of chromosome organization	BIOLOGICAL_PROCESS	0.0480784	0.00232843	4	2	1417	10687	0.00281492	0.000187108
GO:0044839	cell cycle G2/M phase transition	BIOLOGICAL_PROCESS	0.0480784	0.00232843	4	2	1417	10687	0.00281492	0.000187108
GO:0000086	G2/M transition of mitotic cell cycle	BIOLOGICAL_PROCESS	0.0480784	0.00232843	4	2	1417	10687	0.00281492	0.000187108
GO:0000776	kinetochore	CELLULAR_COMPONENT	0.0480784	0.00232843	4	2	1417	10687	0.00281492	0.000187108
GO:0004860	protein kinase inhibitor activity	MOLECULAR_FUNCTION	0.0480784	0.00232843	4	2	1417	10687	0.00281492	0.000187108
GO:0019210	kinase inhibitor activity	MOLECULAR_FUNCTION	0.0480784	0.00232843	4	2	1417	10687	0.00281492	0.000187108

## Sheet: GTM-unx_LT_San
GO ID	GO Name	GO Category	FDR	P-Value	Nr Test	Nr Reference	Non Annot Test	Non Annot Reference	% Test	% Reference
GO:0005215	transporter activity	MOLECULAR_FUNCTION	7.76201e-25	1.84508e-28	233	364	2181	9332	0.0965203	0.0375413
GO:0016020	membrane	CELLULAR_COMPONENT	7.76201e-25	2.16664e-28	733	1911	1681	7785	0.303645	0.197092
GO:0022857	transmembrane transporter activity	MOLECULAR_FUNCTION	3.2835e-23	1.37481e-26	191	274	2223	9422	0.0791218	0.0282591
GO:0006811	ion transport	BIOLOGICAL_PROCESS	1.95893e-22	1.09361e-25	185	266	2229	9430	0.0766363	0.027434
GO:0044425	membrane part	CELLULAR_COMPONENT	2.12145e-21	1.48043e-24	584	1472	1830	8224	0.241922	0.151815
GO:0006812	cation transport	BIOLOGICAL_PROCESS	7.21867e-21	6.04494e-24	131	153	2283	9543	0.0542668	0.0157797
GO:0022891	substrate-specific transmembrane transporter activity	MOLECULAR_FUNCTION	1.43378e-19	1.47904e-22	164	238	2250	9458	0.067937	0.0245462
GO:0015075	ion transmembrane transporter activity	MOLECULAR_FUNCTION	1.43378e-19	1.60087e-22	156	219	2258	9477	0.064623	0.0225866
GO:0055085	transmembrane transport	BIOLOGICAL_PROCESS	1.37566e-18	1.72797e-21	166	251	2248	9445	0.0687655	0.025887
GO:0016021	integral component of membrane	CELLULAR_COMPONENT	7.45236e-18	1.04011e-20	529	1356	1885	8340	0.219138	0.139851
GO:0031224	intrinsic component of membrane	CELLULAR_COMPONENT	8.72435e-18	1.3394e-20	529	1358	1885	8338	0.219138	0.140058
GO:0015672	monovalent inorganic cation transport	BIOLOGICAL_PROCESS	3.65506e-17	6.12152e-20	87	83	2327	9613	0.0360398	0.00856023
GO:0022892	substrate-specific transporter activity	MOLECULAR_FUNCTION	8.21897e-17	1.49123e-19	170	277	2244	9419	0.0704225	0.0285685
GO:0008324	cation transmembrane transporter activity	MOLECULAR_FUNCTION	5.42285e-16	1.05959e-18	106	129	2308	9567	0.0439105	0.0133045
GO:0022890	inorganic cation transmembrane transporter activity	MOLECULAR_FUNCTION	1.31381e-15	2.75048e-18	98	114	2316	9582	0.0405965	0.0117574
GO:0015992	proton transport	BIOLOGICAL_PROCESS	1.0598e-14	2.66244e-17	47	24	2367	9672	0.0194698	0.00247525
GO:0006818	hydrogen transport	BIOLOGICAL_PROCESS	1.0598e-14	2.66244e-17	47	24	2367	9672	0.0194698	0.00247525
GO:0046034	ATP metabolic process	BIOLOGICAL_PROCESS	1.0598e-14	2.40878e-17	55	36	2359	9660	0.0227838	0.00371287
GO:0015077	monovalent inorganic cation transmembrane transporter activity	MOLECULAR_FUNCTION	1.78768e-14	4.74053e-17	80	83	2334	9613	0.03314	0.00856023
GO:0044459	plasma membrane part	CELLULAR_COMPONENT	2.2052e-13	6.15548e-16	93	117	2321	9579	0.0385253	0.0120668
GO:0006810	transport	BIOLOGICAL_PROCESS	3.7036e-13	1.08549e-15	324	774	2090	8922	0.134217	0.0798267
GO:0009167	purine ribonucleoside monophosphate metabolic process	BIOLOGICAL_PROCESS	3.92975e-13	1.26147e-15	55	42	2359	9654	0.0227838	0.00433168
GO:0009126	purine nucleoside monophosphate metabolic process	BIOLOGICAL_PROCESS	3.92975e-13	1.26147e-15	55	42	2359	9654	0.0227838	0.00433168
GO:0051179	localization	BIOLOGICAL_PROCESS	6.03412e-13	2.0212e-15	342	836	2072	8860	0.141674	0.0862211
GO:0051234	establishment of localization	BIOLOGICAL_PROCESS	7.74221e-13	2.8061e-15	325	784	2089	8912	0.134631	0.0808581
GO:0009205	purine ribonucleoside triphosphate metabolic process	BIOLOGICAL_PROCESS	7.74221e-13	3.02557e-15	57	47	2357	9649	0.0236123	0.00484736
GO:0009199	ribonucleoside triphosphate metabolic process	BIOLOGICAL_PROCESS	7.74221e-13	3.02557e-15	57	47	2357	9649	0.0236123	0.00484736
GO:0005886	plasma membrane	CELLULAR_COMPONENT	7.74221e-13	2.91658e-15	122	191	2292	9505	0.0505385	0.0196988
GO:0009144	purine nucleoside triphosphate metabolic process	BIOLOGICAL_PROCESS	1.32103e-12	5.34682e-15	57	48	2357	9648	0.0236123	0.0049505
GO:0009141	nucleoside triphosphate metabolic process	BIOLOGICAL_PROCESS	2.23174e-12	9.34434e-15	57	49	2357	9647	0.0236123	0.00505363
GO:0005576	extracellular region	CELLULAR_COMPONENT	2.80089e-12	1.21183e-14	127	209	2287	9487	0.0526098	0.0215553
GO:0009161	ribonucleoside monophosphate metabolic process	BIOLOGICAL_PROCESS	3.01068e-12	1.34461e-14	55	46	2359	9650	0.0227838	0.00474422
GO:0022804	active transmembrane transporter activity	MOLECULAR_FUNCTION	3.99782e-12	1.84129e-14	59	54	2355	9642	0.0244408	0.00556931
GO:0009123	nucleoside monophosphate metabolic process	BIOLOGICAL_PROCESS	4.96825e-12	2.35758e-14	55	47	2359	9649	0.0227838	0.00484736
GO:0006119	oxidative phosphorylation	BIOLOGICAL_PROCESS	6.43302e-12	3.14244e-14	34	14	2380	9682	0.0140845	0.00144389
GO:0009150	purine ribonucleotide metabolic process	BIOLOGICAL_PROCESS	6.59603e-12	3.40083e-14	63	63	2351	9633	0.0260978	0.00649752
GO:0070469	respiratory chain	CELLULAR_COMPONENT	6.59603e-12	3.40619e-14	27	6	2387	9690	0.0111848	0.000618812
GO:0009259	ribonucleotide metabolic process	BIOLOGICAL_PROCESS	2.58186e-11	1.3693e-13	63	66	2351	9630	0.0260978	0.00680693
GO:0098803	respiratory chain complex	CELLULAR_COMPONENT	2.59487e-11	1.41242e-13	26	6	2388	9690	0.0107705	0.000618812
GO:0071944	cell periphery	CELLULAR_COMPONENT	2.88988e-11	1.61333e-13	125	214	2289	9482	0.0517813	0.022071
GO:0006163	purine nucleotide metabolic process	BIOLOGICAL_PROCESS	5.8372e-11	3.3402e-13	63	68	2351	9628	0.0260978	0.0070132
GO:0022904	respiratory electron transport chain	BIOLOGICAL_PROCESS	8.08617e-11	4.74655e-13	27	8	2387	9688	0.0111848	0.000825083
GO:0045333	cellular respiration	BIOLOGICAL_PROCESS	8.08617e-11	4.85283e-13	40	26	2374	9670	0.01657	0.00268152
GO:0016491	oxidoreductase activity	MOLECULAR_FUNCTION	1.10198e-10	6.7672e-13	172	351	2242	9345	0.071251	0.0362005
GO:0015078	hydrogen ion transmembrane transporter activity	MOLECULAR_FUNCTION	1.29736e-10	8.14813e-13	35	19	2379	9677	0.0144988	0.00195957
GO:0042775	mitochondrial ATP synthesis coupled electron transport	BIOLOGICAL_PROCESS	2.83062e-10	1.85679e-12	26	8	2388	9688	0.0107705	0.000825083
GO:0042773	ATP synthesis coupled electron transport	BIOLOGICAL_PROCESS	2.83062e-10	1.85679e-12	26	8	2388	9688	0.0107705	0.000825083
GO:0042278	purine nucleoside metabolic process	BIOLOGICAL_PROCESS	5.13944e-10	3.44303e-12	58	63	2356	9633	0.0240265	0.00649752
GO:0022900	electron transport chain	BIOLOGICAL_PROCESS	5.17347e-10	3.53803e-12	28	11	2386	9685	0.011599	0.00113449
GO:0015980	energy derivation by oxidation of organic compounds	BIOLOGICAL_PROCESS	6.34373e-10	4.42689e-12	41	31	2373	9665	0.0169843	0.00319719
GO:0046128	purine ribonucleoside metabolic process	BIOLOGICAL_PROCESS	7.71049e-10	5.48827e-12	57	62	2357	9634	0.0236123	0.00639439
GO:0019693	ribose phosphate metabolic process	BIOLOGICAL_PROCESS	7.8727e-10	5.71361e-12	64	77	2350	9619	0.026512	0.00794142
GO:0044421	extracellular region part	CELLULAR_COMPONENT	1.17755e-09	8.71045e-12	68	87	2346	9609	0.028169	0.00897277
GO:0006091	generation of precursor metabolites and energy	BIOLOGICAL_PROCESS	1.24589e-09	9.38982e-12	52	53	2362	9643	0.021541	0.00546617
GO:0005887	integral component of plasma membrane	CELLULAR_COMPONENT	3.17179e-09	2.43473e-11	60	72	2354	9624	0.024855	0.00742574
GO:1902578	single-organism localization	BIOLOGICAL_PROCESS	9.737e-09	7.74611e-11	128	250	2286	9446	0.053024	0.0257838
GO:0031226	intrinsic component of plasma membrane	CELLULAR_COMPONENT	9.737e-09	7.62552e-11	60	75	2354	9621	0.024855	0.00773515
GO:0009119	ribonucleoside metabolic process	BIOLOGICAL_PROCESS	1.19287e-08	9.65618e-11	57	69	2357	9627	0.0236123	0.00711634
GO:1901657	glycosyl compound metabolic process	BIOLOGICAL_PROCESS	1.3389e-08	1.10251e-10	60	76	2354	9620	0.024855	0.00783828
GO:0055114	oxidation-reduction process	BIOLOGICAL_PROCESS	1.91001e-08	1.59945e-10	155	332	2259	9364	0.0642088	0.0342409
GO:0009116	nucleoside metabolic process	BIOLOGICAL_PROCESS	2.03878e-08	1.73574e-10	59	75	2355	9621	0.0244408	0.00773515
GO:0044765	single-organism transport	BIOLOGICAL_PROCESS	2.09449e-08	1.8124e-10	124	243	2290	9453	0.051367	0.0250619
GO:0030001	metal ion transport	BIOLOGICAL_PROCESS	3.51669e-08	3.09213e-10	69	100	2345	9596	0.0285833	0.0103135
GO:0098655	cation transmembrane transport	BIOLOGICAL_PROCESS	3.71955e-08	3.32242e-10	50	57	2364	9639	0.0207125	0.00587871
GO:0015291	secondary active transmembrane transporter activity	MOLECULAR_FUNCTION	7.21972e-08	6.54964e-10	34	27	2380	9669	0.0140845	0.00278465
GO:0098796	membrane protein complex	CELLULAR_COMPONENT	8.48008e-08	7.81138e-10	64	91	2350	9605	0.026512	0.00938531
GO:1990204	oxidoreductase complex	CELLULAR_COMPONENT	8.67678e-08	8.11367e-10	23	10	2391	9686	0.00952775	0.00103135
GO:0072521	purine-containing compound metabolic process	BIOLOGICAL_PROCESS	1.11156e-07	1.05493e-09	75	119	2339	9577	0.0310688	0.0122731
GO:0005743	mitochondrial inner membrane	CELLULAR_COMPONENT	1.21883e-07	1.17375e-09	34	28	2380	9668	0.0140845	0.00288779
GO:0009117	nucleotide metabolic process	BIOLOGICAL_PROCESS	1.43367e-07	1.40065e-09	73	115	2341	9581	0.0302403	0.0118606
GO:0005509	calcium ion binding	MOLECULAR_FUNCTION	1.47859e-07	1.46517e-09	80	133	2334	9563	0.03314	0.013717
GO:0019866	organelle inner membrane	CELLULAR_COMPONENT	2.05374e-07	2.06378e-09	34	29	2380	9667	0.0140845	0.00299092
GO:0098662	inorganic cation transmembrane transport	BIOLOGICAL_PROCESS	2.08006e-07	2.11925e-09	46	53	2368	9643	0.0190555	0.00546617
GO:0006753	nucleoside phosphate metabolic process	BIOLOGICAL_PROCESS	2.34172e-07	2.41853e-09	73	117	2341	9579	0.0302403	0.0120668
GO:0098660	inorganic ion transmembrane transport	BIOLOGICAL_PROCESS	3.88353e-07	4.0651e-09	48	59	2366	9637	0.019884	0.00608498
GO:0046873	metal ion transmembrane transporter activity	MOLECULAR_FUNCTION	4.20715e-07	4.46257e-09	60	87	2354	9609	0.024855	0.00897277
GO:0034220	ion transmembrane transport	BIOLOGICAL_PROCESS	6.88945e-07	7.40388e-09	63	96	2351	9600	0.0260978	0.00990099
GO:0045259	proton-transporting ATP synthase complex	CELLULAR_COMPONENT	1.21828e-06	1.32625e-08	15	3	2399	9693	0.00621375	0.000309406
GO:0022853	active ion transmembrane transporter activity	MOLECULAR_FUNCTION	1.77294e-06	1.95482e-08	19	8	2395	9688	0.00787075	0.000825083
GO:0098800	inner mitochondrial membrane protein complex	CELLULAR_COMPONENT	2.11752e-06	2.36429e-08	21	11	2393	9685	0.00869925	0.00113449
GO:0006813	potassium ion transport	BIOLOGICAL_PROCESS	2.34715e-06	2.65345e-08	33	32	2381	9664	0.0136703	0.00330033
GO:1902495	transmembrane transporter complex	CELLULAR_COMPONENT	3.47304e-06	3.97473e-08	37	41	2377	9655	0.0153273	0.00422855
GO:0015986	ATP synthesis coupled proton transport	BIOLOGICAL_PROCESS	4.27502e-06	5.13122e-08	15	4	2399	9692	0.00621375	0.000412541
GO:0006754	ATP biosynthetic process	BIOLOGICAL_PROCESS	4.27502e-06	5.13122e-08	15	4	2399	9692	0.00621375	0.000412541
GO:0006120	mitochondrial electron transport, NADH to ubiquinone	BIOLOGICAL_PROCESS	4.27502e-06	5.13122e-08	15	4	2399	9692	0.00621375	0.000412541
GO:0015985	energy coupled proton transport, down electrochemical gradient	BIOLOGICAL_PROCESS	4.27502e-06	5.13122e-08	15	4	2399	9692	0.00621375	0.000412541
GO:0022610	biological adhesion	BIOLOGICAL_PROCESS	4.32965e-06	5.31765e-08	50	71	2364	9625	0.0207125	0.00732261
GO:0007155	cell adhesion	BIOLOGICAL_PROCESS	4.32965e-06	5.31765e-08	50	71	2364	9625	0.0207125	0.00732261
GO:0005746	mitochondrial respiratory chain	CELLULAR_COMPONENT	4.49737e-06	5.5864e-08	14	3	2400	9693	0.0057995	0.000309406
GO:1990351	transporter complex	CELLULAR_COMPONENT	4.81719e-06	6.0509e-08	37	42	2377	9654	0.0153273	0.00433168
GO:0005615	extracellular space	CELLULAR_COMPONENT	8.26516e-06	1.04973e-07	44	59	2370	9637	0.018227	0.00608498
GO:0022836	gated channel activity	MOLECULAR_FUNCTION	1.09511e-05	1.40615e-07	54	84	2360	9612	0.0223695	0.00866337
GO:0046933	proton-transporting ATP synthase activity, rotational mechanism	MOLECULAR_FUNCTION	1.4663e-05	1.90323e-07	11	1	2403	9695	0.00455675	0.000103135
GO:0098798	mitochondrial protein complex	CELLULAR_COMPONENT	1.73543e-05	2.27677e-07	21	14	2393	9682	0.00869925	0.00144389
GO:0003954	NADH dehydrogenase activity	MOLECULAR_FUNCTION	1.73578e-05	2.32568e-07	13	3	2401	9693	0.00538525	0.000309406
GO:0070069	cytochrome complex	CELLULAR_COMPONENT	1.73578e-05	2.32568e-07	13	3	2401	9693	0.00538525	0.000309406
GO:0015293	symporter activity	MOLECULAR_FUNCTION	2.60103e-05	3.52128e-07	20	13	2394	9683	0.008285	0.00134076
GO:0046906	tetrapyrrole binding	MOLECULAR_FUNCTION	2.64155e-05	3.61301e-07	55	90	2359	9606	0.0227838	0.00928218
GO:1901135	carbohydrate derivative metabolic process	BIOLOGICAL_PROCESS	3.35442e-05	4.63486e-07	118	271	2296	9425	0.0488815	0.0279497
GO:0044455	mitochondrial membrane part	CELLULAR_COMPONENT	4.27954e-05	5.97284e-07	23	19	2391	9677	0.00952775	0.00195957
GO:0020037	heme binding	MOLECULAR_FUNCTION	4.98599e-05	7.02841e-07	54	90	2360	9606	0.0223695	0.00928218
GO:0050136	NADH dehydrogenase (quinone) activity	MOLECULAR_FUNCTION	6.6464e-05	9.55449e-07	12	3	2402	9693	0.004971	0.000309406
GO:0008137	NADH dehydrogenase (ubiquinone) activity	MOLECULAR_FUNCTION	6.6464e-05	9.55449e-07	12	3	2402	9693	0.004971	0.000309406
GO:0031012	extracellular matrix	CELLULAR_COMPONENT	7.62526e-05	1.10681e-06	24	22	2390	9674	0.009942	0.00226898
GO:0015079	potassium ion transmembrane transporter activity	MOLECULAR_FUNCTION	7.69097e-05	1.12708e-06	28	30	2386	9666	0.011599	0.00309406
GO:0009142	nucleoside triphosphate biosynthetic process	BIOLOGICAL_PROCESS	8.02975e-05	1.22155e-06	15	7	2399	9689	0.00621375	0.000721947
GO:0009206	purine ribonucleoside triphosphate biosynthetic process	BIOLOGICAL_PROCESS	8.02975e-05	1.22155e-06	15	7	2399	9689	0.00621375	0.000721947
GO:0009145	purine nucleoside triphosphate biosynthetic process	BIOLOGICAL_PROCESS	8.02975e-05	1.22155e-06	15	7	2399	9689	0.00621375	0.000721947
GO:0009201	ribonucleoside triphosphate biosynthetic process	BIOLOGICAL_PROCESS	8.02975e-05	1.22155e-06	15	7	2399	9689	0.00621375	0.000721947
GO:1902600	hydrogen ion transmembrane transport	BIOLOGICAL_PROCESS	8.58532e-05	1.31805e-06	20	15	2394	9681	0.008285	0.00154703
GO:0031966	mitochondrial membrane	CELLULAR_COMPONENT	8.72301e-05	1.35137e-06	36	48	2378	9648	0.014913	0.0049505
GO:0008509	anion transmembrane transporter activity	MOLECULAR_FUNCTION	9.37231e-05	1.46504e-06	31	37	2383	9659	0.0128418	0.00381601
GO:0005740	mitochondrial envelope	CELLULAR_COMPONENT	9.59082e-05	1.51258e-06	38	53	2376	9643	0.0157415	0.00546617
GO:0005216	ion channel activity	MOLECULAR_FUNCTION	0.000101529	1.62956e-06	70	137	2344	9559	0.0289975	0.0141295
GO:0022838	substrate-specific channel activity	MOLECULAR_FUNCTION	0.000101529	1.62956e-06	70	137	2344	9559	0.0289975	0.0141295
GO:0055086	nucleobase-containing small molecule metabolic process	BIOLOGICAL_PROCESS	0.000115504	1.86998e-06	83	175	2331	9521	0.0343828	0.0180487
GO:0015267	channel activity	MOLECULAR_FUNCTION	0.000120524	1.98491e-06	70	138	2344	9558	0.0289975	0.0142327
GO:0022803	passive transmembrane transporter activity	MOLECULAR_FUNCTION	0.000120524	1.98491e-06	70	138	2344	9558	0.0289975	0.0142327
GO:0016469	proton-transporting two-sector ATPase complex	CELLULAR_COMPONENT	0.000125297	2.081e-06	19	14	2395	9682	0.00787075	0.00144389
GO:0005267	potassium channel activity	MOLECULAR_FUNCTION	0.000165969	2.77966e-06	27	30	2387	9666	0.0111848	0.00309406
GO:0042625	ATPase coupled ion transmembrane transporter activity	MOLECULAR_FUNCTION	0.000168141	2.86297e-06	15	8	2399	9688	0.00621375	0.000825083
GO:0019829	cation-transporting ATPase activity	MOLECULAR_FUNCTION	0.000168141	2.86297e-06	15	8	2399	9688	0.00621375	0.000825083
GO:0016820	hydrolase activity, acting on acid anhydrides, catalyzing transmembrane movement of substances	MOLECULAR_FUNCTION	0.000172635	2.98085e-06	24	24	2390	9672	0.009942	0.00247525
GO:0006820	anion transport	BIOLOGICAL_PROCESS	0.000172635	2.98767e-06	40	60	2374	9636	0.01657	0.00618812
GO:0016655	oxidoreductase activity, acting on NAD(P)H, quinone or similar compound as acceptor	MOLECULAR_FUNCTION	0.000179073	3.12409e-06	12	4	2402	9692	0.004971	0.000412541
GO:0009127	purine nucleoside monophosphate biosynthetic process	BIOLOGICAL_PROCESS	0.000228673	4.05324e-06	16	10	2398	9686	0.006628	0.00103135
GO:0009168	purine ribonucleoside monophosphate biosynthetic process	BIOLOGICAL_PROCESS	0.000228673	4.05324e-06	16	10	2398	9686	0.006628	0.00103135
GO:0045271	respiratory chain complex I	CELLULAR_COMPONENT	0.000238451	4.3264e-06	10	2	2404	9694	0.0041425	0.000206271
GO:0030964	NADH dehydrogenase complex	CELLULAR_COMPONENT	0.000238451	4.3264e-06	10	2	2404	9694	0.0041425	0.000206271
GO:0005747	mitochondrial respiratory chain complex I	CELLULAR_COMPONENT	0.000238451	4.3264e-06	10	2	2404	9694	0.0041425	0.000206271
GO:0044769	ATPase activity, coupled to transmembrane movement of ions, rotational mechanism	MOLECULAR_FUNCTION	0.000471449	8.68545e-06	12	5	2402	9691	0.004971	0.000515677
GO:0005261	cation channel activity	MOLECULAR_FUNCTION	0.000471449	8.68358e-06	44	74	2370	9622	0.018227	0.00763201
GO:0015294	solute:cation symporter activity	MOLECULAR_FUNCTION	0.000522787	9.70421e-06	17	13	2397	9683	0.00704225	0.00134076
GO:0005244	voltage-gated ion channel activity	MOLECULAR_FUNCTION	0.000533102	1.00445e-05	26	31	2388	9665	0.0107705	0.00319719
GO:0022832	voltage-gated channel activity	MOLECULAR_FUNCTION	0.000533102	1.00445e-05	26	31	2388	9665	0.0107705	0.00319719
GO:0043492	ATPase activity, coupled to movement of substances	MOLECULAR_FUNCTION	0.000598624	1.13626e-05	24	27	2390	9669	0.009942	0.00278465
GO:0005578	proteinaceous extracellular matrix	CELLULAR_COMPONENT	0.000611904	1.17636e-05	19	17	2395	9679	0.00787075	0.0017533
GO:0030016	myofibril	CELLULAR_COMPONENT	0.000611904	1.18709e-05	11	4	2403	9692	0.00455675	0.000412541
GO:0030017	sarcomere	CELLULAR_COMPONENT	0.000611904	1.18709e-05	11	4	2403	9692	0.00455675	0.000412541
GO:0042626	ATPase activity, coupled to transmembrane movement of substances	MOLECULAR_FUNCTION	0.000625599	1.22238e-05	22	23	2392	9673	0.0091135	0.00237211
GO:0019637	organophosphate metabolic process	BIOLOGICAL_PROCESS	0.000662517	1.30377e-05	87	199	2327	9497	0.0360398	0.0205239
GO:0045277	respiratory chain complex IV	CELLULAR_COMPONENT	0.000749338	1.53737e-05	10	3	2404	9693	0.0041425	0.000309406
GO:0015002	heme-copper terminal oxidase activity	MOLECULAR_FUNCTION	0.000749338	1.53737e-05	10	3	2404	9693	0.0041425	0.000309406
GO:0016676	oxidoreductase activity, acting on a heme group of donors, oxygen as acceptor	MOLECULAR_FUNCTION	0.000749338	1.53737e-05	10	3	2404	9693	0.0041425	0.000309406
GO:0006123	mitochondrial electron transport, cytochrome c to oxygen	BIOLOGICAL_PROCESS	0.000749338	1.53737e-05	10	3	2404	9693	0.0041425	0.000309406
GO:0016675	oxidoreductase activity, acting on a heme group of donors	MOLECULAR_FUNCTION	0.000749338	1.53737e-05	10	3	2404	9693	0.0041425	0.000309406
GO:0004129	cytochrome-c oxidase activity	MOLECULAR_FUNCTION	0.000749338	1.53737e-05	10	3	2404	9693	0.0041425	0.000309406
GO:0008237	metallopeptidase activity	MOLECULAR_FUNCTION	0.000812978	1.67928e-05	46	82	2368	9614	0.0190555	0.0084571
GO:0022843	voltage-gated cation channel activity	MOLECULAR_FUNCTION	0.000874243	1.81804e-05	23	26	2391	9670	0.00952775	0.00268152
GO:0034702	ion channel complex	CELLULAR_COMPONENT	0.00105794	2.21482e-05	29	40	2385	9656	0.0120133	0.00412541
GO:0033178	proton-transporting two-sector ATPase complex, catalytic domain	CELLULAR_COMPONENT	0.00145706	3.11137e-05	11	5	2403	9691	0.00455675	0.000515677
GO:0043292	contractile fiber	CELLULAR_COMPONENT	0.00145706	3.11137e-05	11	5	2403	9691	0.00455675	0.000515677
GO:0044449	contractile fiber part	CELLULAR_COMPONENT	0.00145706	3.11137e-05	11	5	2403	9691	0.00455675	0.000515677
GO:0009152	purine ribonucleotide biosynthetic process	BIOLOGICAL_PROCESS	0.00188412	4.0496e-05	23	28	2391	9668	0.00952775	0.00288779
GO:0015405	P-P-bond-hydrolysis-driven transmembrane transporter activity	MOLECULAR_FUNCTION	0.00200609	4.36776e-05	22	26	2392	9670	0.0091135	0.00268152
GO:0015399	primary active transmembrane transporter activity	MOLECULAR_FUNCTION	0.00200609	4.36776e-05	22	26	2392	9670	0.0091135	0.00268152
GO:0016705	oxidoreductase activity, acting on paired donors, with incorporation or reduction of molecular oxygen	MOLECULAR_FUNCTION	0.00216367	4.74105e-05	49	95	2365	9601	0.0202983	0.00979785
GO:0034703	cation channel complex	CELLULAR_COMPONENT	0.00219619	4.84297e-05	25	33	2389	9663	0.0103563	0.00340347
GO:0008514	organic anion transmembrane transporter activity	MOLECULAR_FUNCTION	0.00219749	4.90716e-05	20	22	2394	9674	0.008285	0.00226898
GO:0009156	ribonucleoside monophosphate biosynthetic process	BIOLOGICAL_PROCESS	0.00219749	4.89959e-05	16	14	2398	9682	0.006628	0.00144389
GO:0016651	oxidoreductase activity, acting on NAD(P)H	MOLECULAR_FUNCTION	0.00224786	5.11377e-05	17	16	2397	9680	0.00704225	0.00165017
GO:0098590	plasma membrane region	CELLULAR_COMPONENT	0.00224786	5.08486e-05	19	20	2395	9676	0.00787075	0.00206271
GO:0009055	electron carrier activity	MOLECULAR_FUNCTION	0.00224786	5.08486e-05	19	20	2395	9676	0.00787075	0.00206271
GO:0005753	mitochondrial proton-transporting ATP synthase complex	CELLULAR_COMPONENT	0.00272752	6.24304e-05	6	0	2408	9696	0.0024855	0
GO:0006814	sodium ion transport	BIOLOGICAL_PROCESS	0.00296453	6.82689e-05	25	34	2389	9662	0.0103563	0.0035066
GO:0061134	peptidase regulator activity	MOLECULAR_FUNCTION	0.00338342	7.886e-05	19	21	2395	9675	0.00787075	0.00216584
GO:0030414	peptidase inhibitor activity	MOLECULAR_FUNCTION	0.00338342	7.886e-05	19	21	2395	9675	0.00787075	0.00216584
GO:0006836	neurotransmitter transport	BIOLOGICAL_PROCESS	0.00348081	8.25872e-05	16	15	2398	9681	0.006628	0.00154703
GO:0045261	proton-transporting ATP synthase complex, catalytic core F(1)	CELLULAR_COMPONENT	0.00348081	8.20701e-05	7	1	2407	9695	0.00289975	0.000103135
GO:0009124	nucleoside monophosphate biosynthetic process	BIOLOGICAL_PROCESS	0.00348081	8.25872e-05	16	15	2398	9681	0.006628	0.00154703
GO:0015711	organic anion transport	BIOLOGICAL_PROCESS	0.00369614	8.82121e-05	28	42	2386	9654	0.011599	0.00433168
GO:0006743	ubiquinone metabolic process	BIOLOGICAL_PROCESS	0.00464672	0.000115438	13	10	2401	9686	0.00538525	0.00103135
GO:0005506	iron ion binding	MOLECULAR_FUNCTION	0.00464672	0.000114607	46	91	2368	9605	0.0190555	0.00938531
GO:0006744	ubiquinone biosynthetic process	BIOLOGICAL_PROCESS	0.00464672	0.000115438	13	10	2401	9686	0.00538525	0.00103135
GO:1901663	quinone biosynthetic process	BIOLOGICAL_PROCESS	0.00464672	0.000115438	13	10	2401	9686	0.00538525	0.00103135
GO:1901661	quinone metabolic process	BIOLOGICAL_PROCESS	0.00464672	0.000115438	13	10	2401	9686	0.00538525	0.00103135
GO:0015370	solute:sodium symporter activity	MOLECULAR_FUNCTION	0.00464672	0.000115438	13	10	2401	9686	0.00538525	0.00103135
GO:0015085	calcium ion transmembrane transporter activity	MOLECULAR_FUNCTION	0.00464672	0.000115438	13	10	2401	9686	0.00538525	0.00103135
GO:0006164	purine nucleotide biosynthetic process	BIOLOGICAL_PROCESS	0.00475209	0.000120046	23	31	2391	9665	0.00952775	0.00319719
GO:0009260	ribonucleotide biosynthetic process	BIOLOGICAL_PROCESS	0.00475209	0.000120046	23	31	2391	9665	0.00952775	0.00319719
GO:0046390	ribose phosphate biosynthetic process	BIOLOGICAL_PROCESS	0.00475209	0.000120046	23	31	2391	9665	0.00952775	0.00319719
GO:0004857	enzyme inhibitor activity	MOLECULAR_FUNCTION	0.00527081	0.000133885	22	29	2392	9667	0.0091135	0.00299092
GO:0044710	single-organism metabolic process	BIOLOGICAL_PROCESS	0.00552219	0.000141041	305	972	2109	8724	0.126346	0.100248
GO:0044699	single-organism process	BIOLOGICAL_PROCESS	0.00590988	0.000151768	666	2326	1748	7370	0.275891	0.239893
GO:0004222	metalloendopeptidase activity	MOLECULAR_FUNCTION	0.00603398	0.000155797	26	39	2388	9657	0.0107705	0.00402228
GO:0005328	neurotransmitter:sodium symporter activity	MOLECULAR_FUNCTION	0.00708985	0.000185039	12	9	2402	9687	0.004971	0.000928218
GO:0005326	neurotransmitter transporter activity	MOLECULAR_FUNCTION	0.00708985	0.000185039	12	9	2402	9687	0.004971	0.000928218
GO:0046129	purine ribonucleoside biosynthetic process	BIOLOGICAL_PROCESS	0.00809165	0.000213443	16	17	2398	9679	0.006628	0.0017533
GO:0042451	purine nucleoside biosynthetic process	BIOLOGICAL_PROCESS	0.00809165	0.000213443	16	17	2398	9679	0.006628	0.0017533
GO:0098797	plasma membrane protein complex	CELLULAR_COMPONENT	0.00815972	0.000216378	14	13	2400	9683	0.0057995	0.00134076
GO:0031032	actomyosin structure organization	BIOLOGICAL_PROCESS	0.00892707	0.000237972	10	6	2404	9690	0.0041425	0.000618812
GO:0031967	organelle envelope	CELLULAR_COMPONENT	0.00955995	0.000257512	41	81	2373	9615	0.0169843	0.00835396
GO:0031975	envelope	CELLULAR_COMPONENT	0.00955995	0.000257512	41	81	2373	9615	0.0169843	0.00835396
GO:0005227	calcium activated cation channel activity	MOLECULAR_FUNCTION	0.0111591	0.000305259	7	2	2407	9694	0.00289975	0.000206271
GO:0015269	calcium-activated potassium channel activity	MOLECULAR_FUNCTION	0.0111591	0.000305259	7	2	2407	9694	0.00289975	0.000206271
GO:0022839	ion gated channel activity	MOLECULAR_FUNCTION	0.0111591	0.000305259	7	2	2407	9694	0.00289975	0.000206271
GO:0008305	integrin complex	CELLULAR_COMPONENT	0.0113521	0.000313707	5	0	2409	9696	0.00207125	0
GO:0098636	protein complex involved in cell adhesion	CELLULAR_COMPONENT	0.0113521	0.000313707	5	0	2409	9696	0.00207125	0
GO:0006816	calcium ion transport	BIOLOGICAL_PROCESS	0.0127375	0.00035377	14	14	2400	9682	0.0057995	0.00144389
GO:0061135	endopeptidase regulator activity	MOLECULAR_FUNCTION	0.0176412	0.00049489	16	19	2398	9677	0.006628	0.00195957
GO:0004866	endopeptidase inhibitor activity	MOLECULAR_FUNCTION	0.0176412	0.00049489	16	19	2398	9677	0.006628	0.00195957
GO:0098742	cell-cell adhesion via plasma-membrane adhesion molecules	BIOLOGICAL_PROCESS	0.0186447	0.000525644	19	26	2395	9670	0.00787075	0.00268152
GO:0015297	antiporter activity	MOLECULAR_FUNCTION	0.0198937	0.000563631	8	4	2406	9692	0.003314	0.000412541
GO:0072509	divalent inorganic cation transmembrane transporter activity	MOLECULAR_FUNCTION	0.0201918	0.000574895	13	13	2401	9683	0.00538525	0.00134076
GO:0007156	homophilic cell adhesion via plasma membrane adhesion molecules	BIOLOGICAL_PROCESS	0.0206258	0.000590131	18	24	2396	9672	0.0074565	0.00247525
GO:0016903	oxidoreductase activity, acting on the aldehyde or oxo group of donors	MOLECULAR_FUNCTION	0.0228866	0.00065801	17	22	2397	9674	0.00704225	0.00226898
GO:0061061	muscle structure development	BIOLOGICAL_PROCESS	0.0251795	0.000727448	16	20	2398	9676	0.006628	0.00206271
GO:0072522	purine-containing compound biosynthetic process	BIOLOGICAL_PROCESS	0.0258054	0.000749132	23	37	2391	9659	0.00952775	0.00381601
GO:0004553	hydrolase activity, hydrolyzing O-glycosyl compounds	MOLECULAR_FUNCTION	0.027071	0.00078965	26	45	2388	9651	0.0107705	0.00464109
GO:0042180	cellular ketone metabolic process	BIOLOGICAL_PROCESS	0.0271424	0.000795521	15	18	2399	9678	0.00621375	0.00185644
GO:0015298	solute:cation antiporter activity	MOLECULAR_FUNCTION	0.0285799	0.000841642	7	3	2407	9693	0.00289975	0.000309406
GO:0042181	ketone biosynthetic process	BIOLOGICAL_PROCESS	0.0306812	0.000907803	13	14	2401	9682	0.00538525	0.00144389
GO:0034705	potassium channel complex	CELLULAR_COMPONENT	0.031274	0.000934073	17	23	2397	9673	0.00704225	0.00237211
GO:0008076	voltage-gated potassium channel complex	CELLULAR_COMPONENT	0.031274	0.000934073	17	23	2397	9673	0.00704225	0.00237211
GO:0008061	chitin binding	MOLECULAR_FUNCTION	0.0358405	0.00107547	31	60	2383	9636	0.0128418	0.00618812
GO:0044429	mitochondrial part	CELLULAR_COMPONENT	0.0363484	0.00109578	40	86	2374	9610	0.01657	0.00886964
GO:0031672	A band	CELLULAR_COMPONENT	0.0393833	0.00120376	6	2	2408	9694	0.0024855	0.000206271
GO:0005245	voltage-gated calcium channel activity	MOLECULAR_FUNCTION	0.0393833	0.00120376	6	2	2408	9694	0.0024855	0.000206271
GO:0003012	muscle system process	BIOLOGICAL_PROCESS	0.0393833	0.00120376	6	2	2408	9694	0.0024855	0.000206271
GO:0005102	receptor binding	MOLECULAR_FUNCTION	0.040395	0.00124032	36	75	2378	9621	0.014913	0.00773515
GO:0072511	divalent inorganic cation transport	BIOLOGICAL_PROCESS	0.0413089	0.00127991	14	17	2400	9679	0.0057995	0.0017533
GO:0070838	divalent metal ion transport	BIOLOGICAL_PROCESS	0.0413089	0.00127991	14	17	2400	9679	0.0057995	0.0017533
GO:0005249	voltage-gated potassium channel activity	MOLECULAR_FUNCTION	0.0418592	0.0013028	17	24	2397	9672	0.00704225	0.00247525
GO:0014866	skeletal myofibril assembly	BIOLOGICAL_PROCESS	0.0484583	0.00157009	5	1	2409	9695	0.00207125	0.000103135
GO:0015296	anion:cation symporter activity	MOLECULAR_FUNCTION	0.0484583	0.00157582	4	0	2410	9696	0.001657	0
GO:0000276	mitochondrial proton-transporting ATP synthase complex, coupling factor F(o)	CELLULAR_COMPONENT	0.0484583	0.00157582	4	0	2410	9696	0.001657	0
GO:0060072	large conductance calcium-activated potassium channel activity	MOLECULAR_FUNCTION	0.0484583	0.00157582	4	0	2410	9696	0.001657	0
GO:0006022	aminoglycan metabolic process	BIOLOGICAL_PROCESS	0.0484583	0.00153279	41	91	2373	9605	0.0169843	0.00938531
GO:0098533	ATPase dependent transmembrane transport complex	CELLULAR_COMPONENT	0.0484583	0.00157009	5	1	2409	9695	0.00207125	0.000103135
GO:0070588	calcium ion transmembrane transport	BIOLOGICAL_PROCESS	0.0484583	0.0015297	11	11	2403	9685	0.00455675	0.00113449
GO:0031033	myosin filament organization	BIOLOGICAL_PROCESS	0.0484583	0.00157582	4	0	2410	9696	0.001657	0
GO:0005918	septate junction	CELLULAR_COMPONENT	0.0484583	0.00157582	4	0	2410	9696	0.001657	0
GO:0070160	occluding junction	CELLULAR_COMPONENT	0.0484583	0.00157582	4	0	2410	9696	0.001657	0
GO:0045202	synapse	CELLULAR_COMPONENT	0.0487473	0.00159203	26	48	2388	9648	0.0107705	0.0049505

## Sheet: GTM-delta_GT_San
GO ID	GO Name	GO Category	FDR	P-Value	Nr Test	Nr Reference	Non Annot Test	Non Annot Reference	% Test	% Reference
GO:0005634	nucleus	CELLULAR_COMPONENT	2.80917e-50	3.92068e-54	219	694	759	10438	0.223926	0.0623428
GO:0003676	nucleic acid binding	MOLECULAR_FUNCTION	5.88155e-43	1.64175e-46	264	1101	714	10031	0.269939	0.0989041
GO:0090304	nucleic acid metabolic process	BIOLOGICAL_PROCESS	8.24408e-38	3.45181e-41	218	854	760	10278	0.222904	0.0767158
GO:0006259	DNA metabolic process	BIOLOGICAL_PROCESS	6.75577e-37	3.77154e-40	85	119	893	11013	0.0869121	0.0106899
GO:0043229	intracellular organelle	CELLULAR_COMPONENT	8.20294e-36	5.72431e-39	301	1524	677	9608	0.307771	0.136903
GO:0043226	organelle	CELLULAR_COMPONENT	2.84856e-35	2.3854e-38	302	1545	676	9587	0.308793	0.138789
GO:0044424	intracellular part	CELLULAR_COMPONENT	8.20033e-34	8.01149e-37	346	1954	632	9178	0.353783	0.17553
GO:1901363	heterocyclic compound binding	MOLECULAR_FUNCTION	3.25582e-33	3.63525e-36	351	2014	627	9118	0.358896	0.18092
GO:0097159	organic cyclic compound binding	MOLECULAR_FUNCTION	3.84134e-33	4.82513e-36	351	2017	627	9115	0.358896	0.181189
GO:0043231	intracellular membrane-bounded organelle	CELLULAR_COMPONENT	2.76543e-32	3.85964e-35	237	1092	741	10040	0.242331	0.0980956
GO:0043227	membrane-bounded organelle	CELLULAR_COMPONENT	9.86691e-32	1.51481e-34	240	1126	738	10006	0.245399	0.10115
GO:0005622	intracellular	CELLULAR_COMPONENT	3.81041e-31	6.3817e-34	353	2088	625	9044	0.360941	0.187567
GO:0006139	nucleobase-containing compound metabolic process	BIOLOGICAL_PROCESS	1.29922e-28	2.35727e-31	226	1079	752	10053	0.231084	0.0969278
GO:0006260	DNA replication	BIOLOGICAL_PROCESS	3.24291e-28	6.33647e-31	43	24	935	11108	0.0439673	0.00215595
GO:0046483	heterocycle metabolic process	BIOLOGICAL_PROCESS	1.3133e-27	2.74941e-30	233	1155	745	9977	0.238241	0.103755
GO:0006725	cellular aromatic compound metabolic process	BIOLOGICAL_PROCESS	7.30734e-27	1.63179e-29	234	1179	744	9953	0.239264	0.105911
GO:0005694	chromosome	CELLULAR_COMPONENT	9.10237e-27	2.15967e-29	60	80	918	11052	0.0613497	0.00718649
GO:1901360	organic cyclic compound metabolic process	BIOLOGICAL_PROCESS	1.539e-26	3.86629e-29	238	1219	740	9913	0.243354	0.109504
GO:0044446	intracellular organelle part	CELLULAR_COMPONENT	1.64686e-25	4.3671e-28	172	736	806	10396	0.175869	0.0661157
GO:0044422	organelle part	CELLULAR_COMPONENT	3.9171e-25	1.0934e-27	173	750	805	10382	0.176892	0.0673733
GO:0044427	chromosomal part	CELLULAR_COMPONENT	1.90079e-24	5.57105e-27	54	70	924	11062	0.0552147	0.00628818
GO:0005623	cell	CELLULAR_COMPONENT	1.56533e-23	4.80633e-26	360	2376	618	8756	0.368098	0.213439
GO:0044464	cell part	CELLULAR_COMPONENT	2.58868e-23	8.30978e-26	359	2374	619	8758	0.367076	0.213259
GO:0044260	cellular macromolecule metabolic process	BIOLOGICAL_PROCESS	3.06384e-23	1.02627e-25	291	1752	687	9380	0.297546	0.157384
GO:0044428	nuclear part	CELLULAR_COMPONENT	1.30968e-22	4.56972e-25	88	239	890	10893	0.0899796	0.0214696
GO:0006281	DNA repair	BIOLOGICAL_PROCESS	1.46812e-19	5.32745e-22	44	58	934	11074	0.0449898	0.0052102
GO:0034641	cellular nitrogen compound metabolic process	BIOLOGICAL_PROCESS	6.48964e-19	2.4455e-21	235	1383	743	9749	0.240286	0.124236
GO:0006974	cellular response to DNA damage stimulus	BIOLOGICAL_PROCESS	3.7e-18	1.44592e-20	46	73	932	11059	0.0470348	0.00655767
GO:0043170	macromolecule metabolic process	BIOLOGICAL_PROCESS	5.87111e-17	2.3763e-19	322	2239	656	8893	0.329243	0.201132
GO:0022402	cell cycle process	BIOLOGICAL_PROCESS	2.83752e-16	1.18808e-18	42	68	936	11064	0.0429448	0.00610852
GO:0007049	cell cycle	BIOLOGICAL_PROCESS	4.07409e-16	1.76269e-18	52	113	926	11019	0.0531697	0.0101509
GO:0003677	DNA binding	MOLECULAR_FUNCTION	1.64768e-15	7.35881e-18	109	465	869	10667	0.111452	0.0417715
GO:0005488	binding	MOLECULAR_FUNCTION	1.44281e-14	6.64517e-17	539	4601	439	6531	0.551125	0.413313
GO:0033554	cellular response to stress	BIOLOGICAL_PROCESS	4.09981e-14	1.94548e-16	48	110	930	11022	0.0490798	0.00988142
GO:0006807	nitrogen compound metabolic process	BIOLOGICAL_PROCESS	4.68697e-14	2.28952e-16	255	1716	723	9416	0.260736	0.15415
GO:0006261	DNA-dependent DNA replication	BIOLOGICAL_PROCESS	8.37127e-14	4.20608e-16	18	5	960	11127	0.0184049	0.000449156
GO:0044237	cellular metabolic process	BIOLOGICAL_PROCESS	1.91386e-13	9.88318e-16	323	2389	655	8743	0.330266	0.214607
GO:0016070	RNA metabolic process	BIOLOGICAL_PROCESS	5.48449e-13	2.90873e-15	140	752	838	10380	0.143149	0.067553
GO:0051276	chromosome organization	BIOLOGICAL_PROCESS	1.01704e-12	5.53587e-15	41	88	937	11044	0.0419223	0.00790514
GO:0043232	intracellular non-membrane-bounded organelle	CELLULAR_COMPONENT	1.26909e-12	7.26204e-15	116	574	862	10558	0.118609	0.0515631
GO:0043228	non-membrane-bounded organelle	CELLULAR_COMPONENT	1.26909e-12	7.26204e-15	116	574	862	10558	0.118609	0.0515631
GO:0032991	macromolecular complex	CELLULAR_COMPONENT	3.80877e-11	2.23264e-13	185	1186	793	9946	0.189162	0.10654
GO:1903047	mitotic cell cycle process	BIOLOGICAL_PROCESS	4.21332e-11	2.52858e-13	27	39	951	11093	0.0276074	0.00350341
GO:0031981	nuclear lumen	CELLULAR_COMPONENT	1.15423e-10	7.08808e-13	52	167	926	10965	0.0531697	0.0150018
GO:0005657	replication fork	CELLULAR_COMPONENT	1.4324e-10	8.99621e-13	17	10	961	11122	0.0173824	0.000898311
GO:0006996	organelle organization	BIOLOGICAL_PROCESS	2.1406e-10	1.37428e-12	82	369	896	10763	0.0838446	0.0331477
GO:0043234	protein complex	CELLULAR_COMPONENT	3.01201e-10	2.01781e-12	127	720	851	10412	0.129857	0.0646784
GO:0000278	mitotic cell cycle	BIOLOGICAL_PROCESS	3.01201e-10	1.98669e-12	28	48	950	11084	0.0286299	0.00431189
GO:0009987	cellular process	BIOLOGICAL_PROCESS	5.08711e-10	3.47897e-12	431	3673	547	7459	0.440695	0.32995
GO:1901265	nucleoside phosphate binding	MOLECULAR_FUNCTION	5.10812e-10	3.63593e-12	153	946	825	10186	0.156442	0.0849802
GO:0000166	nucleotide binding	MOLECULAR_FUNCTION	5.10812e-10	3.63593e-12	153	946	825	10186	0.156442	0.0849802
GO:0044238	primary metabolic process	BIOLOGICAL_PROCESS	5.47089e-10	3.9705e-12	339	2715	639	8417	0.346626	0.243891
GO:0006396	RNA processing	BIOLOGICAL_PROCESS	1.02956e-09	7.61571e-12	52	180	926	10952	0.0531697	0.0161696
GO:0036094	small molecule binding	MOLECULAR_FUNCTION	4.0376e-09	3.04299e-11	153	976	825	10156	0.156442	0.0876752
GO:0000280	nuclear division	BIOLOGICAL_PROCESS	1.36129e-08	1.04495e-10	24	42	954	11090	0.0245399	0.00377291
GO:0032993	protein-DNA complex	CELLULAR_COMPONENT	1.54774e-08	1.20968e-10	15	11	963	11121	0.0153374	0.000988142
GO:0005524	ATP binding	MOLECULAR_FUNCTION	1.8493e-08	1.47118e-10	102	567	876	10565	0.104294	0.0509342
GO:0032559	adenyl ribonucleotide binding	MOLECULAR_FUNCTION	2.56976e-08	2.0802e-10	102	571	876	10561	0.104294	0.0512936
GO:0016071	mRNA metabolic process	BIOLOGICAL_PROCESS	2.63236e-08	2.16761e-10	31	77	947	11055	0.0316973	0.006917
GO:0030554	adenyl nucleotide binding	MOLECULAR_FUNCTION	2.70698e-08	2.26684e-10	102	572	876	10560	0.104294	0.0513834
GO:0071704	organic substance metabolic process	BIOLOGICAL_PROCESS	2.8552e-08	2.4308e-10	348	2904	630	8228	0.355828	0.26087
GO:0048285	organelle fission	BIOLOGICAL_PROCESS	3.52273e-08	3.04828e-10	24	45	954	11087	0.0245399	0.0040424
GO:0044815	DNA packaging complex	CELLULAR_COMPONENT	4.7487e-08	4.17541e-10	14	10	964	11122	0.0143149	0.000898311
GO:0007067	mitotic nuclear division	BIOLOGICAL_PROCESS	5.85653e-08	5.23124e-10	20	30	958	11102	0.0204499	0.00269493
GO:0006950	response to stress	BIOLOGICAL_PROCESS	6.11211e-08	5.54483e-10	52	207	926	10925	0.0531697	0.018595
GO:0070013	intracellular organelle lumen	CELLULAR_COMPONENT	7.05847e-08	6.6989e-10	53	215	925	10917	0.0541922	0.0193137
GO:0031974	membrane-enclosed lumen	CELLULAR_COMPONENT	7.05847e-08	6.6989e-10	53	215	925	10917	0.0541922	0.0193137
GO:0043233	organelle lumen	CELLULAR_COMPONENT	7.05847e-08	6.6989e-10	53	215	925	10917	0.0541922	0.0193137
GO:0008270	zinc ion binding	MOLECULAR_FUNCTION	7.43388e-08	7.15894e-10	90	489	888	10643	0.0920245	0.0439274
GO:0004518	nuclease activity	MOLECULAR_FUNCTION	1.1708e-07	1.14384e-09	24	49	954	11083	0.0245399	0.00440172
GO:0006397	mRNA processing	BIOLOGICAL_PROCESS	1.38212e-07	1.36959e-09	26	59	952	11073	0.0265849	0.00530004
GO:0007059	chromosome segregation	BIOLOGICAL_PROCESS	1.59018e-07	1.59795e-09	18	25	960	11107	0.0184049	0.00224578
GO:0016043	cellular component organization	BIOLOGICAL_PROCESS	2.50616e-07	2.55338e-09	100	585	878	10547	0.102249	0.0525512
GO:0010564	regulation of cell cycle process	BIOLOGICAL_PROCESS	3.28157e-07	3.3892e-09	14	13	964	11119	0.0143149	0.0011678
GO:0009059	macromolecule biosynthetic process	BIOLOGICAL_PROCESS	4.26378e-07	4.46313e-09	138	920	840	10212	0.141104	0.0826446
GO:0034645	cellular macromolecule biosynthetic process	BIOLOGICAL_PROCESS	4.73506e-07	5.02254e-09	137	913	841	10219	0.140082	0.0820158
GO:0000786	nucleosome	CELLULAR_COMPONENT	9.94258e-07	1.0685e-08	12	9	966	11123	0.0122699	0.00080848
GO:0000819	sister chromatid segregation	BIOLOGICAL_PROCESS	1.03206e-06	1.12352e-08	14	15	964	11117	0.0143149	0.00134747
GO:0008380	RNA splicing	BIOLOGICAL_PROCESS	1.31368e-06	1.44845e-08	22	48	956	11084	0.0224949	0.00431189
GO:0006270	DNA replication initiation	BIOLOGICAL_PROCESS	1.31937e-06	1.47312e-08	8	1	970	11131	0.00817996	8.98311e-05
GO:0098813	nuclear chromosome segregation	BIOLOGICAL_PROCESS	1.63582e-06	1.84929e-08	16	23	962	11109	0.0163599	0.00206612
GO:0001882	nucleoside binding	MOLECULAR_FUNCTION	2.2641e-06	2.59116e-08	111	710	867	10422	0.113497	0.0637801
GO:0035639	purine ribonucleoside triphosphate binding	MOLECULAR_FUNCTION	2.67334e-06	3.09682e-08	110	704	868	10428	0.112474	0.0632411
GO:0010467	gene expression	BIOLOGICAL_PROCESS	2.7234e-06	3.19282e-08	138	953	840	10179	0.141104	0.0856091
GO:0043167	ion binding	MOLECULAR_FUNCTION	2.85484e-06	3.46645e-08	251	2039	727	9093	0.256646	0.183166
GO:0000398	mRNA splicing, via spliceosome	BIOLOGICAL_PROCESS	2.85484e-06	3.45974e-08	19	37	959	11095	0.0194274	0.00332375
GO:0000377	RNA splicing, via transesterification reactions with bulged adenosine as nucleophile	BIOLOGICAL_PROCESS	2.85484e-06	3.45974e-08	19	37	959	11095	0.0194274	0.00332375
GO:0032550	purine ribonucleoside binding	MOLECULAR_FUNCTION	3.04318e-06	3.78009e-08	110	707	868	10425	0.112474	0.0635106
GO:0001883	purine nucleoside binding	MOLECULAR_FUNCTION	3.04318e-06	3.78009e-08	110	707	868	10425	0.112474	0.0635106
GO:0032555	purine ribonucleotide binding	MOLECULAR_FUNCTION	3.4093e-06	4.31323e-08	110	709	868	10423	0.112474	0.0636903
GO:0046982	protein heterodimerization activity	MOLECULAR_FUNCTION	3.4093e-06	4.33003e-08	16	25	962	11107	0.0163599	0.00224578
GO:0032549	ribonucleoside binding	MOLECULAR_FUNCTION	3.58719e-06	4.60602e-08	110	710	868	10422	0.112474	0.0637801
GO:0000375	RNA splicing, via transesterification reactions	BIOLOGICAL_PROCESS	3.69871e-06	4.80084e-08	19	38	959	11094	0.0194274	0.00341358
GO:0017076	purine nucleotide binding	MOLECULAR_FUNCTION	3.74847e-06	4.91775e-08	110	711	868	10421	0.112474	0.0638699
GO:0032553	ribonucleotide binding	MOLECULAR_FUNCTION	5.10242e-06	6.80322e-08	110	716	868	10416	0.112474	0.0643191
GO:0000070	mitotic sister chromatid segregation	BIOLOGICAL_PROCESS	5.10242e-06	6.83646e-08	13	15	965	11117	0.0132924	0.00134747
GO:0007346	regulation of mitotic cell cycle	BIOLOGICAL_PROCESS	8.4785e-06	1.14782e-07	13	16	965	11116	0.0132924	0.0014373
GO:0006310	DNA recombination	BIOLOGICAL_PROCESS	1.0038e-05	1.37296e-07	14	20	964	11112	0.0143149	0.00179662
GO:0071840	cellular component organization or biogenesis	BIOLOGICAL_PROCESS	1.23976e-05	1.713e-07	115	775	863	10357	0.117587	0.0696191
GO:0000775	chromosome, centromeric region	CELLULAR_COMPONENT	1.39481e-05	1.94669e-07	9	5	969	11127	0.00920245	0.000449156
GO:0051726	regulation of cell cycle	BIOLOGICAL_PROCESS	1.58699e-05	2.23707e-07	20	48	958	11084	0.0204499	0.00431189
GO:0015630	microtubule cytoskeleton	CELLULAR_COMPONENT	1.96464e-05	2.79684e-07	32	118	946	11014	0.0327198	0.0106001
GO:0000785	chromatin	CELLULAR_COMPONENT	2.01535e-05	2.89716e-07	19	44	959	11088	0.0194274	0.00395257
GO:0008152	metabolic process	BIOLOGICAL_PROCESS	2.11666e-05	3.07233e-07	376	3402	602	7730	0.384458	0.305605
GO:0004519	endonuclease activity	MOLECULAR_FUNCTION	2.12908e-05	3.12007e-07	15	26	963	11106	0.0153374	0.00233561
GO:0004536	deoxyribonuclease activity	MOLECULAR_FUNCTION	3.05342e-05	4.51727e-07	9	6	969	11126	0.00920245	0.000538987
GO:0003678	DNA helicase activity	MOLECULAR_FUNCTION	3.29639e-05	4.92273e-07	11	12	967	11120	0.0112474	0.00107797
GO:0005643	nuclear pore	CELLULAR_COMPONENT	3.51943e-05	5.30493e-07	10	9	968	11123	0.0102249	0.00080848
GO:0006325	chromatin organization	BIOLOGICAL_PROCESS	3.81844e-05	5.80894e-07	21	57	957	11075	0.0214724	0.00512037
GO:0003684	damaged DNA binding	MOLECULAR_FUNCTION	4.22966e-05	6.49355e-07	8	4	970	11128	0.00817996	0.000359324
GO:1901990	regulation of mitotic cell cycle phase transition	BIOLOGICAL_PROCESS	6.29654e-05	9.84247e-07	10	10	968	11122	0.0102249	0.000898311
GO:1901987	regulation of cell cycle phase transition	BIOLOGICAL_PROCESS	6.29654e-05	9.84247e-07	10	10	968	11122	0.0102249	0.000898311
GO:0005681	spliceosomal complex	CELLULAR_COMPONENT	9.15967e-05	1.44458e-06	14	26	964	11106	0.0143149	0.00233561
GO:0044772	mitotic cell cycle phase transition	BIOLOGICAL_PROCESS	0.000106752	1.7432e-06	10	11	968	11121	0.0102249	0.000988142
GO:0044249	cellular biosynthetic process	BIOLOGICAL_PROCESS	0.000106752	1.71358e-06	154	1181	824	9951	0.157464	0.106091
GO:0098687	chromosomal region	CELLULAR_COMPONENT	0.000106752	1.7432e-06	10	11	968	11121	0.0102249	0.000988142
GO:0044770	cell cycle phase transition	BIOLOGICAL_PROCESS	0.000106752	1.7432e-06	10	11	968	11121	0.0102249	0.000988142
GO:0042555	MCM complex	CELLULAR_COMPONENT	0.000108266	1.78303e-06	6	1	972	11131	0.00613497	8.98311e-05
GO:0006308	DNA catabolic process	BIOLOGICAL_PROCESS	0.000113836	1.89065e-06	9	8	969	11124	0.00920245	0.000718649
GO:0008017	microtubule binding	MOLECULAR_FUNCTION	0.000147405	2.46874e-06	16	37	962	11095	0.0163599	0.00332375
GO:0044430	cytoskeletal part	CELLULAR_COMPONENT	0.00015039	2.53973e-06	39	182	939	10950	0.0398773	0.0163493
GO:0097367	carbohydrate derivative binding	MOLECULAR_FUNCTION	0.000183247	3.12018e-06	114	818	864	10314	0.116564	0.0734819
GO:0004386	helicase activity	MOLECULAR_FUNCTION	0.000189204	3.24802e-06	16	38	962	11094	0.0163599	0.00341358
GO:0003723	RNA binding	MOLECULAR_FUNCTION	0.000225587	3.90408e-06	44	223	934	10909	0.0449898	0.0200323
GO:0005730	nucleolus	CELLULAR_COMPONENT	0.000234731	4.0951e-06	17	44	961	11088	0.0173824	0.00395257
GO:0015631	tubulin binding	MOLECULAR_FUNCTION	0.000294659	5.22285e-06	17	45	961	11087	0.0173824	0.0040424
GO:1901576	organic substance biosynthetic process	BIOLOGICAL_PROCESS	0.000294659	5.1889e-06	153	1197	825	9935	0.156442	0.107528
GO:0005654	nucleoplasm	CELLULAR_COMPONENT	0.000329907	5.89366e-06	26	99	952	11033	0.0265849	0.00889328
GO:0008094	DNA-dependent ATPase activity	MOLECULAR_FUNCTION	0.000343939	6.19234e-06	9	10	969	11122	0.00920245	0.000898311
GO:0009058	biosynthetic process	BIOLOGICAL_PROCESS	0.000366323	6.64647e-06	156	1232	822	9900	0.159509	0.110672
GO:0006364	rRNA processing	BIOLOGICAL_PROCESS	0.000387458	7.08402e-06	14	31	964	11101	0.0143149	0.00278476
GO:0043168	anion binding	MOLECULAR_FUNCTION	0.000616943	1.13659e-05	117	872	861	10260	0.119632	0.0783327
GO:0005635	nuclear envelope	CELLULAR_COMPONENT	0.000631759	1.1727e-05	11	19	967	11113	0.0112474	0.00170679
GO:0000724	double-strand break repair via homologous recombination	BIOLOGICAL_PROCESS	0.000637523	1.21009e-05	7	5	971	11127	0.00715746	0.000449156
GO:0000725	recombinational repair	BIOLOGICAL_PROCESS	0.000637523	1.21009e-05	7	5	971	11127	0.00715746	0.000449156
GO:0004520	endodeoxyribonuclease activity	MOLECULAR_FUNCTION	0.000637523	1.21009e-05	7	5	971	11127	0.00715746	0.000449156
GO:0007088	regulation of mitotic nuclear division	BIOLOGICAL_PROCESS	0.000648529	1.25814e-05	8	8	970	11124	0.00817996	0.000718649
GO:0051783	regulation of nuclear division	BIOLOGICAL_PROCESS	0.000648529	1.25814e-05	8	8	970	11124	0.00817996	0.000718649
GO:0042575	DNA polymerase complex	CELLULAR_COMPONENT	0.000648529	1.25814e-05	8	8	970	11124	0.00817996	0.000718649
GO:0046914	transition metal ion binding	MOLECULAR_FUNCTION	0.000725288	1.41717e-05	93	655	885	10477	0.095092	0.0588394
GO:0034654	nucleobase-containing compound biosynthetic process	BIOLOGICAL_PROCESS	0.000766933	1.50925e-05	88	611	890	10521	0.0899796	0.0548868
GO:0044451	nucleoplasm part	CELLULAR_COMPONENT	0.00083698	1.65877e-05	22	80	956	11052	0.0224949	0.00718649
GO:0006302	double-strand break repair	BIOLOGICAL_PROCESS	0.000851094	1.69862e-05	9	12	969	11120	0.00920245	0.00107797
GO:0007017	microtubule-based process	BIOLOGICAL_PROCESS	0.000985283	1.98019e-05	28	121	950	11011	0.0286299	0.0108696
GO:0032774	RNA biosynthetic process	BIOLOGICAL_PROCESS	0.000986475	1.99635e-05	76	509	902	10623	0.0777096	0.045724
GO:0016072	rRNA metabolic process	BIOLOGICAL_PROCESS	0.00103632	2.11169e-05	14	35	964	11097	0.0143149	0.00314409
GO:1901362	organic cyclic compound biosynthetic process	BIOLOGICAL_PROCESS	0.0010953	2.24716e-05	95	682	883	10450	0.097137	0.0612648
GO:0019438	aromatic compound biosynthetic process	BIOLOGICAL_PROCESS	0.00117088	2.41857e-05	92	656	886	10476	0.0940695	0.0589292
GO:0071013	catalytic step 2 spliceosome	CELLULAR_COMPONENT	0.0012836	2.66933e-05	9	13	969	11119	0.00920245	0.0011678
GO:0018130	heterocycle biosynthetic process	BIOLOGICAL_PROCESS	0.00134986	2.82594e-05	92	659	886	10473	0.0940695	0.0591987
GO:0006351	transcription, DNA-templated	BIOLOGICAL_PROCESS	0.00142099	2.99469e-05	75	507	903	10625	0.0766871	0.0455444
GO:0097659	nucleic acid-templated transcription	BIOLOGICAL_PROCESS	0.00149689	3.17553e-05	75	508	903	10624	0.0766871	0.0456342
GO:0019012	virion	CELLULAR_COMPONENT	0.00195979	4.32165e-05	6	4	972	11128	0.00613497	0.000359324
GO:0019028	viral capsid	CELLULAR_COMPONENT	0.00195979	4.32165e-05	6	4	972	11128	0.00613497	0.000359324
GO:0019013	viral nucleocapsid	CELLULAR_COMPONENT	0.00195979	4.32165e-05	6	4	972	11128	0.00613497	0.000359324
GO:0051052	regulation of DNA metabolic process	BIOLOGICAL_PROCESS	0.00195979	4.22986e-05	4	0	974	11132	0.00408998	0
GO:0044423	virion part	CELLULAR_COMPONENT	0.00195979	4.32165e-05	6	4	972	11128	0.00613497	0.000359324
GO:0006275	regulation of DNA replication	BIOLOGICAL_PROCESS	0.00195979	4.22986e-05	4	0	974	11132	0.00408998	0
GO:0000075	cell cycle checkpoint	BIOLOGICAL_PROCESS	0.00204483	4.53773e-05	7	7	971	11125	0.00715746	0.000628818
GO:0005856	cytoskeleton	CELLULAR_COMPONENT	0.00205591	4.591e-05	41	226	937	10906	0.0419223	0.0203018
GO:0097525	spliceosomal snRNP complex	CELLULAR_COMPONENT	0.00263937	5.93076e-05	8	11	970	11121	0.00817996	0.000988142
GO:0045298	tubulin complex	CELLULAR_COMPONENT	0.00269239	6.08747e-05	15	45	963	11087	0.0153374	0.0040424
GO:0007099	centriole replication	BIOLOGICAL_PROCESS	0.00271842	6.22221e-05	5	2	973	11130	0.00511247	0.000179662
GO:0098534	centriole assembly	BIOLOGICAL_PROCESS	0.00271842	6.22221e-05	5	2	973	11130	0.00511247	0.000179662
GO:0019219	regulation of nucleobase-containing compound metabolic process	BIOLOGICAL_PROCESS	0.0030136	6.93991e-05	71	486	907	10646	0.0725971	0.0436579
GO:0000226	microtubule cytoskeleton organization	BIOLOGICAL_PROCESS	0.00332166	7.69569e-05	17	58	961	11074	0.0173824	0.0052102
GO:0000793	condensed chromosome	CELLULAR_COMPONENT	0.00335605	7.91589e-05	7	8	971	11124	0.00715746	0.000718649
GO:0000910	cytokinesis	BIOLOGICAL_PROCESS	0.00335605	7.91589e-05	7	8	971	11124	0.00715746	0.000718649
GO:0006289	nucleotide-excision repair	BIOLOGICAL_PROCESS	0.00335605	7.91589e-05	7	8	971	11124	0.00715746	0.000718649
GO:0005813	centrosome	CELLULAR_COMPONENT	0.00370128	8.78183e-05	9	16	969	11116	0.00920245	0.0014373
GO:0000228	nuclear chromosome	CELLULAR_COMPONENT	0.00454498	0.000108471	11	26	967	11106	0.0112474	0.00233561
GO:0042273	ribosomal large subunit biogenesis	BIOLOGICAL_PROCESS	0.00542309	0.000130941	7	9	971	11123	0.00715746	0.00080848
GO:0006323	DNA packaging	BIOLOGICAL_PROCESS	0.00542309	0.000130941	7	9	971	11123	0.00715746	0.00080848
GO:0006352	DNA-templated transcription, initiation	BIOLOGICAL_PROCESS	0.00577225	0.000140177	10	22	968	11110	0.0102249	0.00197628
GO:0005814	centriole	CELLULAR_COMPONENT	0.00623338	0.000154856	5	3	973	11129	0.00511247	0.000269493
GO:0019439	aromatic compound catabolic process	BIOLOGICAL_PROCESS	0.00623338	0.000152433	17	62	961	11070	0.0173824	0.00556953
GO:0005732	small nucleolar ribonucleoprotein complex	CELLULAR_COMPONENT	0.00623338	0.000154856	5	3	973	11129	0.00511247	0.000269493
GO:0005686	U2 snRNP	CELLULAR_COMPONENT	0.00623338	0.000154856	5	3	973	11129	0.00511247	0.000269493
GO:0044270	cellular nitrogen compound catabolic process	BIOLOGICAL_PROCESS	0.00636611	0.000159042	16	56	962	11076	0.0163599	0.00503054
GO:0034655	nucleobase-containing compound catabolic process	BIOLOGICAL_PROCESS	0.00644775	0.000161981	15	50	963	11082	0.0153374	0.00449156
GO:0016569	covalent chromatin modification	BIOLOGICAL_PROCESS	0.00667063	0.000169442	12	33	966	11099	0.0122699	0.00296443
GO:0016570	histone modification	BIOLOGICAL_PROCESS	0.00667063	0.000169442	12	33	966	11099	0.0122699	0.00296443
GO:0044454	nuclear chromosome part	CELLULAR_COMPONENT	0.00731026	0.00018671	10	23	968	11109	0.0102249	0.00206612
GO:0000808	origin recognition complex	CELLULAR_COMPONENT	0.00754156	0.000197881	4	1	974	11131	0.00408998	8.98311e-05
GO:0031124	mRNA 3'-end processing	BIOLOGICAL_PROCESS	0.00754156	0.000197881	4	1	974	11131	0.00408998	8.98311e-05
GO:1902749	regulation of cell cycle G2/M phase transition	BIOLOGICAL_PROCESS	0.00754156	0.000197881	4	1	974	11131	0.00408998	8.98311e-05
GO:0010389	regulation of G2/M transition of mitotic cell cycle	BIOLOGICAL_PROCESS	0.00754156	0.000197881	4	1	974	11131	0.00408998	8.98311e-05
GO:0034660	ncRNA metabolic process	BIOLOGICAL_PROCESS	0.00754156	0.000195931	26	126	952	11006	0.0265849	0.0113187
GO:0045786	negative regulation of cell cycle	BIOLOGICAL_PROCESS	0.00764064	0.000201547	8	14	970	11118	0.00817996	0.00125764
GO:0060255	regulation of macromolecule metabolic process	BIOLOGICAL_PROCESS	0.00767378	0.000203492	83	616	895	10516	0.0848671	0.055336
GO:0034470	ncRNA processing	BIOLOGICAL_PROCESS	0.00798783	0.000212952	20	84	958	11048	0.0204499	0.00754581
GO:0022414	reproductive process	BIOLOGICAL_PROCESS	0.00798783	0.000214049	23	105	955	11027	0.0235174	0.00943227
GO:0046700	heterocycle catabolic process	BIOLOGICAL_PROCESS	0.00827861	0.000222997	16	58	962	11074	0.0163599	0.0052102
GO:1901361	organic cyclic compound catabolic process	BIOLOGICAL_PROCESS	0.00906723	0.000245505	17	65	961	11067	0.0173824	0.00583902
GO:0030532	small nuclear ribonucleoprotein complex	CELLULAR_COMPONENT	0.0103972	0.000287318	8	15	970	11117	0.00817996	0.00134747
GO:0019222	regulation of metabolic process	BIOLOGICAL_PROCESS	0.0103972	0.000285416	85	642	893	10490	0.0869121	0.0576716
GO:0071103	DNA conformation change	BIOLOGICAL_PROCESS	0.0103972	0.000287318	8	15	970	11117	0.00817996	0.00134747
GO:0051321	meiotic cell cycle	BIOLOGICAL_PROCESS	0.0103972	0.000287318	8	15	970	11117	0.00817996	0.00134747
GO:0097526	spliceosomal tri-snRNP complex	CELLULAR_COMPONENT	0.0115359	0.000325227	5	4	973	11128	0.00511247	0.000359324
GO:0003697	single-stranded DNA binding	MOLECULAR_FUNCTION	0.0115359	0.000325227	5	4	973	11128	0.00511247	0.000359324
GO:0044450	microtubule organizing center part	CELLULAR_COMPONENT	0.0115359	0.000325227	5	4	973	11128	0.00511247	0.000359324
GO:0007093	mitotic cell cycle checkpoint	BIOLOGICAL_PROCESS	0.0115359	0.000325227	5	4	973	11128	0.00511247	0.000359324
GO:0031323	regulation of cellular metabolic process	BIOLOGICAL_PROCESS	0.0124825	0.000353656	83	628	895	10504	0.0848671	0.0564139
GO:0017111	nucleoside-triphosphatase activity	MOLECULAR_FUNCTION	0.0133616	0.000380427	39	236	939	10896	0.0398773	0.0212001
GO:0016817	hydrolase activity, acting on acid anhydrides	MOLECULAR_FUNCTION	0.0135832	0.000388633	41	253	937	10879	0.0419223	0.0227273
GO:0051252	regulation of RNA metabolic process	BIOLOGICAL_PROCESS	0.0136358	0.00039204	67	482	911	10650	0.0685072	0.0432986
GO:0080090	regulation of primary metabolic process	BIOLOGICAL_PROCESS	0.0139957	0.000404342	83	631	895	10501	0.0848671	0.0566834
GO:0046983	protein dimerization activity	MOLECULAR_FUNCTION	0.0170227	0.000494169	22	105	956	11027	0.0224949	0.00943227
GO:0005849	mRNA cleavage factor complex	CELLULAR_COMPONENT	0.0171842	0.000525241	3	0	975	11132	0.00306748	0
GO:0003906	DNA-(apurinic or apyrimidinic site) lyase activity	MOLECULAR_FUNCTION	0.0171842	0.000525241	3	0	975	11132	0.00306748	0
GO:0045005	DNA-dependent DNA replication maintenance of fidelity	BIOLOGICAL_PROCESS	0.0171842	0.000525241	3	0	975	11132	0.00306748	0
GO:0005687	U4 snRNP	CELLULAR_COMPONENT	0.0171842	0.000525241	3	0	975	11132	0.00306748	0
GO:0032133	chromosome passenger complex	CELLULAR_COMPONENT	0.0171842	0.000525241	3	0	975	11132	0.00306748	0
GO:0051233	spindle midzone	CELLULAR_COMPONENT	0.0171842	0.000525241	3	0	975	11132	0.00306748	0
GO:0006285	base-excision repair, AP site formation	BIOLOGICAL_PROCESS	0.0171842	0.000525241	3	0	975	11132	0.00306748	0
GO:0006378	mRNA polyadenylation	BIOLOGICAL_PROCESS	0.0171842	0.000525241	3	0	975	11132	0.00306748	0
GO:0040001	establishment of mitotic spindle localization	BIOLOGICAL_PROCESS	0.0171842	0.000525241	3	0	975	11132	0.00306748	0
GO:0044702	single organism reproductive process	BIOLOGICAL_PROCESS	0.0171842	0.00052065	20	91	958	11041	0.0204499	0.00817463
GO:0006379	mRNA cleavage	BIOLOGICAL_PROCESS	0.0171842	0.000525241	3	0	975	11132	0.00306748	0
GO:0000245	spliceosomal complex assembly	BIOLOGICAL_PROCESS	0.0177698	0.000555539	4	2	974	11130	0.00408998	0.000179662
GO:0044839	cell cycle G2/M phase transition	BIOLOGICAL_PROCESS	0.0177698	0.000555539	4	2	974	11130	0.00408998	0.000179662
GO:0000086	G2/M transition of mitotic cell cycle	BIOLOGICAL_PROCESS	0.0177698	0.000555539	4	2	974	11130	0.00408998	0.000179662
GO:0071010	prespliceosome	CELLULAR_COMPONENT	0.0177698	0.000555539	4	2	974	11130	0.00408998	0.000179662
GO:0000776	kinetochore	CELLULAR_COMPONENT	0.0177698	0.000555539	4	2	974	11130	0.00408998	0.000179662
GO:0033045	regulation of sister chromatid segregation	BIOLOGICAL_PROCESS	0.0182809	0.000607238	5	5	973	11127	0.00511247	0.000449156
GO:0007091	metaphase/anaphase transition of mitotic cell cycle	BIOLOGICAL_PROCESS	0.0182809	0.000607238	5	5	973	11127	0.00511247	0.000449156
GO:0051306	mitotic sister chromatid separation	BIOLOGICAL_PROCESS	0.0182809	0.000607238	5	5	973	11127	0.00511247	0.000449156
GO:1905818	regulation of chromosome separation	BIOLOGICAL_PROCESS	0.0182809	0.000607238	5	5	973	11127	0.00511247	0.000449156
GO:0051028	mRNA transport	BIOLOGICAL_PROCESS	0.0182809	0.000607238	5	5	973	11127	0.00511247	0.000449156
GO:0044784	metaphase/anaphase transition of cell cycle	BIOLOGICAL_PROCESS	0.0182809	0.000607238	5	5	973	11127	0.00511247	0.000449156
GO:0004003	ATP-dependent DNA helicase activity	MOLECULAR_FUNCTION	0.0182809	0.000607238	5	5	973	11127	0.00511247	0.000449156
GO:0033047	regulation of mitotic sister chromatid segregation	BIOLOGICAL_PROCESS	0.0182809	0.000607238	5	5	973	11127	0.00511247	0.000449156
GO:0045930	negative regulation of mitotic cell cycle	BIOLOGICAL_PROCESS	0.0182809	0.000607238	5	5	973	11127	0.00511247	0.000449156
GO:1902099	regulation of metaphase/anaphase transition of cell cycle	BIOLOGICAL_PROCESS	0.0182809	0.000607238	5	5	973	11127	0.00511247	0.000449156
GO:0010965	regulation of mitotic sister chromatid separation	BIOLOGICAL_PROCESS	0.0182809	0.000607238	5	5	973	11127	0.00511247	0.000449156
GO:0006333	chromatin assembly or disassembly	BIOLOGICAL_PROCESS	0.0182809	0.000607238	5	5	973	11127	0.00511247	0.000449156
GO:0030071	regulation of mitotic metaphase/anaphase transition	BIOLOGICAL_PROCESS	0.0182809	0.000607238	5	5	973	11127	0.00511247	0.000449156
GO:0051983	regulation of chromosome segregation	BIOLOGICAL_PROCESS	0.0182809	0.000607238	5	5	973	11127	0.00511247	0.000449156
GO:0005819	spindle	CELLULAR_COMPONENT	0.0199572	0.000665705	7	13	971	11119	0.00715746	0.0011678
GO:0016779	nucleotidyltransferase activity	MOLECULAR_FUNCTION	0.0213768	0.000717986	15	59	963	11073	0.0153374	0.00530004
GO:0016462	pyrophosphatase activity	MOLECULAR_FUNCTION	0.0213768	0.000723592	39	245	939	10887	0.0398773	0.0220086
GO:0006366	transcription from RNA polymerase II promoter	BIOLOGICAL_PROCESS	0.0213768	0.00072499	23	116	955	11016	0.0235174	0.0104204
GO:0022618	ribonucleoprotein complex assembly	BIOLOGICAL_PROCESS	0.0213768	0.000720178	9	23	969	11109	0.00920245	0.00206612
GO:1902494	catalytic complex	CELLULAR_COMPONENT	0.0275237	0.000937304	44	292	934	10840	0.0449898	0.0262307
GO:0016818	hydrolase activity, acting on acid anhydrides, in phosphorus-containing anhydrides	MOLECULAR_FUNCTION	0.0277552	0.000949063	39	249	939	10883	0.0398773	0.0223679
GO:0016788	hydrolase activity, acting on ester bonds	MOLECULAR_FUNCTION	0.0279711	0.000960348	42	275	936	10857	0.0429448	0.0247036
GO:0051171	regulation of nitrogen compound metabolic process	BIOLOGICAL_PROCESS	0.0289606	0.000998364	72	548	906	10584	0.0736196	0.0492275
GO:0051301	cell division	BIOLOGICAL_PROCESS	0.0294033	0.00101773	10	30	968	11102	0.0102249	0.00269493
GO:0051304	chromosome separation	BIOLOGICAL_PROCESS	0.0299106	0.00103946	5	6	973	11126	0.00511247	0.000538987
GO:0043169	cation binding	MOLECULAR_FUNCTION	0.0302576	0.00105574	143	1247	835	9885	0.146217	0.112019
GO:0000003	reproduction	BIOLOGICAL_PROCESS	0.0308759	0.00108163	23	120	955	11012	0.0235174	0.0107797
GO:0046872	metal ion binding	MOLECULAR_FUNCTION	0.0311671	0.00109618	141	1228	837	9904	0.144172	0.110313
GO:0045935	positive regulation of nucleobase-containing compound metabolic process	BIOLOGICAL_PROCESS	0.0322476	0.00114768	13	49	965	11083	0.0132924	0.00440172
GO:0010557	positive regulation of macromolecule biosynthetic process	BIOLOGICAL_PROCESS	0.0322476	0.00114768	13	49	965	11083	0.0132924	0.00440172
GO:0043412	macromolecule modification	BIOLOGICAL_PROCESS	0.0322476	0.00114494	80	627	898	10505	0.0817996	0.0563241
GO:0016772	transferase activity, transferring phosphorus-containing groups	MOLECULAR_FUNCTION	0.0322986	0.00115401	57	412	921	10720	0.0582822	0.0370104
GO:0071826	ribonucleoprotein complex subunit organization	BIOLOGICAL_PROCESS	0.0324267	0.00116311	9	25	969	11107	0.00920245	0.00224578
GO:1902562	H4 histone acetyltransferase complex	CELLULAR_COMPONENT	0.0331804	0.00121329	4	3	974	11129	0.00408998	0.000269493
GO:0006406	mRNA export from nucleus	BIOLOGICAL_PROCESS	0.0331804	0.00121329	4	3	974	11129	0.00408998	0.000269493
GO:0071427	mRNA-containing ribonucleoprotein complex export from nucleus	BIOLOGICAL_PROCESS	0.0331804	0.00121329	4	3	974	11129	0.00408998	0.000269493
GO:0030687	preribosome, large subunit precursor	CELLULAR_COMPONENT	0.0331804	0.00121329	4	3	974	11129	0.00408998	0.000269493
GO:0005685	U1 snRNP	CELLULAR_COMPONENT	0.0331804	0.00121329	4	3	974	11129	0.00408998	0.000269493
GO:0051169	nuclear transport	BIOLOGICAL_PROCESS	0.0343196	0.00126673	8	20	970	11112	0.00817996	0.00179662
GO:0006913	nucleocytoplasmic transport	BIOLOGICAL_PROCESS	0.0343196	0.00126673	8	20	970	11112	0.00817996	0.00179662
GO:0071897	DNA biosynthetic process	BIOLOGICAL_PROCESS	0.0343196	0.00126932	7	15	971	11117	0.00715746	0.00134747
GO:0008092	cytoskeletal protein binding	MOLECULAR_FUNCTION	0.035305	0.00131069	23	122	955	11010	0.0235174	0.0109594
GO:0050657	nucleic acid transport	BIOLOGICAL_PROCESS	0.0412555	0.00155464	6	11	972	11121	0.00613497	0.000988142
GO:0031123	RNA 3'-end processing	BIOLOGICAL_PROCESS	0.0412555	0.00155464	6	11	972	11121	0.00613497	0.000988142
GO:0050658	RNA transport	BIOLOGICAL_PROCESS	0.0412555	0.00155464	6	11	972	11121	0.00613497	0.000988142
GO:0051236	establishment of RNA localization	BIOLOGICAL_PROCESS	0.0412555	0.00155464	6	11	972	11121	0.00613497	0.000988142
GO:0030684	preribosome	CELLULAR_COMPONENT	0.0437877	0.00169895	7	16	971	11116	0.00715746	0.0014373
GO:0007051	spindle organization	BIOLOGICAL_PROCESS	0.0437877	0.00166405	5	7	973	11125	0.00511247	0.000628818
GO:1903508	positive regulation of nucleic acid-templated transcription	BIOLOGICAL_PROCESS	0.0437877	0.00169371	12	45	966	11087	0.0122699	0.0040424
GO:0010948	negative regulation of cell cycle process	BIOLOGICAL_PROCESS	0.0437877	0.00166405	5	7	973	11125	0.00511247	0.000628818
GO:0005874	microtubule	CELLULAR_COMPONENT	0.0437877	0.00169371	12	45	966	11087	0.0122699	0.0040424
GO:0045893	positive regulation of transcription, DNA-templated	BIOLOGICAL_PROCESS	0.0437877	0.00169371	12	45	966	11087	0.0122699	0.0040424
GO:1902680	positive regulation of RNA biosynthetic process	BIOLOGICAL_PROCESS	0.0437877	0.00169371	12	45	966	11087	0.0122699	0.0040424
GO:0071011	precatalytic spliceosome	CELLULAR_COMPONENT	0.0437877	0.00169895	7	16	971	11116	0.00715746	0.0014373
GO:0006464	cellular protein modification process	BIOLOGICAL_PROCESS	0.0445414	0.00174063	74	580	904	10552	0.0756646	0.052102
GO:0036211	protein modification process	BIOLOGICAL_PROCESS	0.0445414	0.00174063	74	580	904	10552	0.0756646	0.052102
GO:0061695	transferase complex, transferring phosphorus-containing groups	CELLULAR_COMPONENT	0.0461637	0.00181047	13	52	965	11080	0.0132924	0.00467122
GO:0018193	peptidyl-amino acid modification	BIOLOGICAL_PROCESS	0.0478976	0.00188515	15	66	963	11066	0.0153374	0.00592885
GO:0019104	DNA N-glycosylase activity	MOLECULAR_FUNCTION	0.0486055	0.00197407	3	1	975	11131	0.00306748	8.98311e-05
GO:0009262	deoxyribonucleotide metabolic process	BIOLOGICAL_PROCESS	0.0486055	0.00197407	3	1	975	11131	0.00306748	8.98311e-05
GO:0071004	U2-type prespliceosome	CELLULAR_COMPONENT	0.0486055	0.00197407	3	1	975	11131	0.00306748	8.98311e-05
GO:0005682	U5 snRNP	CELLULAR_COMPONENT	0.0486055	0.00197407	3	1	975	11131	0.00306748	8.98311e-05
GO:0031010	ISWI-type complex	CELLULAR_COMPONENT	0.0486055	0.00197407	3	1	975	11131	0.00306748	8.98311e-05
GO:0051653	spindle localization	BIOLOGICAL_PROCESS	0.0486055	0.00197407	3	1	975	11131	0.00306748	8.98311e-05
GO:0006284	base-excision repair	BIOLOGICAL_PROCESS	0.0486055	0.00197407	3	1	975	11131	0.00306748	8.98311e-05
GO:0051293	establishment of spindle localization	BIOLOGICAL_PROCESS	0.0486055	0.00197407	3	1	975	11131	0.00306748	8.98311e-05
GO:0043596	nuclear replication fork	CELLULAR_COMPONENT	0.0486055	0.00197407	3	1	975	11131	0.00306748	8.98311e-05
GO:0051254	positive regulation of RNA metabolic process	BIOLOGICAL_PROCESS	0.0486301	0.00198185	12	46	966	11086	0.0122699	0.00413223

## Sheet: GTM-delta_LT_San
GO ID	GO Name	GO Category	FDR	P-Value	Nr Test	Nr Reference	Non Annot Test	Non Annot Reference	% Test	% Reference
GO:0006811	ion transport	BIOLOGICAL_PROCESS	2.28346e-22	3.18696e-26	158	293	1694	9965	0.0853132	0.0285631
GO:0006812	cation transport	BIOLOGICAL_PROCESS	3.31928e-21	9.26527e-25	114	170	1738	10088	0.0615551	0.0165724
GO:0015075	ion transmembrane transporter activity	MOLECULAR_FUNCTION	6.46826e-21	2.70827e-24	136	239	1716	10019	0.0734341	0.0232989
GO:0022857	transmembrane transporter activity	MOLECULAR_FUNCTION	7.2666e-21	4.05672e-24	157	308	1695	9950	0.0847732	0.0300253
GO:0016020	membrane	CELLULAR_COMPONENT	1.17597e-20	8.20636e-24	574	2070	1278	8188	0.309935	0.201794
GO:0022891	substrate-specific transmembrane transporter activity	MOLECULAR_FUNCTION	1.88495e-20	1.57846e-23	141	261	1711	9997	0.0761339	0.0254436
GO:0044425	membrane part	CELLULAR_COMPONENT	3.72589e-19	3.64009e-22	464	1592	1388	8666	0.25054	0.155196
GO:0005215	transporter activity	MOLECULAR_FUNCTION	1.06762e-18	1.19204e-21	181	416	1671	9842	0.0977322	0.0405537
GO:0015672	monovalent inorganic cation transport	BIOLOGICAL_PROCESS	1.24688e-18	1.56621e-21	78	92	1774	10166	0.0421166	0.00896861
GO:0022892	substrate-specific transporter activity	MOLECULAR_FUNCTION	1.10176e-17	1.84524e-20	145	302	1707	9956	0.0782937	0.0294404
GO:0008324	cation transmembrane transporter activity	MOLECULAR_FUNCTION	1.10176e-17	1.7767e-20	94	141	1758	10117	0.0507559	0.0137454
GO:0022890	inorganic cation transmembrane transporter activity	MOLECULAR_FUNCTION	1.10176e-17	1.64781e-20	88	124	1764	10134	0.0475162	0.0120881
GO:0016021	integral component of membrane	CELLULAR_COMPONENT	2.95654e-16	5.36427e-19	421	1464	1431	8794	0.227322	0.142718
GO:0031224	intrinsic component of membrane	CELLULAR_COMPONENT	3.37178e-16	6.58826e-19	421	1466	1431	8792	0.227322	0.142913
GO:0015992	proton transport	BIOLOGICAL_PROCESS	1.1707e-14	2.61426e-17	42	29	1810	10229	0.0226782	0.00282706
GO:0006818	hydrogen transport	BIOLOGICAL_PROCESS	1.1707e-14	2.61426e-17	42	29	1810	10229	0.0226782	0.00282706
GO:0015077	monovalent inorganic cation transmembrane transporter activity	MOLECULAR_FUNCTION	2.88595e-14	6.84733e-17	69	94	1783	10164	0.037257	0.00916358
GO:0044459	plasma membrane part	CELLULAR_COMPONENT	5.24119e-13	1.3167e-15	79	131	1773	10127	0.0426566	0.0127705
GO:0005886	plasma membrane	CELLULAR_COMPONENT	1.00521e-12	2.66558e-15	103	210	1749	10048	0.0556156	0.0204718
GO:0046034	ATP metabolic process	BIOLOGICAL_PROCESS	1.12278e-12	3.13407e-15	46	45	1806	10213	0.024838	0.00438682
GO:0055085	transmembrane transport	BIOLOGICAL_PROCESS	7.15346e-12	2.09662e-14	124	293	1728	9965	0.0669546	0.0285631
GO:0071944	cell periphery	CELLULAR_COMPONENT	1.58651e-11	4.87136e-14	106	233	1746	10025	0.0572354	0.022714
GO:0009205	purine ribonucleoside triphosphate metabolic process	BIOLOGICAL_PROCESS	1.87915e-11	6.9794e-14	48	56	1804	10202	0.0259179	0.00545915
GO:0009167	purine ribonucleoside monophosphate metabolic process	BIOLOGICAL_PROCESS	1.87915e-11	6.65078e-14	46	51	1806	10207	0.024838	0.00497173
GO:0009199	ribonucleoside triphosphate metabolic process	BIOLOGICAL_PROCESS	1.87915e-11	6.9794e-14	48	56	1804	10202	0.0259179	0.00545915
GO:0098803	respiratory chain complex	CELLULAR_COMPONENT	1.87915e-11	7.08123e-14	24	8	1828	10250	0.012959	0.000779879
GO:0009126	purine nucleoside monophosphate metabolic process	BIOLOGICAL_PROCESS	1.87915e-11	6.65078e-14	46	51	1806	10207	0.024838	0.00497173
GO:0009144	purine nucleoside triphosphate metabolic process	BIOLOGICAL_PROCESS	2.80815e-11	1.09739e-13	48	57	1804	10201	0.0259179	0.00555664
GO:0015078	hydrogen ion transmembrane transporter activity	MOLECULAR_FUNCTION	3.82085e-11	1.54647e-13	32	22	1820	10236	0.0172786	0.00214467
GO:0009141	nucleoside triphosphate metabolic process	BIOLOGICAL_PROCESS	4.08851e-11	1.71187e-13	48	58	1804	10200	0.0259179	0.00565412
GO:0070469	respiratory chain	CELLULAR_COMPONENT	5.13122e-11	2.22007e-13	24	9	1828	10249	0.012959	0.000877364
GO:0009150	purine ribonucleotide metabolic process	BIOLOGICAL_PROCESS	8.37797e-11	3.74173e-13	53	73	1799	10185	0.0286177	0.0071164
GO:0009161	ribonucleoside monophosphate metabolic process	BIOLOGICAL_PROCESS	9.17752e-11	4.22691e-13	46	55	1806	10203	0.024838	0.00536167
GO:0030001	metal ion transport	BIOLOGICAL_PROCESS	1.00206e-10	4.75508e-13	64	105	1788	10153	0.0345572	0.0102359
GO:0009123	nucleoside monophosphate metabolic process	BIOLOGICAL_PROCESS	1.34537e-10	6.57193e-13	46	56	1806	10202	0.024838	0.00545915
GO:0006119	oxidative phosphorylation	BIOLOGICAL_PROCESS	2.14288e-10	1.07667e-12	29	19	1823	10239	0.0156587	0.00185221
GO:0009259	ribonucleotide metabolic process	BIOLOGICAL_PROCESS	2.23973e-10	1.1566e-12	53	76	1799	10182	0.0286177	0.00740885
GO:0051179	localization	BIOLOGICAL_PROCESS	3.88919e-10	2.06265e-12	266	912	1586	9346	0.143629	0.0889062
GO:0006163	purine nucleotide metabolic process	BIOLOGICAL_PROCESS	4.37124e-10	2.38905e-12	53	78	1799	10180	0.0286177	0.00760382
GO:0006810	transport	BIOLOGICAL_PROCESS	4.37124e-10	2.44033e-12	251	847	1601	9411	0.135529	0.0825697
GO:0051234	establishment of localization	BIOLOGICAL_PROCESS	7.57148e-10	4.3326e-12	252	857	1600	9401	0.136069	0.0835446
GO:0022904	respiratory electron transport chain	BIOLOGICAL_PROCESS	3.39565e-09	1.99047e-11	23	12	1829	10246	0.012419	0.00116982
GO:0098655	cation transmembrane transport	BIOLOGICAL_PROCESS	3.75599e-09	2.25412e-11	45	62	1807	10196	0.0242981	0.00604406
GO:0046128	purine ribonucleoside metabolic process	BIOLOGICAL_PROCESS	4.78505e-09	2.93848e-11	48	71	1804	10187	0.0259179	0.00692143
GO:0031226	intrinsic component of plasma membrane	CELLULAR_COMPONENT	5.57685e-09	3.50256e-11	52	83	1800	10175	0.0280778	0.00809125
GO:0045333	cellular respiration	BIOLOGICAL_PROCESS	5.91634e-09	3.79835e-11	33	33	1819	10225	0.0178186	0.003217
GO:0005576	extracellular region	CELLULAR_COMPONENT	6.39532e-09	4.19511e-11	98	238	1754	10020	0.0529158	0.0232014
GO:0005887	integral component of plasma membrane	CELLULAR_COMPONENT	7.07068e-09	4.73681e-11	51	81	1801	10177	0.0275378	0.00789628
GO:0022900	electron transport chain	BIOLOGICAL_PROCESS	8.27597e-09	5.65977e-11	24	15	1828	10243	0.012959	0.00146227
GO:0042278	purine nucleoside metabolic process	BIOLOGICAL_PROCESS	8.47653e-09	5.91523e-11	48	73	1804	10185	0.0259179	0.0071164
GO:0019693	ribose phosphate metabolic process	BIOLOGICAL_PROCESS	9.42141e-09	6.7061e-11	53	88	1799	10170	0.0286177	0.00857867
GO:0098662	inorganic cation transmembrane transport	BIOLOGICAL_PROCESS	1.02846e-08	7.46406e-11	42	57	1810	10201	0.0226782	0.00555664
GO:0042775	mitochondrial ATP synthesis coupled electron transport	BIOLOGICAL_PROCESS	1.1501e-08	8.66787e-11	22	12	1830	10246	0.011879	0.00116982
GO:0042773	ATP synthesis coupled electron transport	BIOLOGICAL_PROCESS	1.1501e-08	8.66787e-11	22	12	1830	10246	0.011879	0.00116982
GO:0098660	inorganic ion transmembrane transport	BIOLOGICAL_PROCESS	1.17581e-08	9.1899e-11	44	63	1808	10195	0.0237581	0.00614155
GO:0022836	gated channel activity	MOLECULAR_FUNCTION	1.17581e-08	9.12068e-11	52	86	1800	10172	0.0280778	0.0083837
GO:0016491	oxidoreductase activity	MOLECULAR_FUNCTION	1.66289e-08	1.32289e-10	135	388	1717	9870	0.0728942	0.0378241
GO:0009119	ribonucleoside metabolic process	BIOLOGICAL_PROCESS	3.83212e-08	3.10206e-10	48	78	1804	10180	0.0259179	0.00760382
GO:0046873	metal ion transmembrane transporter activity	MOLECULAR_FUNCTION	4.88864e-08	4.02554e-10	53	94	1799	10164	0.0286177	0.00916358
GO:1902578	single-organism localization	BIOLOGICAL_PROCESS	5.23213e-08	4.38141e-10	104	274	1748	9984	0.0561555	0.0267109
GO:1901657	glycosyl compound metabolic process	BIOLOGICAL_PROCESS	6.74366e-08	5.74128e-10	50	86	1802	10172	0.0269978	0.0083837
GO:0006091	generation of precursor metabolites and energy	BIOLOGICAL_PROCESS	7.917e-08	6.85072e-10	42	63	1810	10195	0.0226782	0.00614155
GO:0015980	energy derivation by oxidation of organic compounds	BIOLOGICAL_PROCESS	8.04278e-08	7.07181e-10	33	39	1819	10219	0.0178186	0.00380191
GO:0044765	single-organism transport	BIOLOGICAL_PROCESS	8.67197e-08	7.74608e-10	101	266	1751	9992	0.0545356	0.025931
GO:0009116	nucleoside metabolic process	BIOLOGICAL_PROCESS	1.16292e-07	1.05499e-09	49	85	1803	10173	0.0264579	0.00828622
GO:0005216	ion channel activity	MOLECULAR_FUNCTION	1.35226e-07	1.2645e-09	66	141	1786	10117	0.0356371	0.0137454
GO:0022838	substrate-specific channel activity	MOLECULAR_FUNCTION	1.35226e-07	1.2645e-09	66	141	1786	10117	0.0356371	0.0137454
GO:0015267	channel activity	MOLECULAR_FUNCTION	1.6415e-07	1.58079e-09	66	142	1786	10116	0.0356371	0.0138429
GO:0022803	passive transmembrane transporter activity	MOLECULAR_FUNCTION	1.6415e-07	1.58079e-09	66	142	1786	10116	0.0356371	0.0138429
GO:1902495	transmembrane transporter complex	CELLULAR_COMPONENT	2.06252e-07	2.01502e-09	34	44	1818	10214	0.0183585	0.00428934
GO:0022804	active transmembrane transporter activity	MOLECULAR_FUNCTION	2.71763e-07	2.69297e-09	43	70	1809	10188	0.0232181	0.00682394
GO:1990351	transporter complex	CELLULAR_COMPONENT	3.00759e-07	3.02228e-09	34	45	1818	10213	0.0183585	0.00438682
GO:0034220	ion transmembrane transport	BIOLOGICAL_PROCESS	3.28136e-07	3.34319e-09	54	105	1798	10153	0.0291577	0.0102359
GO:0006813	potassium ion transport	BIOLOGICAL_PROCESS	3.307e-07	3.41547e-09	30	35	1822	10223	0.0161987	0.00341197
GO:0005509	calcium ion binding	MOLECULAR_FUNCTION	4.46243e-07	4.67107e-09	66	147	1786	10111	0.0356371	0.0143303
GO:0009117	nucleotide metabolic process	BIOLOGICAL_PROCESS	6.43652e-07	6.8273e-09	60	128	1792	10130	0.0323974	0.0124781
GO:0070069	cytochrome complex	CELLULAR_COMPONENT	7.97511e-07	8.5706e-09	13	3	1839	10255	0.00701944	0.000292455
GO:0098796	membrane protein complex	CELLULAR_COMPONENT	9.62525e-07	1.04783e-08	52	103	1800	10155	0.0280778	0.0100409
GO:0006753	nucleoside phosphate metabolic process	BIOLOGICAL_PROCESS	9.65952e-07	1.06504e-08	60	130	1792	10128	0.0323974	0.012673
GO:0072521	purine-containing compound metabolic process	BIOLOGICAL_PROCESS	2.2557e-06	2.51857e-08	60	134	1792	10124	0.0323974	0.013063
GO:1990204	oxidoreductase complex	CELLULAR_COMPONENT	2.44458e-06	2.76358e-08	19	14	1833	10244	0.0102592	0.00136479
GO:0005261	cation channel activity	MOLECULAR_FUNCTION	3.5019e-06	4.00776e-08	42	76	1810	10182	0.0226782	0.00740885
GO:0044421	extracellular region part	CELLULAR_COMPONENT	7.19846e-06	8.33876e-08	50	105	1802	10153	0.0269978	0.0102359
GO:0045259	proton-transporting ATP synthase complex	CELLULAR_COMPONENT	8.25762e-06	9.68095e-08	13	5	1839	10253	0.00701944	0.000487424
GO:0055114	oxidation-reduction process	BIOLOGICAL_PROCESS	1.48865e-05	1.76602e-07	117	370	1735	9888	0.0631749	0.0360694
GO:0022853	active ion transmembrane transporter activity	MOLECULAR_FUNCTION	1.69641e-05	2.03617e-07	16	11	1836	10247	0.00863931	0.00107233
GO:0005244	voltage-gated ion channel activity	MOLECULAR_FUNCTION	1.92646e-05	2.36607e-07	25	32	1827	10226	0.0134989	0.00311952
GO:0022832	voltage-gated channel activity	MOLECULAR_FUNCTION	1.92646e-05	2.36607e-07	25	32	1827	10226	0.0134989	0.00311952
GO:0015986	ATP synthesis coupled proton transport	BIOLOGICAL_PROCESS	2.0744e-05	2.63461e-07	13	6	1839	10252	0.00701944	0.000584909
GO:0006754	ATP biosynthetic process	BIOLOGICAL_PROCESS	2.0744e-05	2.63461e-07	13	6	1839	10252	0.00701944	0.000584909
GO:0015985	energy coupled proton transport, down electrochemical gradient	BIOLOGICAL_PROCESS	2.0744e-05	2.63461e-07	13	6	1839	10252	0.00701944	0.000584909
GO:0015291	secondary active transmembrane transporter activity	MOLECULAR_FUNCTION	2.1238e-05	2.727e-07	26	35	1826	10223	0.0140389	0.00341197
GO:0015079	potassium ion transmembrane transporter activity	MOLECULAR_FUNCTION	2.74155e-05	3.55846e-07	25	33	1827	10225	0.0134989	0.003217
GO:0005743	mitochondrial inner membrane	CELLULAR_COMPONENT	3.06276e-05	4.01814e-07	26	36	1826	10222	0.0140389	0.00350946
GO:0005746	mitochondrial respiratory chain	CELLULAR_COMPONENT	3.4835e-05	4.61873e-07	12	5	1840	10253	0.00647948	0.000487424
GO:0019866	organelle inner membrane	CELLULAR_COMPONENT	4.36898e-05	5.85376e-07	26	37	1826	10221	0.0140389	0.00360694
GO:0015085	calcium ion transmembrane transporter activity	MOLECULAR_FUNCTION	5.6181e-05	7.6058e-07	14	9	1838	10249	0.0075594	0.000877364
GO:0030016	myofibril	CELLULAR_COMPONENT	5.65881e-05	7.81887e-07	11	4	1841	10254	0.00593952	0.00038994
GO:0030017	sarcomere	CELLULAR_COMPONENT	5.65881e-05	7.81887e-07	11	4	1841	10254	0.00593952	0.00038994
GO:0019637	organophosphate metabolic process	BIOLOGICAL_PROCESS	6.84373e-05	9.55161e-07	75	211	1777	10047	0.0404968	0.0205693
GO:0031012	extracellular matrix	CELLULAR_COMPONENT	6.86175e-05	9.67253e-07	21	25	1831	10233	0.0113391	0.00243712
GO:0005267	potassium channel activity	MOLECULAR_FUNCTION	7.18479e-05	1.02282e-06	24	33	1828	10225	0.012959	0.003217
GO:0045277	respiratory chain complex IV	CELLULAR_COMPONENT	8.24828e-05	1.2548e-06	10	3	1842	10255	0.00539957	0.000292455
GO:0015002	heme-copper terminal oxidase activity	MOLECULAR_FUNCTION	8.24828e-05	1.2548e-06	10	3	1842	10255	0.00539957	0.000292455
GO:0016676	oxidoreductase activity, acting on a heme group of donors, oxygen as acceptor	MOLECULAR_FUNCTION	8.24828e-05	1.2548e-06	10	3	1842	10255	0.00539957	0.000292455
GO:1901135	carbohydrate derivative metabolic process	BIOLOGICAL_PROCESS	8.24828e-05	1.19945e-06	95	294	1757	9964	0.0512959	0.0286606
GO:0006123	mitochondrial electron transport, cytochrome c to oxygen	BIOLOGICAL_PROCESS	8.24828e-05	1.2548e-06	10	3	1842	10255	0.00539957	0.000292455
GO:0016675	oxidoreductase activity, acting on a heme group of donors	MOLECULAR_FUNCTION	8.24828e-05	1.2548e-06	10	3	1842	10255	0.00539957	0.000292455
GO:0004129	cytochrome-c oxidase activity	MOLECULAR_FUNCTION	8.24828e-05	1.2548e-06	10	3	1842	10255	0.00539957	0.000292455
GO:0043292	contractile fiber	CELLULAR_COMPONENT	0.000139077	2.15458e-06	11	5	1841	10253	0.00593952	0.000487424
GO:0044449	contractile fiber part	CELLULAR_COMPONENT	0.000139077	2.15458e-06	11	5	1841	10253	0.00593952	0.000487424
GO:0022610	biological adhesion	BIOLOGICAL_PROCESS	0.000140018	2.20824e-06	39	82	1813	10176	0.0210583	0.00799376
GO:0007155	cell adhesion	BIOLOGICAL_PROCESS	0.000140018	2.20824e-06	39	82	1813	10176	0.0210583	0.00799376
GO:0006816	calcium ion transport	BIOLOGICAL_PROCESS	0.000179663	2.85856e-06	15	13	1837	10245	0.00809935	0.0012673
GO:0009142	nucleoside triphosphate biosynthetic process	BIOLOGICAL_PROCESS	0.000186316	3.06843e-06	13	9	1839	10249	0.00701944	0.000877364
GO:0009206	purine ribonucleoside triphosphate biosynthetic process	BIOLOGICAL_PROCESS	0.000186316	3.06843e-06	13	9	1839	10249	0.00701944	0.000877364
GO:0009145	purine nucleoside triphosphate biosynthetic process	BIOLOGICAL_PROCESS	0.000186316	3.06843e-06	13	9	1839	10249	0.00701944	0.000877364
GO:0009201	ribonucleoside triphosphate biosynthetic process	BIOLOGICAL_PROCESS	0.000186316	3.06843e-06	13	9	1839	10249	0.00701944	0.000877364
GO:0022843	voltage-gated cation channel activity	MOLECULAR_FUNCTION	0.000205944	3.42043e-06	21	28	1831	10230	0.0113391	0.00272958
GO:1902600	hydrogen ion transmembrane transport	BIOLOGICAL_PROCESS	0.000217993	3.65096e-06	17	18	1835	10240	0.00917927	0.00175473
GO:0098800	inner mitochondrial membrane protein complex	CELLULAR_COMPONENT	0.000258723	4.36923e-06	16	16	1836	10242	0.00863931	0.00155976
GO:0034702	ion channel complex	CELLULAR_COMPONENT	0.000265483	4.52044e-06	26	43	1826	10215	0.0140389	0.00419185
GO:0055086	nucleobase-containing small molecule metabolic process	BIOLOGICAL_PROCESS	0.000299393	5.13962e-06	67	191	1785	10067	0.0361771	0.0186196
GO:0009127	purine nucleoside monophosphate biosynthetic process	BIOLOGICAL_PROCESS	0.000324218	5.70154e-06	14	12	1838	10246	0.0075594	0.00116982
GO:0072509	divalent inorganic cation transmembrane transporter activity	MOLECULAR_FUNCTION	0.000324218	5.70154e-06	14	12	1838	10246	0.0075594	0.00116982
GO:0009168	purine ribonucleoside monophosphate biosynthetic process	BIOLOGICAL_PROCESS	0.000324218	5.70154e-06	14	12	1838	10246	0.0075594	0.00116982
GO:0034703	cation channel complex	CELLULAR_COMPONENT	0.000330314	5.85483e-06	23	35	1829	10223	0.012419	0.00341197
GO:0005578	proteinaceous extracellular matrix	CELLULAR_COMPONENT	0.00033225	5.93552e-06	17	19	1835	10239	0.00917927	0.00185221
GO:0042625	ATPase coupled ion transmembrane transporter activity	MOLECULAR_FUNCTION	0.000334476	6.06865e-06	13	10	1839	10248	0.00701944	0.000974849
GO:0019829	cation-transporting ATPase activity	MOLECULAR_FUNCTION	0.000334476	6.06865e-06	13	10	1839	10248	0.00701944	0.000974849
GO:0046933	proton-transporting ATP synthase activity, rotational mechanism	MOLECULAR_FUNCTION	0.000348273	6.36758e-06	9	3	1843	10255	0.00485961	0.000292455
GO:0016469	proton-transporting two-sector ATPase complex	CELLULAR_COMPONENT	0.000395209	7.28089e-06	16	17	1836	10241	0.00863931	0.00165724
GO:0009152	purine ribonucleotide biosynthetic process	BIOLOGICAL_PROCESS	0.000396545	7.36084e-06	21	30	1831	10228	0.0113391	0.00292455
GO:0046906	tetrapyrrole binding	MOLECULAR_FUNCTION	0.000416356	7.7867e-06	43	102	1809	10156	0.0232181	0.00994346
GO:0050136	NADH dehydrogenase (quinone) activity	MOLECULAR_FUNCTION	0.000516054	9.79531e-06	10	5	1842	10253	0.00539957	0.000487424
GO:0008137	NADH dehydrogenase (ubiquinone) activity	MOLECULAR_FUNCTION	0.000516054	9.79531e-06	10	5	1842	10253	0.00539957	0.000487424
GO:0008237	metallopeptidase activity	MOLECULAR_FUNCTION	0.000527358	1.00835e-05	39	89	1813	10169	0.0210583	0.00867616
GO:0008509	anion transmembrane transporter activity	MOLECULAR_FUNCTION	0.000591451	1.13915e-05	25	43	1827	10215	0.0134989	0.00419185
GO:0072511	divalent inorganic cation transport	BIOLOGICAL_PROCESS	0.000744103	1.45393e-05	15	16	1837	10242	0.00809935	0.00155976
GO:0070838	divalent metal ion transport	BIOLOGICAL_PROCESS	0.000744103	1.45393e-05	15	16	1837	10242	0.00809935	0.00155976
GO:0020037	heme binding	MOLECULAR_FUNCTION	0.000787896	1.5505e-05	42	102	1810	10156	0.0226782	0.00994346
GO:0044455	mitochondrial membrane part	CELLULAR_COMPONENT	0.000859321	1.70305e-05	18	24	1834	10234	0.00971922	0.00233964
GO:0098798	mitochondrial protein complex	CELLULAR_COMPONENT	0.00093576	1.8676e-05	16	19	1836	10239	0.00863931	0.00185221
GO:0005740	mitochondrial envelope	CELLULAR_COMPONENT	0.000968904	1.94727e-05	30	61	1822	10197	0.0161987	0.00594658
GO:0006164	purine nucleotide biosynthetic process	BIOLOGICAL_PROCESS	0.00102675	2.10652e-05	21	33	1831	10225	0.0113391	0.003217
GO:0009260	ribonucleotide biosynthetic process	BIOLOGICAL_PROCESS	0.00102675	2.10652e-05	21	33	1831	10225	0.0113391	0.003217
GO:0046390	ribose phosphate biosynthetic process	BIOLOGICAL_PROCESS	0.00102675	2.10652e-05	21	33	1831	10225	0.0113391	0.003217
GO:0003954	NADH dehydrogenase activity	MOLECULAR_FUNCTION	0.00107618	2.25298e-05	10	6	1842	10252	0.00539957	0.000584909
GO:0031032	actomyosin structure organization	BIOLOGICAL_PROCESS	0.00107618	2.25298e-05	10	6	1842	10252	0.00539957	0.000584909
GO:0016655	oxidoreductase activity, acting on NAD(P)H, quinone or similar compound as acceptor	MOLECULAR_FUNCTION	0.00107618	2.25298e-05	10	6	1842	10252	0.00539957	0.000584909
GO:0070588	calcium ion transmembrane transport	BIOLOGICAL_PROCESS	0.00108085	2.27785e-05	12	10	1840	10248	0.00647948	0.000974849
GO:0006120	mitochondrial electron transport, NADH to ubiquinone	BIOLOGICAL_PROCESS	0.0011235	2.38342e-05	11	8	1841	10250	0.00593952	0.000779879
GO:0044699	single-organism process	BIOLOGICAL_PROCESS	0.00123135	2.6294e-05	528	2464	1324	7794	0.285097	0.240203
GO:0061061	muscle structure development	BIOLOGICAL_PROCESS	0.00134233	2.88684e-05	16	20	1836	10238	0.00863931	0.0019497
GO:0031966	mitochondrial membrane	CELLULAR_COMPONENT	0.00134233	2.90384e-05	28	56	1824	10202	0.0151188	0.00545915
GO:0006814	sodium ion transport	BIOLOGICAL_PROCESS	0.00134435	2.927e-05	22	37	1830	10221	0.011879	0.00360694
GO:0044769	ATPase activity, coupled to transmembrane movement of ions, rotational mechanism	MOLECULAR_FUNCTION	0.00212715	4.72041e-05	10	7	1842	10251	0.00539957	0.000682394
GO:0009156	ribonucleoside monophosphate biosynthetic process	BIOLOGICAL_PROCESS	0.00212715	4.68794e-05	14	16	1838	10242	0.0075594	0.00155976
GO:0005262	calcium channel activity	MOLECULAR_FUNCTION	0.00212715	4.72041e-05	10	7	1842	10251	0.00539957	0.000682394
GO:0005227	calcium activated cation channel activity	MOLECULAR_FUNCTION	0.002318	5.24098e-05	7	2	1845	10256	0.0037797	0.00019497
GO:0015269	calcium-activated potassium channel activity	MOLECULAR_FUNCTION	0.002318	5.24098e-05	7	2	1845	10256	0.0037797	0.00019497
GO:0022839	ion gated channel activity	MOLECULAR_FUNCTION	0.002318	5.24098e-05	7	2	1845	10256	0.0037797	0.00019497
GO:0009124	nucleoside monophosphate biosynthetic process	BIOLOGICAL_PROCESS	0.00323139	7.35124e-05	14	17	1838	10241	0.0075594	0.00165724
GO:0045271	respiratory chain complex I	CELLULAR_COMPONENT	0.00353247	8.18408e-05	8	4	1844	10254	0.00431965	0.00038994
GO:0030964	NADH dehydrogenase complex	CELLULAR_COMPONENT	0.00353247	8.18408e-05	8	4	1844	10254	0.00431965	0.00038994
GO:0005747	mitochondrial respiratory chain complex I	CELLULAR_COMPONENT	0.00353247	8.18408e-05	8	4	1844	10254	0.00431965	0.00038994
GO:0009055	electron carrier activity	MOLECULAR_FUNCTION	0.00405061	9.44105e-05	16	23	1836	10235	0.00863931	0.00224215
GO:0072522	purine-containing compound biosynthetic process	BIOLOGICAL_PROCESS	0.00547494	0.000128373	21	39	1831	10219	0.0113391	0.00380191
GO:0006820	anion transport	BIOLOGICAL_PROCESS	0.00594371	0.000140194	30	70	1822	10188	0.0161987	0.00682394
GO:0015698	inorganic anion transport	BIOLOGICAL_PROCESS	0.00615413	0.000146016	13	16	1839	10242	0.00701944	0.00155976
GO:0004222	metalloendopeptidase activity	MOLECULAR_FUNCTION	0.00659106	0.000157302	22	43	1830	10215	0.011879	0.00419185
GO:0015293	symporter activity	MOLECULAR_FUNCTION	0.00687554	0.00016793	14	19	1838	10239	0.0075594	0.00185221
GO:0046129	purine ribonucleoside biosynthetic process	BIOLOGICAL_PROCESS	0.00687554	0.00016793	14	19	1838	10239	0.0075594	0.00185221
GO:0006821	chloride transport	BIOLOGICAL_PROCESS	0.00687554	0.000167002	10	9	1842	10249	0.00539957	0.000877364
GO:0042451	purine nucleoside biosynthetic process	BIOLOGICAL_PROCESS	0.00687554	0.00016793	14	19	1838	10239	0.0075594	0.00185221
GO:0045202	synapse	CELLULAR_COMPONENT	0.00696702	0.000171137	24	50	1828	10208	0.012959	0.00487424
GO:0044711	single-organism biosynthetic process	BIOLOGICAL_PROCESS	0.00902252	0.000222887	74	252	1778	10006	0.0399568	0.0245662
GO:0006743	ubiquinone metabolic process	BIOLOGICAL_PROCESS	0.0093215	0.000235477	11	12	1841	10246	0.00593952	0.00116982
GO:0006744	ubiquinone biosynthetic process	BIOLOGICAL_PROCESS	0.0093215	0.000235477	11	12	1841	10246	0.00593952	0.00116982
GO:1901663	quinone biosynthetic process	BIOLOGICAL_PROCESS	0.0093215	0.000235477	11	12	1841	10246	0.00593952	0.00116982
GO:1901661	quinone metabolic process	BIOLOGICAL_PROCESS	0.0093215	0.000235477	11	12	1841	10246	0.00593952	0.00116982
GO:0005615	extracellular space	CELLULAR_COMPONENT	0.00984447	0.000250062	30	73	1822	10185	0.0161987	0.0071164
GO:0031672	A band	CELLULAR_COMPONENT	0.0103604	0.00026895	6	2	1846	10256	0.00323974	0.00019497
GO:0045261	proton-transporting ATP synthase complex, catalytic core F(1)	CELLULAR_COMPONENT	0.0103604	0.00026895	6	2	1846	10256	0.00323974	0.00019497
GO:0005245	voltage-gated calcium channel activity	MOLECULAR_FUNCTION	0.0103604	0.00026895	6	2	1846	10256	0.00323974	0.00019497
GO:0003012	muscle system process	BIOLOGICAL_PROCESS	0.0103604	0.00026895	6	2	1846	10256	0.00323974	0.00019497
GO:0098590	plasma membrane region	CELLULAR_COMPONENT	0.0137382	0.000362388	15	24	1837	10234	0.00809935	0.00233964
GO:0030239	myofibril assembly	BIOLOGICAL_PROCESS	0.0137382	0.00036148	7	4	1845	10254	0.0037797	0.00038994
GO:0005891	voltage-gated calcium channel complex	CELLULAR_COMPONENT	0.0137382	0.00036148	7	4	1845	10254	0.0037797	0.00038994
GO:0055001	muscle cell development	BIOLOGICAL_PROCESS	0.0139604	0.000372149	8	6	1844	10252	0.00431965	0.000584909
GO:0055002	striated muscle cell development	BIOLOGICAL_PROCESS	0.0139604	0.000372149	8	6	1844	10252	0.00431965	0.000584909
GO:0014866	skeletal myofibril assembly	BIOLOGICAL_PROCESS	0.0161065	0.0004361	5	1	1847	10257	0.00269978	9.74849e-05
GO:0005753	mitochondrial proton-transporting ATP synthase complex	CELLULAR_COMPONENT	0.0161065	0.0004361	5	1	1847	10257	0.00269978	9.74849e-05
GO:0098533	ATPase dependent transmembrane transport complex	CELLULAR_COMPONENT	0.0161065	0.0004361	5	1	1847	10257	0.00269978	9.74849e-05
GO:0097060	synaptic membrane	CELLULAR_COMPONENT	0.0174675	0.000475389	10	11	1842	10247	0.00539957	0.00107233
GO:0034705	potassium channel complex	CELLULAR_COMPONENT	0.0181382	0.000498706	15	25	1837	10233	0.00809935	0.00243712
GO:0008076	voltage-gated potassium channel complex	CELLULAR_COMPONENT	0.0181382	0.000498706	15	25	1837	10233	0.00809935	0.00243712
GO:0000276	mitochondrial proton-transporting ATP synthase complex, coupling factor F(o)	CELLULAR_COMPONENT	0.0195425	0.0005455	4	0	1848	10258	0.00215983	0
GO:0060072	large conductance calcium-activated potassium channel activity	MOLECULAR_FUNCTION	0.0195425	0.0005455	4	0	1848	10258	0.00215983	0
GO:0031033	myosin filament organization	BIOLOGICAL_PROCESS	0.0195425	0.0005455	4	0	1848	10258	0.00215983	0
GO:0031967	organelle envelope	CELLULAR_COMPONENT	0.0198922	0.000560814	33	89	1819	10169	0.0178186	0.00867616
GO:0031975	envelope	CELLULAR_COMPONENT	0.0198922	0.000560814	33	89	1819	10169	0.0178186	0.00867616
GO:0015103	inorganic anion transmembrane transporter activity	MOLECULAR_FUNCTION	0.0203889	0.000577662	11	14	1841	10244	0.00593952	0.00136479
GO:0099081	supramolecular polymer	CELLULAR_COMPONENT	0.0233572	0.000677401	25	60	1827	10198	0.0134989	0.00584909
GO:0099080	supramolecular complex	CELLULAR_COMPONENT	0.0233572	0.000677401	25	60	1827	10198	0.0134989	0.00584909
GO:0099512	supramolecular fiber	CELLULAR_COMPONENT	0.0233572	0.000677401	25	60	1827	10198	0.0134989	0.00584909
GO:0016651	oxidoreductase activity, acting on NAD(P)H	MOLECULAR_FUNCTION	0.0233572	0.000678061	13	20	1839	10238	0.00701944	0.0019497
GO:0005249	voltage-gated potassium channel activity	MOLECULAR_FUNCTION	0.0233572	0.000676507	15	26	1837	10232	0.00809935	0.00253461
GO:0005201	extracellular matrix structural constituent	MOLECULAR_FUNCTION	0.0240672	0.00070203	6	3	1846	10255	0.00323974	0.000292455
GO:0015297	antiporter activity	MOLECULAR_FUNCTION	0.0256908	0.000752976	7	5	1845	10253	0.0037797	0.000487424
GO:0015294	solute:cation symporter activity	MOLECULAR_FUNCTION	0.0314126	0.000925061	12	18	1840	10240	0.00647948	0.00175473
GO:0023052	signaling	BIOLOGICAL_PROCESS	0.0328666	0.000972466	188	812	1664	9446	0.101512	0.0791577
GO:0044700	single organism signaling	BIOLOGICAL_PROCESS	0.0378267	0.00112451	187	810	1665	9448	0.100972	0.0789628
GO:0098793	presynapse	CELLULAR_COMPONENT	0.0385296	0.00115078	10	13	1842	10245	0.00539957	0.0012673
GO:0007154	cell communication	BIOLOGICAL_PROCESS	0.0393439	0.0011856	189	821	1663	9437	0.102052	0.0800351
GO:0033178	proton-transporting two-sector ATPase complex, catalytic domain	CELLULAR_COMPONENT	0.0393439	0.00119707	8	8	1844	10250	0.00431965	0.000779879
GO:0035152	regulation of tube architecture, open tracheal system	BIOLOGICAL_PROCESS	0.0393439	0.00119707	8	8	1844	10250	0.00431965	0.000779879
GO:0051146	striated muscle cell differentiation	BIOLOGICAL_PROCESS	0.0393439	0.00119707	8	8	1844	10250	0.00431965	0.000779879
GO:0016903	oxidoreductase activity, acting on the aldehyde or oxo group of donors	MOLECULAR_FUNCTION	0.040617	0.00125765	14	25	1838	10233	0.0075594	0.00243712
GO:0042181	ketone biosynthetic process	BIOLOGICAL_PROCESS	0.040617	0.00125848	11	16	1841	10242	0.00593952	0.00155976
GO:0009163	nucleoside biosynthetic process	BIOLOGICAL_PROCESS	0.040617	0.00125765	14	25	1838	10233	0.0075594	0.00243712
GO:0042455	ribonucleoside biosynthetic process	BIOLOGICAL_PROCESS	0.040617	0.00125765	14	25	1838	10233	0.0075594	0.00243712
GO:0022834	ligand-gated channel activity	MOLECULAR_FUNCTION	0.0406722	0.00127154	23	56	1829	10202	0.012419	0.00545915
GO:0015276	ligand-gated ion channel activity	MOLECULAR_FUNCTION	0.0406722	0.00127154	23	56	1829	10202	0.012419	0.00545915
GO:0007424	open tracheal system development	BIOLOGICAL_PROCESS	0.0414474	0.00130156	12	19	1840	10239	0.00647948	0.00185221
GO:1904949	ATPase complex	CELLULAR_COMPONENT	0.0418922	0.00133307	5	2	1847	10256	0.00269978	0.00019497
GO:0036379	myofilament	CELLULAR_COMPONENT	0.0418922	0.00133307	5	2	1847	10256	0.00269978	0.00019497
GO:0045263	proton-transporting ATP synthase complex, coupling factor F(o)	CELLULAR_COMPONENT	0.0418922	0.00133307	5	2	1847	10256	0.00269978	0.00019497
GO:0034704	calcium channel complex	CELLULAR_COMPONENT	0.0443215	0.00141656	7	6	1845	10252	0.0037797	0.000584909
GO:0016820	hydrolase activity, acting on acid anhydrides, catalyzing transmembrane movement of substances	MOLECULAR_FUNCTION	0.0450858	0.00144727	16	32	1836	10226	0.00863931	0.00311952
GO:0042302	structural constituent of cuticle	MOLECULAR_FUNCTION	0.0463485	0.00153309	28	76	1824	10182	0.0151188	0.00740885
GO:1901293	nucleoside phosphate biosynthetic process	BIOLOGICAL_PROCESS	0.0463485	0.00153109	23	57	1829	10201	0.012419	0.00555664
GO:0009165	nucleotide biosynthetic process	BIOLOGICAL_PROCESS	0.0463485	0.00153109	23	57	1829	10201	0.012419	0.00555664
GO:0035151	regulation of tube size, open tracheal system	BIOLOGICAL_PROCESS	0.0463485	0.00152781	6	4	1846	10254	0.00323974	0.00038994
GO:0010927	cellular component assembly involved in morphogenesis	BIOLOGICAL_PROCESS	0.0463485	0.00151527	9	11	1843	10247	0.00485961	0.00107233
GO:0015298	solute:cation antiporter activity	MOLECULAR_FUNCTION	0.0463485	0.00152781	6	4	1846	10254	0.00323974	0.00038994
GO:0005884	actin filament	CELLULAR_COMPONENT	0.0463485	0.00152781	6	4	1846	10254	0.00323974	0.00038994

[truncated: 2 more sheets: PER-delta_GT_GTM-delta, PER-delta_LT_GTM-delta]
