# Supplementary material for: Contrasting patterns of gene expression indicate differing pyrethroid resistance mechanisms across the range of the New World malaria vector Anopheles albimanus
Source: PLoS One. 2019 Jan 30;14(1):e0210586. doi: 10.1371/journal.pone.0210586 (PMC6353143; doi:10.1371/journal.pone.0210586)
Supplement: S6 Table — Table of key statistics describing RNA-Seq alignments to a representative COI gene sequence. (XLSX) [file pone.0210586.s006.xlsx]

## Sheet: S6 Table
Sample ID	Reads to align 1	Aligned reads 2	% 3
San-1	52592014	383329	0.0073
San-2	54214276	299697	0.0055
San-3	74618032	801336	0.0107
PER-acyp-1	66505084	1179961	0.0177
PER-acyp-2	73740074	992514	0.0135
PER-acyp-3	70435550	1077746	0.0153
PER-unx-1	66124992	850750	0.0129
PER-unx-2	78557294	1224619	0.0156
PER-unx-3	62709666	279927	0.0045
PER-delta-1	67534364	1384913	0.0205
PER-delta-2	72647950	1119635	0.0154
PER-delta-3	64287772	1542668	0.024
GTM-unx-1	98350066	173664	0.0018
GTM-unx-2	74100402	89902	0.0012
GTM-unx-3	75590204	154361	0.002
GTM-delta-1	59133122	185093	0.0031
GTM-delta-2	60343150	125883	0.0021
GTM-delta-3	51627426	104055	0.002
1 All reads were in pairs so this number is 2x the number of read pairs
2 Aligned reads were filtered to remove those with mapping quality less than 10
3 % of total reads to align
